# Supplementary material for: N′-[(4Z)-1-(3-Methyl-5-oxo-1-phenyl-4,5-di­hydro-1H-pyrazol-4-yl­idene)hex­yl]benzene­sulfono­hydrazide
Source: Acta Crystallogr Sect E Struct Rep Online. 2014 May 31;70(Pt 6):o730–1. doi: 10.1107/S1600536814012045 (PMC4051048; doi:10.1107/S1600536814012045)
Supplement: Supplementary file 1 [file e-70-0o730-sup1.cif]

##############################################################################
#                                                                            #
# This CIF contains the data in a paper accepted for publication in          #
# Acta Crystallographica Section E. It conforms to the requirements of       #
# Notes for Authors for Acta Crystallographica Section E, and has been       #
# peer reviewed under the auspices of the IUCr Commission on Journals.       #
#                                                                            #
# Full details of the Crystallographic Information File format               #
# are given in the paper "The Crystallographic Information File (CIF):       #
# a New Standard Archive File for Crystallography" by S. R. Hall, F. H.      #
# Allen and I. D. Brown [Acta Cryst. (1991), A47, 655-685].                  #
#                                                                            #
# The current version of the core CIF dictionary is obtainable from          #
# ftp://ftp.iucr.org/pub/cif_core.dic.                                       #
#                                                                            #
# Software is freely available for graphical display of the structure(s)     #
# in this CIF. For information consult the CIF software page                 #
# http://www.iucr.org/resources/cif/software.                                #
#                                                                            #
# This file may be used for bona fide research purposes within the           #
# scientific community so long as proper attribution is given to the journal # 
# article from which it was obtained.                                        #
#                                                                            #
##############################################################################
data_I
_database_code_depnum_ccdc_archive 'CCDC 1004998'
_audit_creation_method     SHELXL-2013
_journal_date_recd_electronic     2014-04-29
_journal_date_accepted     2014-05-23
_journal_name_full     'Acta Crystallographica, Section E'
_journal_year     2014
_journal_volume     70
_journal_issue      6
_journal_page_first     o730
_journal_page_last     o731
_journal_paper_category     QO
_journal_paper_doi     10.1107/S1600536814012045
_journal_coeditor_code     NR2051
_publ_contact_author_name     'Oguejiofo T. Ujam'
_publ_contact_author_address
;
Department of Pure and Industrial Chemistry, University of Nigeria, Nsukka,
Enugu State, Nigeria
;
_publ_contact_author_email     'oguejiofo.ujam@unn.edu.ng'
_publ_contact_author_fax     ?
_publ_contact_author_phone     '+2348062573097'
_publ_section_title
;\
<i>N</i>'-[(4<i>Z</i>)-1-(3-Methyl-5-oxo-1-phenyl-4,5-dihydro-1<i>H</i>-\
pyrazol-4-ylidene)hexyl]benzenesulfonohydrazide
;
loop_
    _publ_author_name
    _publ_author_footnote
    _publ_author_address
    'Ukwueze, Nkechinyere N.' .
;
Department of Pure and Industrial Chemistry, University of Nigeria, Nsukka,
Enugu State,
Nigeria
;
    'Ukoha, Pius O.' .
;
Department of Pure and Industrial Chemistry, University of Nigeria, Nsukka,
Enugu State,
Nigeria
;
    'Ujam, Oguejiofo T.' .
;
Department of Pure and Industrial Chemistry, University of Nigeria, Nsukka,
Enugu State,
Nigeria
;
    'Asegbeloyin, Jonnie N.' .
;
Department of Pure and Industrial Chemistry, University of Nigeria, Nsukka,
Enugu State,
Nigeria
;
    'Groutso, Tania' .
;
School of Chemical Sciences, The University of Auckland, Private Bag 92019,
Auckland 1142,
New Zealand
;
_chemical_name_systematic
;\
<i>N</i>'-[(4<i>Z</i>)-1-(3-Methyl-5-oxo-1-phenyl-4,5-dihydro-1<i>H</i>-\
pyrazol-4-ylidene)hexyl]benzenesulfonohydrazide
;
_chemical_name_common     ?
_chemical_formula_moiety     'C22 H26 N4 O3 S'
_chemical_formula_sum     'C22 H26 N4 O3 S'
_chemical_formula_iupac     'C22 H26 N4 O3 S'
_chemical_formula_weight     426.53
_chemical_melting_point     ?
_symmetry_space_group_name_hall     '-P 2yn'
_shelx_space_group_comment
;
The symmetry employed for this shelxl refinement is uniquely defined
by the following loop, which should always be used as a source of
symmetry information in preference to the above space-group names.
They are only intended as comments.
;
_space_group_crystal_system     monoclinic
_space_group_name_H-M_alt     'P 21/n'
_space_group_name_Hall     '-P 2yn'
loop_
    _space_group_symop_operation_xyz
    'x, y, z'
    '-x+1/2, y+1/2, -z+1/2'
    '-x, -y, -z'
    'x-1/2, -y-1/2, z-1/2'
_cell_length_a     10.8672(8)
_cell_length_b     14.0435(10)
_cell_length_c     14.3584(10)
_cell_angle_alpha     90
_cell_angle_beta     104.302(4)
_cell_angle_gamma     90
_cell_volume     2123.4(3)
_cell_formula_units_Z     4
_cell_measurement_reflns_used     9478
_cell_measurement_theta_min     2
_cell_measurement_theta_max     27
_cell_measurement_temperature     99(2)
_cell_special_details     ?
_exptl_crystal_description     block
_exptl_crystal_colour     Colourless
_exptl_crystal_size_max     0.260
_exptl_crystal_size_mid     0.260
_exptl_crystal_size_min     0.240
_exptl_crystal_density_diffrn     1.334
_exptl_crystal_density_meas     ?
_exptl_crystal_density_method     'not measured'
_exptl_crystal_F_000     904
_exptl_absorpt_coefficient_mu     0.184
_exptl_absorpt_correction_type     multi-scan
_exptl_absorpt_process_details     '(SADABS; Sheldrick 2003)'
_shelx_estimated_absorpt_T_min     0.954
_shelx_estimated_absorpt_T_max     0.957
_exptl_absorpt_correction_T_min     0.6334
_exptl_absorpt_correction_T_max     0.7456
_exptl_special_details     ?
_diffrn_ambient_temperature     99(2)
_diffrn_radiation_type     MoK\a
_diffrn_radiation_wavelength     0.71073
_diffrn_radiation_monochromator     graphite
_diffrn_measurement_device_type     'Siemens SMART CCD'
_diffrn_measurement_method     '\f and \w scans'
_diffrn_detector_area_resol_mean     512
_diffrn_reflns_number     25355
_diffrn_reflns_av_R_equivalents     0.0624
_diffrn_reflns_theta_min     2.060
_diffrn_reflns_theta_max     27.769
_diffrn_reflns_theta_full     25.242
_diffrn_measured_fraction_theta_max     0.993
_diffrn_measured_fraction_theta_full     0.998
_diffrn_reflns_limit_h_min     -14
_diffrn_reflns_limit_h_max     14
_diffrn_reflns_limit_k_min     -18
_diffrn_reflns_limit_k_max     17
_diffrn_reflns_limit_l_min     -18
_diffrn_reflns_limit_l_max     18
_refine_special_details
;
Four low-angle reflections for which Fc differed from <i>F~o~</i> by more than
10 \s were omitted from the refinement.
;
_reflns_number_total     4980
_reflns_number_gt     4185
_reflns_threshold_expression     I>2\s(I)
_refine_ls_structure_factor_coef     Fsqd
_refine_ls_matrix_type     full
_refine_ls_R_factor_all     0.0500
_refine_ls_R_factor_gt     0.0413
_refine_ls_wR_factor_gt     0.1151
_refine_ls_wR_factor_ref     0.1221
_refine_ls_goodness_of_fit_ref     1.110
_refine_ls_restrained_S_all     1.110
_refine_ls_number_reflns     4980
_refine_ls_number_parameters     281
_refine_ls_number_restraints     0
_refine_ls_hydrogen_treatment     mixed
_refine_ls_weighting_scheme     calc
_refine_ls_weighting_details
              'w=1/[\s^2^(Fo^2^)+(0.0614P)^2^+0.5899P] where P=(Fo^2^+2Fc^2^)/3'
_atom_sites_solution_hydrogens     mixed
_atom_sites_solution_primary     direct
_atom_sites_solution_secondary     difmap
_refine_ls_shift/su_max     0.002
_refine_ls_shift/su_mean     0.000
_refine_diff_density_max     0.342
_refine_diff_density_min     -0.489
_refine_ls_extinction_method     none
_refine_ls_extinction_coef     .
loop_
    _atom_type_symbol
    _atom_type_description
    _atom_type_scat_dispersion_real
    _atom_type_scat_dispersion_imag
    _atom_type_scat_source
    'C' 'C' 0.0033 0.0016
                         'International Tables Vol C Tables 4.2.6.8 and 6.1.1.4'
    'H' 'H' 0.0000 0.0000
                         'International Tables Vol C Tables 4.2.6.8 and 6.1.1.4'
    'N' 'N' 0.0061 0.0033
                         'International Tables Vol C Tables 4.2.6.8 and 6.1.1.4'
    'O' 'O' 0.0106 0.0060
                         'International Tables Vol C Tables 4.2.6.8 and 6.1.1.4'
    'S' 'S' 0.1246 0.1234
                         'International Tables Vol C Tables 4.2.6.8 and 6.1.1.4'
_computing_data_collection     'SMART (Bruker, 2001)'
_computing_cell_refinement     'SAINT (Bruker, 2001)'
_computing_data_reduction     'SAINT (Bruker, 2001)'
_computing_structure_solution     'SHELXS97 (Sheldrick, 2008)'
_computing_structure_refinement     'SHELXL2013 (Sheldrick, 2008)'
_computing_molecular_graphics
;
ORTEP-3 for Windows (Farrugia, 2012) and Mercury
(Macrae <i>et al.</i>, 2006)
;
_computing_publication_material     'WinGX (Farrugia, 2012)'
loop_
    _atom_site_type_symbol
    _atom_site_label
    _atom_site_fract_x
    _atom_site_fract_y
    _atom_site_fract_z
    _atom_site_U_iso_or_equiv
    _atom_site_adp_type
    _atom_site_calc_flag
    _atom_site_occupancy
    _atom_site_disorder_assembly
    _atom_site_disorder_group
    C C1 0.83554(15) 0.58407(11) 0.46768(11) 0.0211(3) Uani d 1 . .
    H H1 0.8767 0.5476 0.5222 0.025 Uiso calc 1 . .
    C C2 0.84984(16) 0.68239(11) 0.46701(11) 0.0245(3) Uani d 1 . .
    H H2 0.9005 0.7138 0.5218 0.029 Uiso calc 1 . .
    C C3 0.79021(16) 0.73473(11) 0.38641(11) 0.0228(3) Uani d 1 . .
    H H3 0.8022 0.8017 0.3859 0.027 Uiso calc 1 . .
    C C4 0.71306(15) 0.69017(11) 0.30635(11) 0.0210(3) Uani d 1 . .
    H H4 0.6717 0.7268 0.2520 0.025 Uiso calc 1 . .
    C C5 0.69679(14) 0.59246(10) 0.30602(10) 0.0181(3) Uani d 1 . .
    H H5 0.6439 0.5615 0.2519 0.022 Uiso calc 1 . .
    C C6 0.75948(14) 0.54000(10) 0.38658(10) 0.0162(3) Uani d 1 . .
    C C7 0.61260(13) 0.32615(10) 0.56998(10) 0.0157(3) Uani d 1 . .
    C C8 0.60209(14) 0.23025(10) 0.52353(10) 0.0176(3) Uani d 1 . .
    H H8A 0.6358 0.1815 0.5731 0.021 Uiso calc 1 . .
    H H8B 0.6547 0.2290 0.4763 0.021 Uiso calc 1 . .
    C C9 0.46369(15) 0.20498(12) 0.47215(11) 0.0232(3) Uani d 1 . .
    H H9A 0.4177 0.1850 0.5204 0.028 Uiso calc 1 . .
    H H9B 0.4208 0.2622 0.4389 0.028 Uiso calc 1 . .
    C C10 0.45813(16) 0.12465(11) 0.39871(11) 0.0232(3) Uani d 1 . .
    H H10A 0.5215 0.0754 0.4272 0.028 Uiso calc 1 . .
    H H10B 0.3731 0.0947 0.3852 0.028 Uiso calc 1 . .
    C C11 0.48371(17) 0.15861(12) 0.30424(11) 0.0263(4) Uani d 1 . .
    H H11A 0.5695 0.1873 0.3175 0.032 Uiso calc 1 . .
    H H11B 0.4214 0.2087 0.2763 0.032 Uiso calc 1 . .
    C C12 0.47532(18) 0.07856(12) 0.23097(12) 0.0301(4) Uani d 1 . .
    H H12A 0.5398 0.0302 0.2568 0.045 Uiso calc 1 . .
    H H12B 0.4900 0.1045 0.1713 0.045 Uiso calc 1 . .
    H H12C 0.3908 0.0495 0.2177 0.045 Uiso calc 1 . .
    C C13 0.61852(13) 0.43759(10) 0.70637(10) 0.0160(3) Uani d 1 . .
    C C14 0.61630(14) 0.34310(10) 0.66620(10) 0.0162(3) Uani d 1 . .
    C C15 0.61461(15) 0.27967(11) 0.74490(10) 0.0195(3) Uani d 1 . .
    C C16 0.60908(19) 0.17333(11) 0.74752(12) 0.0300(4) Uani d 1 . .
    H H16A 0.5975 0.1527 0.8100 0.045 Uiso calc 1 . .
    H H16B 0.6884 0.1468 0.7379 0.045 Uiso calc 1 . .
    H H16C 0.5377 0.1508 0.6964 0.045 Uiso calc 1 . .
    C C17 0.62532(14) 0.49222(10) 0.87539(10) 0.0165(3) Uani d 1 . .
    C C18 0.58753(15) 0.58638(11) 0.85585(11) 0.0201(3) Uani d 1 . .
    H H18 0.5581 0.6075 0.7913 0.024 Uiso calc 1 . .
    C C19 0.59322(15) 0.64913(11) 0.93165(11) 0.0228(3) Uani d 1 . .
    H H19 0.5682 0.7136 0.9186 0.027 Uiso calc 1 . .
    C C20 0.63510(15) 0.61877(12) 1.02633(11) 0.0241(3) Uani d 1 . .
    H H20 0.6370 0.6618 1.0777 0.029 Uiso calc 1 . .
    C C21 0.67404(16) 0.52526(12) 1.04537(11) 0.0240(3) Uani d 1 . .
    H H21 0.7037 0.5045 1.1100 0.029 Uiso calc 1 . .
    C C22 0.67002(15) 0.46168(11) 0.97043(10) 0.0203(3) Uani d 1 . .
    H H22 0.6975 0.3978 0.9838 0.024 Uiso calc 1 . .
    N N1 0.60894(13) 0.39080(9) 0.41610(9) 0.0172(3) Uani d 1 . .
    N N2 0.61477(13) 0.40250(9) 0.51387(8) 0.0180(3) Uani d 1 . .
    N N3 0.61865(12) 0.42409(8) 0.80069(8) 0.0170(3) Uani d 1 . .
    N N4 0.61620(13) 0.32701(9) 0.82394(9) 0.0207(3) Uani d 1 . .
    O O1 0.71266(12) 0.38720(8) 0.28385(8) 0.0258(3) Uani d 1 . .
    O O2 0.84341(11) 0.37306(8) 0.45227(8) 0.0273(3) Uani d 1 . .
    O O3 0.61915(10) 0.51729(7) 0.66509(7) 0.0181(2) Uani d 1 . .
    S S 0.74133(4) 0.41560(2) 0.38252(2) 0.01761(12) Uani d 1 . .
    H H1N 0.5412(19) 0.4172(13) 0.3810(14) 0.025(5) Uiso d 1 . .
    H H2N 0.6204(18) 0.4578(14) 0.5389(13) 0.024(5) Uiso d 1 . .
loop_
    _atom_site_aniso_label
    _atom_site_aniso_U_11
    _atom_site_aniso_U_22
    _atom_site_aniso_U_33
    _atom_site_aniso_U_12
    _atom_site_aniso_U_13
    _atom_site_aniso_U_23
    C1 0.0238(8) 0.0235(8) 0.0156(7) -0.0012(6) 0.0037(6) 0.0003(5)
    C2 0.0313(9) 0.0239(8) 0.0180(7) -0.0065(7) 0.0057(6) -0.0058(6)
    C3 0.0311(9) 0.0171(7) 0.0235(7) -0.0033(6) 0.0129(6) -0.0021(6)
    C4 0.0222(8) 0.0228(8) 0.0195(7) 0.0011(6) 0.0079(6) 0.0031(6)
    C5 0.0184(7) 0.0212(7) 0.0148(7) -0.0013(6) 0.0042(5) -0.0017(5)
    C6 0.0173(7) 0.0160(7) 0.0169(7) -0.0005(5) 0.0070(5) -0.0020(5)
    C7 0.0134(7) 0.0159(7) 0.0177(7) 0.0009(5) 0.0038(5) 0.0010(5)
    C8 0.0194(7) 0.0158(7) 0.0181(7) 0.0001(6) 0.0054(5) -0.0003(5)
    C9 0.0192(8) 0.0274(8) 0.0252(8) -0.0048(6) 0.0094(6) -0.0071(6)
    C10 0.0236(8) 0.0229(8) 0.0248(8) -0.0082(6) 0.0094(6) -0.0058(6)
    C11 0.0322(9) 0.0232(8) 0.0245(8) -0.0063(7) 0.0090(7) -0.0037(6)
    C12 0.0331(10) 0.0316(9) 0.0275(9) -0.0071(7) 0.0114(7) -0.0083(7)
    C13 0.0140(7) 0.0180(7) 0.0151(6) 0.0006(5) 0.0021(5) 0.0011(5)
    C14 0.0163(7) 0.0152(7) 0.0167(7) 0.0001(5) 0.0031(5) 0.0017(5)
    C15 0.0236(8) 0.0174(7) 0.0173(7) 0.0012(6) 0.0045(6) 0.0020(5)
    C16 0.0510(11) 0.0168(8) 0.0233(8) 0.0008(7) 0.0114(7) 0.0034(6)
    C17 0.0144(7) 0.0203(7) 0.0154(7) -0.0016(6) 0.0045(5) -0.0010(5)
    C18 0.0190(7) 0.0218(8) 0.0183(7) 0.0003(6) 0.0026(6) -0.0007(5)
    C19 0.0209(8) 0.0204(7) 0.0278(8) -0.0008(6) 0.0074(6) -0.0042(6)
    C20 0.0236(8) 0.0293(8) 0.0219(7) -0.0054(7) 0.0105(6) -0.0082(6)
    C21 0.0255(8) 0.0320(9) 0.0157(7) -0.0028(7) 0.0071(6) -0.0022(6)
    C22 0.0212(7) 0.0231(7) 0.0173(7) 0.0002(6) 0.0061(6) 0.0016(6)
    N1 0.0188(6) 0.0196(6) 0.0128(6) -0.0001(5) 0.0032(5) 0.0010(5)
    N2 0.0265(7) 0.0147(6) 0.0130(6) 0.0005(5) 0.0054(5) -0.0009(4)
    N3 0.0211(6) 0.0147(6) 0.0147(6) 0.0007(5) 0.0033(5) 0.0015(4)
    N4 0.0279(7) 0.0154(6) 0.0186(6) 0.0004(5) 0.0051(5) 0.0030(5)
    O1 0.0366(7) 0.0224(6) 0.0219(6) -0.0032(5) 0.0138(5) -0.0074(4)
    O2 0.0231(6) 0.0224(6) 0.0346(6) 0.0051(5) 0.0040(5) 0.0048(5)
    O3 0.0217(5) 0.0153(5) 0.0173(5) 0.0003(4) 0.0046(4) 0.0026(4)
    S 0.0203(2) 0.01548(19) 0.0180(2) 0.00128(13) 0.00662(14) -0.00129(12)
_geom_special_details
;
All e.s.d.'s (except the e.s.d. in the dihedral angle between two l.s. planes)
are estimated using the full covariance matrix. The cell e.s.d.'s are taken
into account individually in the estimation of e.s.d.'s in distances, angles
and torsion angles; correlations between e.s.d.'s in cell parameters are only
used when they are defined by crystal symmetry. An approximate (isotropic)
treatment of cell e.s.d.'s is used for estimating e.s.d.'s involving l.s.
planes.
;
loop_
    _geom_bond_atom_site_label_1
    _geom_bond_atom_site_label_2
    _geom_bond_site_symmetry_2
    _geom_bond_distance
    _geom_bond_publ_flag
    C1 C2 . 1.390(2) ?
    C1 C6 . 1.395(2) ?
    C1 H1 . 0.9500 ?
    C2 C3 . 1.389(2) ?
    C2 H2 . 0.9500 ?
    C3 C4 . 1.393(2) ?
    C3 H3 . 0.9500 ?
    C4 C5 . 1.383(2) ?
    C4 H4 . 0.9500 ?
    C5 C6 . 1.398(2) ?
    C5 H5 . 0.9500 ?
    C6 S . 1.7575(15) ?
    C7 N2 . 1.3448(18) ?
    C7 C14 . 1.3927(19) ?
    C7 C8 . 1.4947(19) ?
    C8 C9 . 1.544(2) ?
    C8 H8A . 0.9900 ?
    C8 H8B . 0.9900 ?
    C9 C10 . 1.535(2) ?
    C9 H9A . 0.9900 ?
    C9 H9B . 0.9900 ?
    C10 C11 . 1.527(2) ?
    C10 H10A . 0.9900 ?
    C10 H10B . 0.9900 ?
    C11 C12 . 1.527(2) ?
    C11 H11A . 0.9900 ?
    C11 H11B . 0.9900 ?
    C12 H12A . 0.9800 ?
    C12 H12B . 0.9800 ?
    C12 H12C . 0.9800 ?
    C13 O3 . 1.2672(17) ?
    C13 N3 . 1.3672(18) ?
    C13 C14 . 1.4447(19) ?
    C14 C15 . 1.4425(19) ?
    C15 N4 . 1.3118(19) ?
    C15 C16 . 1.495(2) ?
    C16 H16A . 0.9800 ?
    C16 H16B . 0.9800 ?
    C16 H16C . 0.9800 ?
    C17 C18 . 1.392(2) ?
    C17 C22 . 1.3981(19) ?
    C17 N3 . 1.4258(18) ?
    C18 C19 . 1.390(2) ?
    C18 H18 . 0.9500 ?
    C19 C20 . 1.390(2) ?
    C19 H19 . 0.9500 ?
    C20 C21 . 1.386(2) ?
    C20 H20 . 0.9500 ?
    C21 C22 . 1.391(2) ?
    C21 H21 . 0.9500 ?
    C22 H22 . 0.9500 ?
    N1 N2 . 1.3992(16) ?
    N1 S . 1.6632(13) ?
    N1 H1N . 0.87(2) ?
    N2 H2N . 0.85(2) ?
    N3 N4 . 1.4054(17) ?
    O1 S . 1.4301(11) ?
    O2 S . 1.4289(12) ?
loop_
    _geom_angle_atom_site_label_1
    _geom_angle_atom_site_label_2
    _geom_angle_atom_site_label_3
    _geom_angle_site_symmetry_1
    _geom_angle_site_symmetry_3
    _geom_angle
    _geom_angle_publ_flag
    C2 C1 C6 . . 118.63(14) ?
    C2 C1 H1 . . 120.7 ?
    C6 C1 H1 . . 120.7 ?
    C1 C2 C3 . . 120.11(14) ?
    C1 C2 H2 . . 119.9 ?
    C3 C2 H2 . . 119.9 ?
    C2 C3 C4 . . 120.78(14) ?
    C2 C3 H3 . . 119.6 ?
    C4 C3 H3 . . 119.6 ?
    C5 C4 C3 . . 119.92(14) ?
    C5 C4 H4 . . 120.0 ?
    C3 C4 H4 . . 120.0 ?
    C4 C5 C6 . . 118.95(13) ?
    C4 C5 H5 . . 120.5 ?
    C6 C5 H5 . . 120.5 ?
    C1 C6 C5 . . 121.58(14) ?
    C1 C6 S . . 120.47(11) ?
    C5 C6 S . . 117.94(11) ?
    N2 C7 C14 . . 117.23(13) ?
    N2 C7 C8 . . 117.51(12) ?
    C14 C7 C8 . . 125.24(13) ?
    C7 C8 C9 . . 112.22(12) ?
    C7 C8 H8A . . 109.2 ?
    C9 C8 H8A . . 109.2 ?
    C7 C8 H8B . . 109.2 ?
    C9 C8 H8B . . 109.2 ?
    H8A C8 H8B . . 107.9 ?
    C10 C9 C8 . . 111.43(13) ?
    C10 C9 H9A . . 109.3 ?
    C8 C9 H9A . . 109.3 ?
    C10 C9 H9B . . 109.3 ?
    C8 C9 H9B . . 109.3 ?
    H9A C9 H9B . . 108.0 ?
    C11 C10 C9 . . 113.32(13) ?
    C11 C10 H10A . . 108.9 ?
    C9 C10 H10A . . 108.9 ?
    C11 C10 H10B . . 108.9 ?
    C9 C10 H10B . . 108.9 ?
    H10A C10 H10B . . 107.7 ?
    C10 C11 C12 . . 112.91(14) ?
    C10 C11 H11A . . 109.0 ?
    C12 C11 H11A . . 109.0 ?
    C10 C11 H11B . . 109.0 ?
    C12 C11 H11B . . 109.0 ?
    H11A C11 H11B . . 107.8 ?
    C11 C12 H12A . . 109.5 ?
    C11 C12 H12B . . 109.5 ?
    H12A C12 H12B . . 109.5 ?
    C11 C12 H12C . . 109.5 ?
    H12A C12 H12C . . 109.5 ?
    H12B C12 H12C . . 109.5 ?
    O3 C13 N3 . . 125.94(13) ?
    O3 C13 C14 . . 128.76(13) ?
    N3 C13 C14 . . 105.30(12) ?
    C7 C14 C15 . . 131.96(13) ?
    C7 C14 C13 . . 123.13(13) ?
    C15 C14 C13 . . 104.88(12) ?
    N4 C15 C14 . . 111.39(13) ?
    N4 C15 C16 . . 118.45(13) ?
    C14 C15 C16 . . 130.15(13) ?
    C15 C16 H16A . . 109.5 ?
    C15 C16 H16B . . 109.5 ?
    H16A C16 H16B . . 109.5 ?
    C15 C16 H16C . . 109.5 ?
    H16A C16 H16C . . 109.5 ?
    H16B C16 H16C . . 109.5 ?
    C18 C17 C22 . . 120.13(13) ?
    C18 C17 N3 . . 121.88(12) ?
    C22 C17 N3 . . 117.98(13) ?
    C19 C18 C17 . . 119.38(14) ?
    C19 C18 H18 . . 120.3 ?
    C17 C18 H18 . . 120.3 ?
    C20 C19 C18 . . 120.79(15) ?
    C20 C19 H19 . . 119.6 ?
    C18 C19 H19 . . 119.6 ?
    C21 C20 C19 . . 119.60(14) ?
    C21 C20 H20 . . 120.2 ?
    C19 C20 H20 . . 120.2 ?
    C20 C21 C22 . . 120.40(14) ?
    C20 C21 H21 . . 119.8 ?
    C22 C21 H21 . . 119.8 ?
    C21 C22 C17 . . 119.68(14) ?
    C21 C22 H22 . . 120.2 ?
    C17 C22 H22 . . 120.2 ?
    N2 N1 S . . 115.99(10) ?
    N2 N1 H1N . . 110.8(13) ?
    S N1 H1N . . 114.4(13) ?
    C7 N2 N1 . . 120.28(12) ?
    C7 N2 H2N . . 118.9(12) ?
    N1 N2 H2N . . 120.8(12) ?
    C13 N3 N4 . . 111.99(11) ?
    C13 N3 C17 . . 129.76(12) ?
    N4 N3 C17 . . 118.21(11) ?
    C15 N4 N3 . . 106.44(11) ?
    O2 S O1 . . 121.28(7) ?
    O2 S N1 . . 106.66(7) ?
    O1 S N1 . . 103.68(7) ?
    O2 S C6 . . 109.33(7) ?
    O1 S C6 . . 107.77(7) ?
    N1 S C6 . . 107.25(7) ?
loop_
    _geom_torsion_atom_site_label_1
    _geom_torsion_atom_site_label_2
    _geom_torsion_atom_site_label_3
    _geom_torsion_atom_site_label_4
    _geom_torsion_site_symmetry_1
    _geom_torsion_site_symmetry_2
    _geom_torsion_site_symmetry_3
    _geom_torsion_site_symmetry_4
    _geom_torsion
    _geom_torsion_publ_flag
    C6 C1 C2 C3 . . . . -0.7(2) ?
    C1 C2 C3 C4 . . . . 1.6(2) ?
    C2 C3 C4 C5 . . . . -1.0(2) ?
    C3 C4 C5 C6 . . . . -0.5(2) ?
    C2 C1 C6 C5 . . . . -0.8(2) ?
    C2 C1 C6 S . . . . 178.44(12) ?
    C4 C5 C6 C1 . . . . 1.4(2) ?
    C4 C5 C6 S . . . . -177.89(11) ?
    N2 C7 C8 C9 . . . . -81.70(16) ?
    C14 C7 C8 C9 . . . . 96.15(17) ?
    C7 C8 C9 C10 . . . . 161.28(13) ?
    C8 C9 C10 C11 . . . . -79.10(17) ?
    C9 C10 C11 C12 . . . . -178.84(14) ?
    N2 C7 C14 C15 . . . . 179.53(15) ?
    C8 C7 C14 C15 . . . . 1.7(3) ?
    N2 C7 C14 C13 . . . . 1.9(2) ?
    C8 C7 C14 C13 . . . . -176.00(13) ?
    O3 C13 C14 C7 . . . . -0.9(2) ?
    N3 C13 C14 C7 . . . . 178.50(13) ?
    O3 C13 C14 C15 . . . . -179.16(14) ?
    N3 C13 C14 C15 . . . . 0.29(15) ?
    C7 C14 C15 N4 . . . . -178.27(15) ?
    C13 C14 C15 N4 . . . . -0.29(17) ?
    C7 C14 C15 C16 . . . . 0.5(3) ?
    C13 C14 C15 C16 . . . . 178.45(17) ?
    C22 C17 C18 C19 . . . . -0.8(2) ?
    N3 C17 C18 C19 . . . . 178.44(14) ?
    C17 C18 C19 C20 . . . . -0.5(2) ?
    C18 C19 C20 C21 . . . . 1.3(2) ?
    C19 C20 C21 C22 . . . . -0.7(2) ?
    C20 C21 C22 C17 . . . . -0.6(2) ?
    C18 C17 C22 C21 . . . . 1.3(2) ?
    N3 C17 C22 C21 . . . . -177.93(14) ?
    C14 C7 N2 N1 . . . . -178.82(13) ?
    C8 C7 N2 N1 . . . . -0.8(2) ?
    S N1 N2 C7 . . . . -109.88(13) ?
    O3 C13 N3 N4 . . . . 179.25(13) ?
    C14 C13 N3 N4 . . . . -0.21(16) ?
    O3 C13 N3 C17 . . . . -3.2(2) ?
    C14 C13 N3 C17 . . . . 177.32(14) ?
    C18 C17 N3 C13 . . . . 23.8(2) ?
    C22 C17 N3 C13 . . . . -156.90(15) ?
    C18 C17 N3 N4 . . . . -158.75(14) ?
    C22 C17 N3 N4 . . . . 20.50(19) ?
    C14 C15 N4 N3 . . . . 0.16(17) ?
    C16 C15 N4 N3 . . . . -178.74(14) ?
    C13 N3 N4 C15 . . . . 0.04(17) ?
    C17 N3 N4 C15 . . . . -177.81(13) ?
    N2 N1 S O2 . . . . 44.46(12) ?
    N2 N1 S O1 . . . . 173.55(10) ?
    N2 N1 S C6 . . . . -72.59(11) ?
    C1 C6 S O2 . . . . -19.91(14) ?
    C5 C6 S O2 . . . . 159.37(12) ?
    C1 C6 S O1 . . . . -153.56(12) ?
    C5 C6 S O1 . . . . 25.72(14) ?
    C1 C6 S N1 . . . . 95.37(13) ?
    C5 C6 S N1 . . . . -85.35(12) ?
loop_
    _geom_hbond_atom_site_label_D
    _geom_hbond_atom_site_label_H
    _geom_hbond_atom_site_label_A
    _geom_hbond_site_symmetry_A
    _geom_hbond_distance_DH
    _geom_hbond_distance_HA
    _geom_hbond_distance_DA
    _geom_hbond_angle_DHA
    N1 H1N O3 3_666 0.87(2) 1.94(2) 2.7823(17) 165.0(18)
    N2 H2N O3 . 0.85(2) 1.998(19) 2.6953(16) 138.5(17)
_shelx_hkl_checksum     51901
_shelx_hkl_file
;
  -1   0   0    0.00    0.01
   1   0   0   -0.01    0.01
  -2   0   0   15.00    1.30
   3   0   0    0.00    0.03
   4   0   0  164.16   14.17
  -4   0   0  170.61   12.35
  -5   0   0    0.00    0.01
   5   0   0   -0.02    0.03
  -5   0   0   -0.05    0.02
   6   0   0   11.31    0.97
  -6   0   0   10.72    0.84
  -7   0   0    0.01    0.03
   7   0   0    0.03    0.04
  -7   0   0    0.01    0.03
  -8   0   0   52.28    4.00
   8   0   0   55.37    4.47
  -8   0   0   48.99    3.88
  -9   0   0    0.06    0.05
  -9   0   0   -0.05    0.03
   9   0   0   -0.05    0.05
   9   0   0    0.07    0.05
  10   0   0    0.81    0.14
  10   0   0    0.84    0.16
 -10   0   0    1.21    0.16
 -11   0   0   -0.05    0.05
  11   0   0   -0.10    0.05
 -12   0   0    1.97    0.25
  12   0   0    2.50    0.29
 -13   0   0    0.09    0.08
  13   0   0   -0.01    0.12
   0  -1   0    0.02    0.01
   0   1   0   -0.01    0.00
  -1  -1   0   83.88    7.11
   1  -1   0   84.40    7.11
   1   1   0   83.92    6.75
   2  -1   0  105.51    8.72
  -2  -1   0  111.06    8.73
   2  -1   0  102.16    8.72
   2   1   0   93.98    8.28
   3  -1   0  190.94   16.18
   3   1   0  191.70   15.36
   4  -1   0    4.68    0.40
  -4  -1   0    4.52    0.35
  -4  -1   0    4.44    0.35
   4   1   0    3.89    0.40
  -4   1   0    4.50    0.35
  -5  -1   0   38.52    2.83
  -5  -1   0   38.72    2.92
   5  -1   0   40.89    3.26
  -5   1   0   38.03    2.92
  -5   1   0   34.52    2.83
  -6  -1   0   34.83    2.61
   6  -1   0   35.44    3.00
  -6   1   0   36.55    2.62
   6   1   0   32.92    3.00
  -6   1   0   35.39    2.69
   7  -1   0    0.83    0.13
  -7  -1   0    0.72    0.10
  -7   1   0    0.69    0.10
  -7   1   0    1.01    0.10
   7   1   0    0.84    0.14
   7   1   0    0.87    0.11
  -8  -1   0   13.08    1.06
   8  -1   0   12.21    1.21
   8   1   0   13.04    1.22
   8   1   0   14.98    1.07
  -8   1   0   14.72    1.08
  -8   1   0   14.63    1.06
   9  -1   0   25.75    1.99
  -9  -1   0   22.69    1.72
  -9  -1   0   18.68    1.76
  -9   1   0   22.25    1.72
   9   1   0   25.66    1.99
   9   1   0   22.12    1.73
  10  -1   0    4.79    0.48
 -10  -1   0    4.77    0.41
  10  -1   0    5.22    0.43
  10   1   0    4.18    0.47
  10   1   0    4.40    0.42
 -10   1   0    5.30    0.42
  11  -1   0   -0.04    0.06
 -11  -1   0    0.09    0.07
  11  -1   0   -0.03    0.06
  11   1   0    0.06    0.07
 -11   1   0    0.04    0.05
 -12  -1   0    0.58    0.12
  12  -1   0    0.22    0.12
 -12   1   0    0.52    0.12
  12   1   0    0.48    0.13
  13  -1   0    2.59    0.32
 -13  -1   0    2.62    0.28
  13   1   0    2.85    0.33
 -13   1   0    2.28    0.29
   0   2   0    7.17    0.61
   1  -2   0   54.20    4.37
  -1  -2   0   49.18    4.15
  -2  -2   0   14.53    1.18
   2   2   0   14.96    1.25
  -2   2   0   14.38    1.25
  -3  -2   0    6.07    0.54
   3  -2   0    6.80    0.58
  -3   2   0    6.50    0.57
   3   2   0    7.20    0.58
  -4  -2   0    0.07    0.03
   4  -2   0    0.12    0.04
  -4  -2   0    0.09    0.03
  -4   2   0    0.11    0.03
   4   2   0    0.11    0.03
   5  -2   0    4.81    0.42
  -5  -2   0    4.61    0.37
  -5  -2   0    4.42    0.36
  -5   2   0    4.67    0.37
   5   2   0    5.18    0.37
   5   2   0    4.15    0.42
  -5   2   0    4.06    0.36
  -6  -2   0    0.18    0.04
  -6  -2   0    0.24    0.05
   6  -2   0    0.12    0.05
  -6   2   0    0.15    0.04
   6   2   0    0.18    0.05
  -6   2   0    0.20    0.04
   6   2   0    0.19    0.06
   7  -2   0    8.96    0.80
  -7  -2   0    8.51    0.69
  -7  -2   0    9.47    0.71
  -7   2   0    8.21    0.69
  -7   2   0    8.98    0.71
   7   2   0    9.05    0.70
   7   2   0    9.20    0.81
  -8  -2   0    3.23    0.27
   8  -2   0    3.02    0.31
  -8  -2   0    3.10    0.26
   8   2   0    3.03    0.31
   8   2   0    3.33    0.28
  -8   2   0    2.33    0.25
  -8   2   0    2.94    0.27
   9  -2   0   16.35    1.42
  -9  -2   0   15.32    1.23
   9   2   0   16.61    1.42
   9   2   0   16.00    1.24
  -9   2   0   15.77    1.23
 -10  -2   0    2.82    0.25
  10  -2   0    2.16    0.28
  10  -2   0    2.50    0.26
 -10   2   0    2.76    0.25
  10   2   0    2.27    0.29
  10   2   0    2.41    0.26
 -11  -2   0    2.15    0.23
  11  -2   0    2.20    0.30
  11  -2   0    2.33    0.28
  11   2   0    2.42    0.26
 -11   2   0    2.31    0.24
  12  -2   0    1.34    0.22
 -12  -2   0    1.35    0.20
  12   2   0    1.62    0.23
 -12   2   0    1.54    0.21
  13  -2   0    0.68    0.16
 -13  -2   0    0.75    0.15
  13   2   0    0.53    0.17
 -13   2   0    0.69    0.15
   0  -3   0    0.00    0.02
   0   3   0   -0.01    0.02
  -1   3   0   11.16    0.96
   1   3   0   11.18    0.96
   1   3   0   11.29    0.91
   2  -3   0    0.12    0.03
  -2  -3   0    0.05    0.03
  -2  -3   0    0.06    0.02
  -2   3   0    0.06    0.03
  -3  -3   0   -0.02    0.02
  -3   3   0    0.03    0.02
  -4  -3   0    2.48    0.22
   4  -3   0    2.85    0.25
  -4  -3   0    2.88    0.23
  -4  -3   0    2.59    0.23
  -4   3   0    2.98    0.25
   4   3   0    2.63    0.22
   4   3   0    2.68    0.26
  -4   3   0    2.25    0.22
  -5  -3   0    5.82    0.47
  -5  -3   0    5.90    0.47
  -5  -3   0    6.04    0.45
   5  -3   0    5.83    0.52
   5   3   0    4.85    0.52
  -5   3   0    5.60    0.46
  -5   3   0    5.55    0.45
   5   3   0    6.27    0.46
  -6  -3   0    0.03    0.03
  -6  -3   0    0.00    0.02
   6  -3   0    0.05    0.03
   6   3   0    0.01    0.03
   6   3   0   -0.01    0.04
  -6   3   0    0.00    0.02
  -6   3   0   -0.03    0.02
  -7  -3   0    9.27    0.73
  -7  -3   0    9.14    0.71
   7  -3   0    9.12    0.82
   7   3   0    8.71    0.82
  -7   3   0    8.85    0.72
   7   3   0    9.33    0.72
  -7   3   0    9.23    0.71
  -8  -3   0    1.87    0.21
   8  -3   0    2.55    0.26
  -8  -3   0    2.58    0.23
  -8   3   0    2.43    0.21
  -8   3   0    2.46    0.23
   8   3   0    2.44    0.23
   8   3   0    2.19    0.26
  -9  -3   0    9.66    0.72
   9  -3   0    8.41    0.82
  -9  -3   0    9.63    0.73
   9   3   0    8.99    0.83
   9   3   0    8.57    0.72
  -9   3   0    8.71    0.72
  10  -3   0    3.04    0.32
 -10  -3   0    3.34    0.28
 -10  -3   0    2.15    0.26
 -10   3   0    3.12    0.28
  10   3   0    2.87    0.28
  11  -3   0    0.06    0.07
  11  -3   0    0.02    0.07
 -11  -3   0    0.09    0.06
 -11   3   0    0.09    0.07
  12  -3   0    0.90    0.17
 -12  -3   0    1.16    0.17
 -12   3   0    1.23    0.19
  12   3   0    0.91    0.17
 -13  -3   0    0.06    0.07
  13  -3   0    0.03    0.08
  13   3   0    0.06    0.11
 -13   3   0    0.05    0.10
  -1  -4   0   19.35    1.89
  -1  -4   0   25.07    1.79
  -2  -4   0    0.09    0.03
   2  -4   0    0.18    0.03
  -2  -4   0    0.21    0.03
  -2   4   0    0.13    0.03
   2   4   0    0.14    0.04
  -3  -4   0    5.69    0.42
  -3  -4   0    5.20    0.43
  -3   4   0    4.68    0.45
  -4  -4   0    0.00    0.03
  -4  -4   0    0.01    0.02
   4   4   0   -0.05    0.03
  -4   4   0   -0.03    0.02
  -4   4   0   -0.01    0.02
   4   4   0   -0.01    0.02
  -5  -4   0    1.22    0.12
  -5  -4   0    1.31    0.12
   5  -4   0    1.24    0.14
  -5  -4   0    1.20    0.12
  -5   4   0    1.10    0.11
   5   4   0    1.24    0.15
  -5   4   0    1.13    0.12
  -5   4   0    1.06    0.13
   5   4   0    1.25    0.12
  -6  -4   0    0.49    0.06
   6  -4   0    0.39    0.08
  -6  -4   0    0.62    0.08
  -6  -4   0    0.40    0.07
   6   4   0    0.47    0.07
  -6   4   0    0.52    0.07
  -6   4   0    0.48    0.08
   6   4   0    0.54    0.10
   6   4   0    0.40    0.07
  -7  -4   0    5.67    0.49
  -7  -4   0    6.36    0.51
   7  -4   0    6.69    0.57
  -7   4   0    6.06    0.50
   7   4   0    6.04    0.50
  -7   4   0    6.13    0.50
   7   4   0    6.21    0.58
  -8  -4   0    1.80    0.17
  -8  -4   0    1.74    0.18
   8  -4   0    1.85    0.20
   8   4   0    1.33    0.21
   8   4   0    1.35    0.18
  -8   4   0    1.69    0.17
  -9  -4   0    1.30    0.16
  -9  -4   0    1.25    0.16
   9  -4   0    1.38    0.19
   9   4   0    1.43    0.17
   9   4   0    0.96    0.18
  -9   4   0    1.15    0.16
 -10  -4   0    0.18    0.06
 -10  -4   0    0.22    0.07
  10  -4   0    0.14    0.07
 -10   4   0    0.14    0.06
  10   4   0    0.15    0.08
  10   4   0    0.10    0.06
 -11  -4   0    0.34    0.09
  11  -4   0    0.25    0.10
  11  -4   0    0.21    0.09
  11   4   0    0.19    0.08
 -11   4   0    0.12    0.08
  12  -4   0    0.05    0.08
 -12  -4   0    0.14    0.08
 -12   4   0    0.16    0.09
  12   4   0    0.13    0.09
 -13  -4   0   -0.03    0.06
  13  -4   0    0.03    0.08
 -13   4   0   -0.04    0.11
  13   4   0   -0.15    0.09
   0  -5   0   -0.01    0.02
   0  -5   0   -0.01    0.02
   0   5   0   -0.03    0.02
   0   5   0   -0.02    0.02
   0   5   0   -0.04    0.01
   1  -5   0    3.14    0.26
  -1  -5   0    3.06    0.24
  -1  -5   0    2.96    0.24
  -1  -5   0    3.09    0.26
  -1   5   0    3.13    0.26
   1   5   0    3.11    0.22
  -1   5   0    2.25    0.24
   1   5   0    2.30    0.26
   2  -5   0    3.78    0.31
  -2  -5   0    3.10    0.31
   2  -5   0    3.87    0.34
  -2  -5   0    3.98    0.32
   2   5   0    3.92    0.28
  -2   5   0    3.94    0.31
  -2   5   0    3.94    0.34
  -3  -5   0    0.09    0.02
   3  -5   0    0.06    0.03
  -3  -5   0    0.12    0.04
  -3   5   0    0.10    0.04
   3   5   0    0.08    0.03
  -3   5   0    0.07    0.03
  -3   5   0    0.02    0.02
  -4  -5   0    1.42    0.15
   4  -5   0    1.63    0.14
  -4  -5   0    1.39    0.15
  -4  -5   0    1.94    0.15
  -4   5   0    1.62    0.16
  -4   5   0    1.58    0.15
   4   5   0    1.80    0.18
   4   5   0    1.62    0.14
   5  -5   0    0.21    0.05
  -5  -5   0    0.23    0.04
  -5  -5   0    0.31    0.05
  -5  -5   0    0.30    0.06
  -5   5   0    0.20    0.05
   5   5   0    0.40    0.06
   5   5   0    0.28    0.07
  -5   5   0    0.28    0.06
   5   5   0    0.24    0.05
  -5   5   0    0.26    0.05
  -6  -5   0    1.41    0.14
  -6  -5   0    1.30    0.14
   6  -5   0    1.47    0.16
  -6  -5   0    1.50    0.14
   6   5   0    1.36    0.17
   6   5   0    1.38    0.14
   6   5   0    1.20    0.13
  -6   5   0    1.27    0.14
  -6   5   0    1.46    0.13
   7  -5   0    8.68    0.78
  -7  -5   0    8.51    0.70
  -7  -5   0    8.93    0.67
   7   5   0    9.10    0.68
  -7   5   0    8.26    0.68
   7   5   0    8.54    0.79
  -7   5   0    8.42    0.69
  -8  -5   0    0.03    0.04
   8  -5   0    0.08    0.05
  -8  -5   0    0.12    0.05
  -8   5   0    0.03    0.04
   8   5   0    0.11    0.07
   8   5   0    0.09    0.05
  -9  -5   0    4.14    0.38
   9  -5   0    4.33    0.44
  -9  -5   0    4.81    0.40
   9   5   0    4.41    0.45
  -9   5   0    4.21    0.39
   9   5   0    4.71    0.39
 -10  -5   0    0.17    0.07
  10  -5   0    0.26    0.09
 -10  -5   0    0.28    0.08
  10   5   0    0.27    0.09
 -10   5   0    0.13    0.07
  10   5   0    0.18    0.09
 -11  -5   0    0.28    0.08
  11  -5   0    0.19    0.09
 -11   5   0    0.18    0.09
  11   5   0    0.22    0.10
  12  -5   0    0.36    0.12
 -12  -5   0    0.47    0.12
 -12   5   0    0.81    0.16
  12   5   0    0.66    0.15
  13  -5   0    0.10    0.08
 -13  -5   0    0.27    0.10
  13   5   0    0.07    0.13
 -13   5   0    0.14    0.13
   0  -6   0   12.65    0.94
   0  -6   0   10.76    1.03
   0   6   0   13.86    0.85
   0   6   0   10.90    1.03
   1  -6   0   29.75    2.21
  -1  -6   0   30.44    2.22
  -1  -6   0   28.31    2.32
   1  -6   0   28.25    2.44
  -1  -6   0   27.33    2.45
   1   6   0   29.27    2.03
  -1   6   0   28.13    2.21
   2  -6   0   17.97    1.52
   2  -6   0   18.60    1.38
  -2  -6   0   15.63    1.38
  -2  -6   0   18.43    1.45
   2   6   0   18.98    1.53
   2   6   0   18.16    1.27
  -2   6   0   16.17    1.52
  -2   6   0   18.84    1.38
  -3  -6   0    6.78    0.46
  -3  -6   0    4.77    0.46
   3  -6   0    5.74    0.44
  -3   6   0    5.05    0.48
   3   6   0    5.09    0.41
  -3   6   0    5.80    0.44
   3   6   0    5.72    0.49
  -3   6   0    5.37    0.43
   4  -6   0   21.12    1.47
  -4  -6   0   19.02    1.54
  -4  -6   0   17.77    1.42
   4   6   0   19.29    1.36
   4   6   0   16.62    1.64
  -4   6   0   20.99    1.43
   4   6   0   19.96    1.42
  -4   6   0   17.09    1.63
   5  -6   0    0.47    0.07
  -5  -6   0    0.64    0.07
  -5  -6   0    0.48    0.07
  -5  -6   0    0.51    0.09
   5  -6   0    0.57    0.09
   5   6   0    0.33    0.08
  -5   6   0    0.56    0.07
   5   6   0    0.40    0.07
  -5   6   0    0.50    0.08
  -5   6   0    0.54    0.08
  -6  -6   0    5.91    0.52
   6  -6   0    6.09    0.57
  -6  -6   0    5.82    0.52
  -6  -6   0    6.86    0.49
   6   6   0    6.22    0.50
  -6   6   0    6.00    0.50
   6   6   0    6.89    0.59
  -6   6   0    6.26    0.50
   6   6   0    6.50    0.48
  -7  -6   0    0.03    0.04
   7  -6   0   -0.02    0.04
  -7  -6   0    0.01    0.03
  -7   6   0    0.00    0.03
  -7   6   0    0.00    0.04
   7   6   0   -0.05    0.05
   7   6   0    0.02    0.04
   8  -6   0    0.09    0.06
  -8  -6   0    0.19    0.06
  -8  -6   0    0.04    0.05
  -8   6   0    0.18    0.06
   8   6   0    0.07    0.05
   8   6   0    0.03    0.07
  -9  -6   0   -0.02    0.05
   9  -6   0    0.00    0.05
  -9  -6   0   -0.06    0.04
   9   6   0   -0.10    0.05
   9   6   0   -0.05    0.05
  -9   6   0   -0.02    0.04
 -10  -6   0    0.69    0.13
 -10  -6   0    0.53    0.10
  10  -6   0    0.80    0.14
  10   6   0    0.75    0.16
  10   6   0    0.62    0.12
 -10   6   0    0.50    0.11
  11  -6   0    0.00    0.08
 -11  -6   0    0.01    0.06
 -11  -6   0    0.13    0.08
  11   6   0    0.01    0.07
 -11   6   0    0.04    0.07
 -12  -6   0    1.65    0.21
  12  -6   0    1.19    0.21
 -12   6   0    1.50    0.23
  12   6   0    1.51    0.22
 -13  -6   0   -0.03    0.06
  13  -6   0    0.03    0.07
  13   6   0    0.00    0.12
 -13   6   0    0.17    0.13
   0  -7   0    0.02    0.02
   0  -7   0    0.01    0.02
   0   7   0    0.04    0.04
   0   7   0    0.00    0.01
  -1  -7   0    0.64    0.07
   1  -7   0    0.80    0.09
   1  -7   0    0.69    0.08
  -1  -7   0    0.64    0.09
  -1   7   0    0.63    0.09
   1   7   0    0.68    0.10
  -1   7   0    0.80    0.09
   1   7   0    0.66    0.07
  -2  -7   0    3.23    0.29
  -2  -7   0    3.73    0.30
   2  -7   0    3.68    0.29
   2   7   0    3.67    0.26
  -2   7   0    2.77    0.31
  -2   7   0    3.67    0.29
   2   7   0    3.22    0.32
   3  -7   0    0.02    0.02
  -3  -7   0   -0.03    0.02
  -3  -7   0    0.05    0.04
  -3   7   0    0.00    0.02
   3   7   0    0.01    0.02
   3   7   0    0.00    0.03
  -3   7   0    0.01    0.01
  -3   7   0    0.03    0.04
  -4  -7   0    0.97    0.10
  -4  -7   0    0.76    0.11
   4  -7   0    0.97    0.10
  -4   7   0    0.89    0.10
   4   7   0    0.76    0.10
   4   7   0    1.11    0.13
  -4   7   0    1.20    0.12
   4   7   0    0.77    0.09
  -4   7   0    0.89    0.10
   5  -7   0    0.87    0.10
  -5  -7   0    0.99    0.10
  -5  -7   0    0.94    0.10
  -5  -7   0    0.80    0.11
  -5   7   0    1.12    0.12
  -5   7   0    0.77    0.11
   5   7   0    0.93    0.11
   5   7   0    0.91    0.13
   5   7   0    0.98    0.11
  -5   7   0    0.64    0.10
   6  -7   0    5.91    0.53
   6  -7   0    5.73    0.47
  -6  -7   0    6.14    0.49
  -6  -7   0    5.26    0.48
  -6  -7   0    6.22    0.46
   6   7   0    4.51    0.53
  -6   7   0    5.81    0.47
  -6   7   0    5.96    0.53
   6   7   0    5.23    0.46
  -6   7   0    6.12    0.47
   6   7   0    6.24    0.45
  -7  -7   0    0.88    0.11
  -7  -7   0    0.97    0.13
   7  -7   0    0.73    0.12
  -7  -7   0    0.60    0.08
  -7   7   0    0.70    0.10
   7   7   0    0.84    0.11
   7   7   0    0.68    0.10
  -7   7   0    0.63    0.10
   7   7   0    0.80    0.14
  -8  -7   0    5.05    0.41
  -8  -7   0    4.97    0.43
   8  -7   0    4.89    0.47
   8   7   0    5.09    0.42
  -8   7   0    5.37    0.43
   8   7   0    4.29    0.48
  -9  -7   0    0.08    0.06
   9  -7   0    0.08    0.07
  -9  -7   0    0.15    0.06
   9   7   0    0.10    0.06
  -9   7   0    0.20    0.07
   9   7   0    0.19    0.09
 -10  -7   0    0.34    0.09
 -10  -7   0    0.47    0.11
  10  -7   0    0.40    0.11
  10   7   0    0.49    0.11
 -10   7   0    0.40    0.10
 -11  -7   0    0.26    0.09
 -11  -7   0    0.12    0.09
  11   7   0    0.15    0.10
 -11   7   0    0.31    0.11
 -12  -7   0    0.07    0.06
  12  -7   0    0.08    0.09
 -12   7   0   -0.15    0.09
  12   7   0    0.15    0.11
   0  -8   0    2.08    0.20
   0   8   0    2.28    0.21
   0   8   0    2.16    0.17
  -1  -8   0   11.49    0.93
   1  -8   0   11.24    0.93
  -1  -8   0   10.95    0.96
  -1   8   0   12.01    1.02
   1   8   0   11.81    0.84
  -1   8   0   12.27    0.93
   1   8   0   12.67    1.02
  -2  -8   0    0.02    0.02
   2  -8   0    0.05    0.03
  -2  -8   0    0.02    0.03
   2   8   0    0.09    0.06
   2   8   0    0.03    0.02
  -2   8   0    0.03    0.03
  -2   8   0    0.05    0.02
  -2   8   0    0.19    0.04
   3  -8   0    1.82    0.16
  -3  -8   0    1.57    0.16
  -3  -8   0    1.67    0.16
  -3   8   0    1.53    0.15
  -3   8   0    1.77    0.17
   3   8   0    1.85    0.18
   3   8   0    1.50    0.14
  -3   8   0    1.50    0.16
   4  -8   0    1.60    0.15
  -4  -8   0    1.49    0.15
  -4  -8   0    1.68    0.17
   4   8   0    1.58    0.14
   4   8   0    1.45    0.18
  -4   8   0    1.44    0.16
  -4   8   0    1.54    0.15
   4   8   0    1.59    0.14
  -5  -8   0    8.23    0.68
  -5  -8   0    7.41    0.70
   5  -8   0    8.33    0.67
  -5   8   0    9.06    0.66
   5   8   0    8.47    0.63
   5   8   0    8.84    0.65
  -5   8   0    8.72    0.74
  -6  -8   0    1.55    0.17
   6  -8   0    1.55    0.18
   6  -8   0    1.61    0.15
  -6  -8   0    1.69    0.16
  -6  -8   0    1.54    0.15
   6   8   0    1.61    0.19
   6   8   0    1.46    0.15
   6   8   0    1.34    0.15
  -6   8   0    1.49    0.16
  -6   8   0    1.56    0.16
  -6   8   0    1.65    0.18
   7  -8   0   10.56    0.89
  -7  -8   0   10.32    0.83
  -7  -8   0    9.54    0.77
  -7  -8   0   10.87    0.82
  -7   8   0   10.17    0.79
   7   8   0    9.58    0.74
   7   8   0    8.45    0.77
   7   8   0   10.38    0.91
  -8  -8   0    1.43    0.19
   8  -8   0    1.56    0.20
  -8  -8   0    2.09    0.18
   8   8   0    1.37    0.22
  -8   8   0    1.87    0.19
  -9  -8   0    5.92    0.51
   9   8   0    6.48    0.58
  -9   8   0    6.06    0.49
   9   8   0    4.76    0.47
 -10  -8   0    0.17    0.09
 -10   8   0    0.15    0.08
  10   8   0    0.16    0.08
 -11  -8   0    0.30    0.12
 -11   8   0    0.22    0.10
  12  -8   0    0.39    0.12
 -12   8   0    0.36    0.14
   0  -9   0   -0.02    0.02
   0   9   0    0.00    0.05
   0   9   0    0.01    0.01
  -1  -9   0    0.39    0.06
  -1  -9   0    0.33    0.07
   1  -9   0    0.32    0.06
  -1   9   0    0.39    0.07
   1   9   0    0.40    0.09
   1   9   0    0.28    0.05
  -2  -9   0   15.27    1.22
  -2  -9   0   14.78    1.18
   2  -9   0   14.09    1.17
  -2   9   0   14.38    1.17
  -2   9   0   14.98    1.29
   2   9   0   15.05    1.07
   2   9   0   17.50    1.30
  -2   9   0   13.53    1.12
  -3  -9   0    0.34    0.07
  -3  -9   0    0.33    0.06
   3  -9   0    0.30    0.06
  -3   9   0    0.42    0.07
   3   9   0    0.43    0.06
   3   9   0    0.39    0.08
  -3   9   0    0.32    0.06
  -3   9   0    0.36    0.08
   4  -9   0    0.12    0.05
  -4  -9   0    0.20    0.06
  -4  -9   0    0.13    0.04
  -4   9   0    0.14    0.04
  -4   9   0    0.18    0.05
   4   9   0    0.20    0.05
  -4   9   0    0.25    0.06
   4   9   0    0.12    0.06
   5  -9   0    0.42    0.07
  -5  -9   0    0.33    0.08
  -5  -9   0    0.43    0.07
  -5   9   0    0.50    0.08
   5   9   0    0.49    0.07
   5   9   0    0.45    0.10
  -5   9   0    0.36    0.07
  -5   9   0    0.54    0.08
  -6  -9   0   10.24    0.78
  -6  -9   0    9.31    0.76
   6  -9   0    9.58    0.75
  -6   9   0    7.40    0.74
   6   9   0    9.36    0.85
  -6   9   0    9.18    0.83
   6   9   0    9.97    0.70
  -6   9   0    9.54    0.73
  -7  -9   0    0.00    0.03
  -7  -9   0   -0.01    0.04
  -7   9   0    0.03    0.04
   7   9   0    0.02    0.04
   7   9   0    0.00    0.06
  -8  -9   0    0.30    0.09
   8   9   0    0.20    0.09
  -8   9   0    0.29    0.08
  -9  -9   0    0.83    0.15
   9   9   0    0.85    0.17
  -9   9   0    0.80    0.13
 -10  -9   0    0.41    0.12
 -10   9   0    0.40    0.12
 -11  -9   0    0.04    0.10
 -11   9   0    0.20    0.11
 -12   9   0    0.28    0.13
   0 -10   0   13.77    1.04
   0  10   0   14.42    0.93
   0  10   0   11.12    1.13
   1 -10   0    4.48    0.36
  -1 -10   0    4.42    0.37
  -1 -10   0    4.29    0.37
   1  10   0    4.09    0.32
  -1  10   0    4.14    0.39
   1  10   0    4.14    0.40
  -2 -10   0    3.25    0.28
  -2 -10   0    2.92    0.28
   2 -10   0    3.33    0.28
   2  10   0    3.18    0.30
  -2  10   0    2.87    0.30
  -2  10   0    3.29    0.28
   2  10   0    2.96    0.24
  -3 -10   0    0.10    0.05
   3 -10   0    0.10    0.04
  -3 -10   0    0.12    0.04
   3  10   0    0.08    0.05
  -3  10   0    0.08    0.04
   3  10   0    0.13    0.04
  -3  10   0    0.12    0.04
  -4 -10   0    0.15    0.05
   4 -10   0    0.19    0.05
  -4 -10   0    0.11    0.05
  -4  10   0    0.16    0.05
   4  10   0    0.12    0.04
   4  10   0    0.22    0.07
  -4  10   0    0.15    0.05
   5 -10   0    2.56    0.23
  -5 -10   0    2.10    0.24
  -5 -10   0    2.50    0.23
   5  10   0    3.13    0.28
  -5  10   0    2.44    0.23
   5  10   0    2.19    0.21
  -6 -10   0    0.55    0.11
  -6 -10   0    0.46    0.08
   6 -10   0    0.68    0.10
   6  10   0    0.73    0.11
   6  10   0    0.33    0.10
  -6  10   0    0.65    0.10
  -7 -10   0   14.06    1.19
  -7 -10   0   13.62    1.16
   7  10   0   14.04    1.29
   7  10   0   15.22    1.06
  -7  10   0   15.13    1.12
  -8 -10   0    0.17    0.08
   8  10   0    0.22    0.07
  -8  10   0    0.30    0.08
   8  10   0    0.26    0.10
  -9 -10   0    3.66    0.36
   9  10   0    3.49    0.39
  -9  10   0    3.49    0.33
 -10 -10   0    0.12    0.10
 -10  10   0    0.02    0.09
 -11 -10   0    0.77    0.18
 -11  10   0    0.77    0.16
   0 -11   0    0.02    0.04
   0 -11   0   -0.04    0.02
   0  11   0   -0.01    0.01
  -1 -11   0    3.97    0.33
   1 -11   0    4.02    0.33
  -1 -11   0    2.80    0.32
   1  11   0    4.03    0.29
  -2 -11   0    9.63    0.67
   2 -11   0    7.18    0.65
  -2 -11   0    7.80    0.67
   2  11   0    7.80    0.59
   3 -11   0    3.06    0.27
  -3 -11   0    3.07    0.28
  -3 -11   0    3.02    0.29
   3  11   0    2.90    0.24
  -3  11   0    3.15    0.28
   3  11   0    2.77    0.30
  -4 -11   0    0.01    0.05
  -4 -11   0    0.14    0.05
   4 -11   0    0.05    0.05
  -4  11   0    0.14    0.05
   4  11   0    0.10    0.04
   4  11   0    0.09    0.06
   5 -11   0    0.03    0.04
  -5 -11   0    0.02    0.05
  -5 -11   0   -0.03    0.04
   5  11   0    0.00    0.05
   5  11   0    0.02    0.04
  -5  11   0   -0.02    0.04
   6 -11   0    1.88    0.19
  -6 -11   0    1.93    0.19
  -6 -11   0    1.90    0.21
   6  11   0    1.70    0.18
   6  11   0    1.58    0.23
  -7 -11   0    3.44    0.34
  -7 -11   0    3.77    0.33
   7  11   0    3.71    0.37
  -7  11   0    3.00    0.31
   7  11   0    3.57    0.30
   8  11   0    0.31    0.08
  -8  11   0    0.24    0.08
   8  11   0    0.38    0.12
  -9 -11   0    6.27    0.59
  -9  11   0    6.81    0.56
 -10 -11   0    1.24    0.22
 -10  11   0    1.77    0.23
 -11 -11   0    0.68    0.18
 -11  11   0    0.72    0.17
   0 -12   0   13.94    1.11
   0 -12   0   14.32    1.15
   0  12   0   13.66    0.98
   1 -12   0    0.02    0.04
  -1 -12   0    0.02    0.03
  -1 -12   0   -0.02    0.04
   1  12   0   -0.01    0.02
   2 -12   0    0.49    0.09
  -2 -12   0    0.70    0.09
  -2 -12   0    0.49    0.09
   2  12   0    0.38    0.07
  -3 -12   0   -0.01    0.03
  -3 -12   0    0.06    0.06
   3 -12   0    0.06    0.04
  -3  12   0    0.07    0.05
   3  12   0    0.02    0.03
  -4 -12   0    0.13    0.06
   4 -12   0    0.28    0.07
  -4 -12   0    0.15    0.07
   4  12   0    0.15    0.05
  -4  12   0    0.20    0.06
   5 -12   0    1.49    0.16
  -5 -12   0    1.34    0.16
  -5 -12   0    1.16    0.18
   5  12   0    1.44    0.16
  -5  12   0    1.52    0.18
  -6 -12   0    5.45    0.49
  -6 -12   0    4.95    0.49
   6  12   0    5.92    0.44
  -7 -12   0    0.56    0.10
  -7 -12   0    0.59    0.13
   7  12   0    0.43    0.09
  -8 -12   0    7.09    0.62
   8  12   0    6.84    0.55
  -9 -12   0    0.46    0.15
 -10 -12   0    0.95    0.19
 -10  12   0    0.89    0.17
   0 -13   0    0.00    0.05
  -1 -13   0    0.11    0.06
  -1 -13   0    0.21    0.05
   1 -13   0    0.24    0.07
  -2 -13   0    3.82    0.34
   2 -13   0    3.58    0.33
  -2 -13   0    3.58    0.33
   2  13   0    3.53    0.28
   3 -13   0    0.00    0.04
  -3 -13   0    0.08    0.04
  -3 -13   0    0.01    0.06
   3  13   0   -0.05    0.03
   4 -13   0   -0.03    0.04
  -4 -13   0    0.03    0.04
  -4 -13   0    0.10    0.07
  -4  13   0    0.09    0.06
   4  13   0    0.08    0.04
  -5 -13   0    3.40    0.37
  -5 -13   0    4.86    0.39
   5 -13   0    4.47    0.37
  -5  13   0    3.79    0.37
   5  13   0    4.37    0.34
  -6 -13   0    0.42    0.11
  -6 -13   0    0.42    0.09
   6  13   0    0.56    0.10
  -7 -13   0    0.04    0.05
  -7 -13   0    0.11    0.09
   7  13   0    0.06    0.06
  -8 -13   0    0.03    0.10
   8  13   0    0.02    0.05
  -9 -13   0    0.37    0.15
   9  13   0    0.39    0.10
   0 -14   0    0.23    0.08
  -1 -14   0    0.20    0.06
   1 -14   0   -0.04    0.05
  -1 -14   0    0.03    0.05
   1  14   0    0.11    0.03
   2 -14   0    1.33    0.17
  -2 -14   0    1.17    0.15
  -2 -14   0    1.30    0.17
   2  14   0    1.02    0.12
  -3 -14   0    3.87    0.34
  -3 -14   0    3.92    0.35
   3 -14   0    3.36    0.33
   3  14   0    3.42    0.29
   4 -14   0    0.45    0.10
  -4 -14   0    0.46    0.09
  -4 -14   0    0.56    0.11
   4  14   0    0.55    0.09
   5 -14   0    1.70    0.19
  -5 -14   0    1.67    0.22
   5  14   0    1.80    0.18
  -6 -14   0    0.28    0.11
   6  14   0    0.24    0.07
  -7 -14   0    3.88    0.42
   7  14   0    4.89    0.38
  -8 -14   0    0.25    0.14
   8  14   0    0.20    0.08
   0 -15   0    0.04    0.05
   1 -15   0    0.95    0.15
  -1 -15   0    1.10    0.14
  -1 -15   0    0.99    0.16
   1  15   0    0.89    0.08
  -2 -15   0    0.47    0.11
  -2 -15   0    0.48    0.09
   2 -15   0    0.41    0.10
   2  15   0    0.71    0.08
   3 -15   0    0.33    0.09
  -3 -15   0    0.25    0.09
  -3 -15   0    0.17    0.06
   3  15   0    0.36    0.07
   4 -15   0    0.39    0.09
  -4 -15   0    0.32    0.10
   4  15   0    0.44    0.08
  -5 -15   0    0.01    0.09
   5  15   0    0.01    0.04
  -6 -15   0    0.10    0.11
   6  15   0    0.03    0.05
  -7 -15   0    0.11    0.11
   7  15   0    0.12    0.06
   0 -16   0    3.62    0.35
   1 -16   0    0.23    0.09
  -1 -16   0    0.30    0.10
  -1 -16   0    0.41    0.08
   2 -16   0    0.38    0.10
  -2 -16   0    0.24    0.09
   2  16   0    0.26    0.06
  -3 -16   0    2.91    0.29
   3 -16   0    2.49    0.27
   3  16   0    2.67    0.23
   4 -16   0    0.51    0.11
  -4 -16   0    0.45    0.12
   4  16   0    0.30    0.08
  -5 -16   0    3.19    0.34
   5  16   0    2.97    0.27
  -6 -16   0    1.13    0.23
   6  16   0    1.58    0.18
   0 -17   0    0.01    0.06
   1 -17   0    0.16    0.08
  -1 -17   0    0.15    0.09
  -2 -17   0    3.67    0.37
   2 -17   0    3.97    0.37
   2  17   0    3.66    0.28
  -3 -17   0    0.43    0.13
   3 -17   0    0.60    0.13
   3  17   0    0.65    0.09
   4 -17   0   -0.01    0.06
  -4 -17   0    0.06    0.08
   4  17   0    0.06    0.07
  -5 -17   0    0.01    0.06
   5  17   0   -0.05    0.07
   0 -18   0    0.54    0.13
   1 -18   0    0.17    0.09
  -1 -18   0    0.17    0.10
   2 -18   0    3.42    0.34
  -2 -18   0    3.14    0.34
 -13   0   1    3.42    0.35
  13   0  -1    3.42    0.37
 -12   0   1    0.09    0.07
  12   0  -1    0.00    0.08
  11   0  -1    5.22    0.55
 -11   0   1    6.03    0.48
  11   0  -1    5.47    0.49
  10   0  -1    0.05    0.06
 -10   0   1    0.06    0.05
  -9   0   1   25.60    1.93
   9   0  -1   25.48    2.22
   8   0  -1    0.02    0.05
  -8   0   1    0.02    0.03
  -8   0   1   -0.02    0.03
   7   0  -1   33.88    2.83
  -7   0   1   32.29    2.46
  -7   0   1   32.67    2.53
   6   0  -1    0.02    0.04
  -6   0   1   -0.01    0.03
  -6   0   1   -0.02    0.02
   5   0  -1   66.96    5.17
   5   0  -1   64.02    5.47
  -5   0   1   62.05    4.77
  -4   0   1    0.03    0.03
   4   0  -1    0.01    0.03
   3   0  -1 1000.00   84.56
  -2   0   1   -0.07    0.03
   2   0  -1   -0.06    0.02
  -1   0   1    0.22    0.02
   1   0  -1    0.25    0.03
  -1   0   1    0.18    0.03
   1   0  -1    0.21    0.02
   0   0   1    0.00    0.00
   0   0  -1    0.00    0.01
   0   0  -1    0.00    0.00
   0   0  -1    0.00    0.00
   0   0   1   -0.01    0.01
  -1   0  -1    6.56    0.50
   1   0   1    5.13    0.50
   2   0   1    0.00    0.03
  -2   0  -1   -0.01    0.02
   4   0   1   -0.02    0.03
  -4   0  -1   -0.04    0.02
  -4   0  -1   -0.02    0.02
   4   0   1   -0.03    0.03
   5   0   1    2.81    0.27
  -5   0  -1    2.70    0.23
   5   0   1    2.59    0.23
  -6   0  -1    0.02    0.03
  -6   0  -1    0.01    0.03
   6   0   1    0.00    0.04
   6   0   1    0.01    0.03
  -7   0  -1    0.97    0.11
  -7   0  -1    0.79    0.11
   7   0   1    0.89    0.14
   7   0   1    0.95    0.13
  -8   0  -1    0.02    0.03
   8   0   1   -0.01    0.04
   8   0   1   -0.01    0.04
  -8   0  -1    0.01    0.04
   9   0   1    5.93    0.58
   9   0   1    5.89    0.50
  -9   0  -1    6.14    0.50
  10   0   1   -0.04    0.06
  10   0   1    0.00    0.06
 -10   0  -1    0.01    0.05
 -11   0  -1   20.64    1.47
  11   0   1   17.25    1.47
 -12   0  -1    0.01    0.06
  12   0   1   -0.02    0.08
  13   0   1    4.05    0.44
 -13   0  -1    4.67    0.42
  13  -1  -1    5.06    0.49
 -13  -1   1    5.25    0.47
 -13   1   1    5.21    0.48
  13   1  -1    5.26    0.50
  12  -1  -1    0.85    0.16
 -12  -1   1    0.80    0.15
  12   1  -1    0.70    0.15
 -12   1   1    1.07    0.17
 -11  -1   1    0.08    0.06
  11  -1  -1   -0.05    0.05
  11  -1  -1   -0.01    0.06
 -11   1   1   -0.01    0.05
  11   1  -1   -0.06    0.06
  11   1  -1    0.05    0.06
 -10  -1   1    0.33    0.08
  10  -1  -1    0.39    0.10
  10   1  -1    0.23    0.09
  10   1  -1    0.42    0.10
 -10   1   1    0.44    0.09
   9  -1  -1    1.62    0.21
  -9  -1   1    1.10    0.15
  -9   1   1    1.24    0.16
   9   1  -1    1.53    0.20
  -8  -1   1    6.79    0.56
   8  -1  -1    6.81    0.64
  -8  -1   1    7.20    0.56
   8   1  -1    6.44    0.64
  -8   1   1    7.15    0.56
  -8   1   1    7.35    0.56
  -7  -1   1   42.63    3.20
   7  -1  -1   39.47    3.56
  -7  -1   1   44.18    3.11
  -7   1   1   39.36    3.11
   7   1  -1   40.86    3.56
  -7   1   1   43.21    3.19
  -6  -1   1   94.85    7.15
  -6  -1   1   91.47    6.93
   6  -1  -1   90.07    7.95
  -6   1   1   94.28    7.14
  -6   1   1   98.13    6.93
   6   1  -1   93.15    7.95
  -5  -1   1    9.37    0.67
   5  -1  -1    7.72    0.76
  -5  -1   1    8.75    0.68
   5   1  -1    8.73    0.77
  -5   1   1    9.02    0.67
   4  -1  -1   14.10    1.27
   4   1  -1   16.59    1.28
  -4   1   1   13.82    1.11
  -3   1   1   42.42    3.60
  -2  -1   1    0.53    0.06
   2  -1  -1    0.39    0.06
  -2  -1   1    0.44    0.05
   2   1  -1    0.52    0.06
   2   1  -1    0.44    0.05
  -2   1   1    0.53    0.06
  -1  -1   1    4.22    0.38
   1  -1  -1    4.88    0.37
  -1  -1   1    4.58    0.36
   1   1  -1    3.62    0.35
   1   1  -1    4.43    0.38
   0   1  -1    8.73    0.74
  -1  -1  -1   10.47    0.90
   1   1   1   10.99    0.96
  -1   1  -1   11.35    0.96
   1   1   1   12.04    0.96
   2  -1   1  120.89   11.03
   2   1   1  140.11   10.48
   3   1   1    5.54    0.42
  -3   1  -1    4.34    0.45
   3   1   1    5.37    0.46
   4  -1   1    3.33    0.30
  -4  -1  -1    3.78    0.26
  -4  -1  -1    2.58    0.26
   4   1   1    2.53    0.25
  -4   1  -1    3.48    0.26
  -4   1  -1    3.64    0.29
   4   1   1    2.86    0.29
  -5  -1  -1   36.17    2.86
   5  -1   1   37.95    3.19
  -5  -1  -1   36.64    2.78
   5   1   1   39.52    3.19
  -5   1  -1   37.02    2.78
   5   1   1   37.04    2.78
  -5   1  -1   37.03    2.86
  -6  -1  -1   17.94    1.32
   6  -1   1   17.73    1.48
  -6  -1  -1   16.68    1.28
   6   1   1   17.16    1.29
  -6   1  -1   15.99    1.32
  -6   1  -1   16.08    1.28
   6   1   1   17.45    1.48
  -7  -1  -1    7.49    0.58
   7  -1   1    6.91    0.66
  -7  -1  -1    7.46    0.57
   7  -1   1    8.02    0.58
   7   1   1    6.70    0.57
  -7   1  -1    6.95    0.57
   7   1   1    6.81    0.66
   8  -1   1   11.00    0.88
  -8  -1  -1   12.32    0.89
   8  -1   1   12.42    1.01
  -8  -1  -1   10.85    0.87
   8   1   1   10.98    0.88
   8   1   1   10.34    1.00
  -8   1  -1   10.21    0.87
  -9  -1  -1    1.54    0.16
   9  -1   1    1.39    0.20
   9  -1   1    1.29    0.18
  -9  -1  -1    1.58    0.17
  -9   1  -1    1.64    0.18
   9   1   1    1.56    0.19
  -9   1  -1    1.24    0.16
   9   1   1    1.32    0.20
 -10  -1  -1    1.07    0.16
  10  -1   1    1.34    0.21
  10  -1   1    1.27    0.19
  10   1   1    1.44    0.19
  10   1   1    1.54    0.22
 -10   1  -1    1.07    0.16
  11  -1   1    0.07    0.08
 -11  -1  -1    0.00    0.05
  11   1   1   -0.05    0.07
 -11   1  -1    0.03    0.06
  12  -1   1   -0.03    0.09
 -12  -1  -1   -0.03    0.06
  12   1   1   -0.08    0.08
 -12   1  -1    0.01    0.06
 -13  -1  -1    0.02    0.08
  13  -1   1    0.18    0.14
 -13   1  -1    0.23    0.10
  13   1   1    0.04    0.12
 -13  -2   1    0.69    0.14
  13  -2  -1    0.53    0.15
 -13   2   1    0.47    0.12
  13   2  -1    0.76    0.15
 -12  -2   1    4.82    0.44
  12  -2  -1    4.28    0.45
  12   2  -1    4.89    0.45
 -12   2   1    5.57    0.45
  11  -2  -1    0.02    0.06
 -11  -2   1    0.10    0.06
  11   2  -1    0.08    0.07
 -11   2   1    0.08    0.06
  10  -2  -1    0.53    0.12
 -10  -2   1    0.81    0.12
  10   2  -1    0.77    0.13
 -10   2   1    0.66    0.12
  10   2  -1    0.58    0.13
  -9  -2   1    0.35    0.08
   9  -2  -1    0.59    0.11
  -9  -2   1    0.45    0.08
  -9   2   1    0.45    0.09
   9   2  -1    0.49    0.10
   9   2  -1    0.28    0.09
  -8  -2   1    4.45    0.39
  -8  -2   1    5.18    0.40
   8  -2  -1    5.23    0.46
   8   2  -1    4.77    0.40
   8   2  -1    4.91    0.46
  -8   2   1    4.21    0.40
  -7  -2   1    0.03    0.03
   7  -2  -1    0.00    0.04
  -7  -2   1   -0.01    0.03
  -7   2   1    0.01    0.03
  -7   2   1   -0.03    0.02
   7   2  -1   -0.01    0.03
  -6  -2   1   20.70    1.51
   6  -2  -1   21.00    1.74
  -6   2   1   20.42    1.55
  -6   2   1   19.59    1.52
   6   2  -1   18.89    1.74
   5  -2  -1    6.17    0.56
  -5  -2   1    6.12    0.49
   5   2  -1    6.78    0.57
  -5   2   1    6.21    0.49
   4  -2  -1   36.85    3.18
  -4  -2   1   37.82    2.86
   3  -2  -1    8.65    0.71
   3  -2  -1    8.24    0.71
   3   2  -1    7.58    0.71
   2  -2  -1   20.09    1.77
   2  -2  -1   20.95    1.77
  -2  -2   1   21.46    1.78
   1  -2  -1   22.45    1.94
   1  -2  -1   22.12    1.94
  -1  -2   1   24.15    1.84
   0  -2  -1   26.46    2.28
   0  -2   1   27.59    2.29
  -1  -2  -1    8.07    0.69
  -1   2  -1    8.65    0.73
   1   2   1    8.15    0.69
   1   2   1    9.31    0.73
  -2  -2  -1  192.87   15.83
   2  -2   1  181.41   15.82
  -3  -2  -1    0.21    0.03
  -3  -2  -1    0.14    0.04
  -3   2  -1    0.33    0.03
   3   2   1    0.07    0.03
  -4  -2  -1    0.67    0.08
  -4  -2  -1    0.51    0.07
   4  -2   1    0.58    0.09
   4   2   1    0.58    0.09
  -4   2  -1    0.43    0.07
  -4   2  -1    0.61    0.07
  -4   2  -1    0.77    0.07
   4   2   1    0.30    0.06
  -5  -2  -1    4.05    0.30
  -5  -2  -1    3.87    0.31
   5  -2   1    3.98    0.35
   5   2   1    3.80    0.31
  -5   2  -1    3.74    0.30
  -5   2  -1    3.08    0.30
   5   2   1    3.63    0.35
  -5   2  -1    3.72    0.35
  -6  -2  -1    3.73    0.29
   6  -2   1    3.32    0.32
  -6  -2  -1    3.13    0.28
   6   2   1    3.12    0.32
   6   2   1    3.13    0.28
  -6   2  -1    3.35    0.28
  -7  -2  -1    1.67    0.15
   7  -2   1    1.41    0.18
  -7  -2  -1    1.59    0.15
  -7   2  -1    1.29    0.15
   7   2   1    1.29    0.19
   7   2   1    1.50    0.16
  -8  -2  -1    0.80    0.11
   8  -2   1    0.59    0.11
  -8  -2  -1    0.40    0.08
   8  -2   1    0.49    0.11
  -8   2  -1    0.52    0.09
  -8   2  -1    0.61    0.09
   8   2   1    0.65    0.11
   8   2   1    0.67    0.13
  -9  -2  -1    1.98    0.18
  -9  -2  -1    1.76    0.18
   9  -2   1    2.23    0.20
   9  -2   1    1.66    0.23
  -9   2  -1    1.34    0.16
   9   2   1    1.67    0.20
  -9   2  -1    1.56    0.19
   9   2   1    1.36    0.21
 -10  -2  -1    6.18    0.59
  10  -2   1    7.39    0.68
 -10  -2  -1    7.93    0.59
  10  -2   1    8.29    0.61
  10   2   1    7.11    0.68
  10   2   1    5.52    0.58
 -10   2  -1    8.19    0.60
  11  -2   1    2.35    0.28
 -11  -2  -1    2.13    0.24
  11   2   1    2.62    0.26
 -11   2  -1    2.07    0.26
  12  -2   1    2.89    0.33
 -12  -2  -1    3.42    0.32
 -12   2  -1    3.44    0.32
  12   2   1    2.88    0.33
  13  -2   1    2.02    0.29
 -13  -2  -1    2.18    0.28
  13   2   1    2.40    0.31
 -13   2  -1    2.20    0.27
 -13  -3   1    1.14    0.19
  13  -3  -1    1.36    0.22
  13   3  -1    1.30    0.22
 -13   3   1    1.57    0.22
  12  -3  -1    0.21    0.10
 -12  -3   1    0.34    0.10
  12   3  -1    0.25    0.11
 -12   3   1    0.24    0.10
 -11  -3   1    0.44    0.10
  11  -3  -1    0.34    0.11
  11   3  -1    0.36    0.11
 -11   3   1    0.53    0.11
 -10  -3   1    1.33    0.17
  10  -3  -1    1.33    0.20
 -10   3   1    1.31    0.18
  10   3  -1    1.80    0.24
  10   3  -1    1.60    0.19
  -9  -3   1    6.55    0.52
   9  -3  -1    6.63    0.61
   9   3  -1    6.25    0.53
   9   3  -1    6.22    0.61
  -9   3   1    6.41    0.53
   8  -3  -1   -0.03    0.04
  -8  -3   1    0.00    0.03
  -8  -3   1   -0.01    0.02
   8   3  -1   -0.01    0.05
  -8   3   1   -0.03    0.03
   8   3  -1    0.05    0.04
  -7  -3   1   17.02    1.34
  -7  -3   1   16.05    1.30
   7  -3  -1   17.95    1.50
   7   3  -1   17.10    1.51
  -7   3   1   17.35    1.31
  -7   3   1   16.64    1.33
   7   3  -1   18.63    1.31
  -6  -3   1    0.83    0.10
   6  -3  -1    0.93    0.12
  -6  -3   1    0.81    0.10
  -6   3   1    1.02    0.10
  -6   3   1    0.71    0.08
   6   3  -1    0.66    0.11
   6   3  -1    0.78    0.10
  -5  -3   1    6.47    0.49
  -5  -3   1    4.96    0.47
  -5  -3   1    6.35    0.46
   5  -3  -1    6.24    0.53
  -5   3   1    5.87    0.47
   5   3  -1    5.68    0.47
   5   3  -1    5.96    0.54
  -4  -3   1    6.17    0.50
  -4  -3   1    6.29    0.52
   4  -3  -1    6.60    0.56
   4   3  -1    6.01    0.56
  -3  -3   1    7.95    0.67
   3  -3  -1    8.21    0.71
   3  -3  -1    8.91    0.71
  -3  -3   1    7.47    0.64
   3   3  -1    8.37    0.72
  -2  -3   1   62.13    4.78
   2  -3  -1   60.24    5.03
   2  -3  -1   56.05    5.03
   0  -3   1    2.73    0.27
   0  -3  -1    2.87    0.26
   0   3  -1    3.12    0.27
   0   3   1    3.26    0.26
   1  -3   1    7.54    0.62
  -1  -3  -1    7.34    0.61
  -1  -3  -1    6.80    0.58
  -1   3  -1    6.84    0.62
  -2  -3  -1    5.73    0.51
  -2  -3  -1    5.39    0.54
  -2  -3  -1    7.16    0.50
  -2   3  -1    6.83    0.54
  -3  -3  -1    3.85    0.35
  -3   3  -1    4.79    0.39
  -3   3  -1    4.52    0.35
   3   3   1    4.14    0.39
  -4  -3  -1   11.23    0.94
  -4  -3  -1   12.55    0.91
  -4  -3  -1   11.84    0.88
   4   3   1   10.13    0.88
   4   3   1   11.52    1.01
  -4   3  -1   10.95    0.88
  -4   3  -1   11.79    0.90
  -4   3  -1   12.68    1.01
   5  -3   1    0.70    0.11
  -5  -3  -1    0.82    0.10
  -5  -3  -1    0.92    0.10
  -5   3  -1    0.77    0.11
  -5   3  -1    0.84    0.10
   5   3   1    0.54    0.10
   5   3   1    0.78    0.10
   6  -3   1   17.77    1.57
  -6  -3  -1   16.99    1.36
  -6  -3  -1   18.48    1.41
   6   3   1   19.08    1.37
  -6   3  -1   17.92    1.36
  -7  -3  -1    0.74    0.10
   7  -3   1    0.72    0.12
  -7  -3  -1    0.85    0.11
   7   3   1    0.74    0.14
  -7   3  -1    0.78    0.10
   7   3   1    0.86    0.12
  -7   3  -1    0.77    0.11
   8  -3   1    0.21    0.07
  -8  -3  -1    0.30    0.07
  -8  -3  -1    0.20    0.06
  -8   3  -1    0.24    0.06
  -8   3  -1    0.32    0.08
   8   3   1    0.38    0.10
   8   3   1    0.31    0.08
  -9  -3  -1    0.02    0.04
   9  -3   1    0.05    0.06
   9  -3   1    0.07    0.06
  -9  -3  -1   -0.02    0.04
  -9   3  -1    0.13    0.06
   9   3   1   -0.01    0.05
   9   3   1    0.01    0.06
  10  -3   1    2.02    0.23
  10  -3   1    1.95    0.23
 -10  -3  -1    1.50    0.19
 -10  -3  -1    1.66    0.20
  10   3   1    1.26    0.22
 -10   3  -1    1.58    0.20
  10   3   1    1.76    0.22
 -11  -3  -1   -0.02    0.05
  11  -3   1    0.01    0.06
 -11   3  -1   -0.10    0.06
  11   3   1   -0.01    0.07
 -12  -3  -1    0.04    0.07
  12  -3   1    0.02    0.07
 -12   3  -1   -0.01    0.08
  12   3   1    0.04    0.09
 -13  -3  -1    0.74    0.14
  13  -3   1    0.54    0.15
  13   3   1    0.45    0.15
 -13   3  -1    0.58    0.15
 -13  -4   1    0.10    0.07
  13  -4  -1    0.08    0.09
 -13   4   1    0.05    0.11
  13   4  -1    0.04    0.11
 -12  -4   1    0.28    0.09
  12   4  -1    0.16    0.10
 -12   4   1    0.23    0.10
 -11  -4   1    0.06    0.07
  11  -4  -1    0.25    0.10
 -11   4   1    0.19    0.08
  11   4  -1    0.21    0.09
  10  -4  -1    0.01    0.06
 -10  -4   1    0.02    0.03
 -10  -4   1    0.01    0.04
  10   4  -1   -0.06    0.06
 -10   4   1   -0.03    0.05
  10   4  -1    0.05    0.06
  -9  -4   1    0.70    0.11
  -9  -4   1    0.72    0.11
   9  -4  -1    0.72    0.14
  -9   4   1    1.01    0.14
   9   4  -1    0.68    0.11
   9   4  -1    0.58    0.13
  -8  -4   1    0.28    0.06
   8  -4  -1    0.38    0.08
  -8   4   1    0.18    0.06
   8   4  -1    0.31    0.10
  -7  -4   1    0.07    0.03
  -7  -4   1    0.05    0.03
   7  -4  -1    0.00    0.03
   7   4  -1    0.00    0.05
   7   4  -1    0.06    0.04
  -7   4   1   -0.01    0.03
  -7   4   1    0.00    0.02
  -6  -4   1    5.80    0.45
  -6  -4   1    5.61    0.43
   6  -4  -1    5.45    0.50
  -6  -4   1    4.98    0.44
   6   4  -1    5.60    0.41
  -6   4   1    5.24    0.43
  -6   4   1    5.08    0.44
   6   4  -1    5.26    0.44
   6   4  -1    5.97    0.51
   5  -4  -1   13.99    1.20
  -5  -4   1   13.53    1.08
  -5  -4   1   12.67    1.12
  -5  -4   1   13.58    1.04
   5   4  -1   15.82    1.05
  -5   4   1   13.99    1.07
  -5   4   1   13.56    1.05
  -4  -4   1    0.17    0.04
   4  -4  -1    0.35    0.05
   4   4  -1    0.17    0.04
   4   4  -1    0.16    0.05
  -4   4   1    0.14    0.04
   3  -4  -1    5.94    0.53
  -3  -4   1    5.96    0.50
   3  -4  -1    6.24    0.53
   3   4  -1    5.72    0.44
  -3   4   1    6.67    0.47
   3   4  -1    6.56    0.54
  -3   4   1    5.60    0.53
   2  -4  -1    4.40    0.38
  -2  -4   1    4.67    0.36
   2   4  -1    4.09    0.32
   2   4  -1    4.24    0.39
  -2   4   1    4.20    0.38
  -1  -4   1   13.01    0.98
   1  -4  -1   12.86    1.03
  -1  -4   1   11.28    0.94
   1   4  -1   12.82    0.94
   1   4  -1   11.91    0.86
   1   4  -1   10.61    1.04
   0  -4   1    6.83    0.52
   0  -4  -1    6.06    0.57
   0   4  -1    6.50    0.57
   0   4   1    6.39    0.47
   0   4  -1    7.34    0.52
   0   4   1    6.68    0.57
  -1  -4  -1    8.28    0.68
  -1  -4  -1    7.69    0.72
   1  -4   1    8.15    0.72
  -1  -4  -1    8.16    0.66
   1  -4   1    9.17    0.66
   1   4   1    8.82    0.72
  -1   4  -1    9.14    0.66
  -1   4  -1    7.85    0.72
  -2  -4  -1    4.48    0.39
  -2  -4  -1    3.56    0.35
  -2  -4  -1    4.47    0.36
  -2   4  -1    4.75    0.38
  -2   4  -1    4.34    0.35
  -3  -4  -1    3.64    0.30
  -3  -4  -1    3.35    0.30
  -3   4  -1    3.56    0.32
  -3   4  -1    3.34    0.29
   3   4   1    3.96    0.33
  -4  -4  -1    8.30    0.68
  -4  -4  -1    8.24    0.64
  -4  -4  -1    7.49    0.66
  -4   4  -1    8.67    0.73
  -4   4  -1    8.08    0.64
  -4   4  -1    9.13    0.66
   4   4   1    8.55    0.64
   4   4   1    8.25    0.74
  -5  -4  -1    0.46    0.08
  -5  -4  -1    0.38    0.06
  -5  -4  -1    0.61    0.06
  -5   4  -1    0.42    0.07
   5   4   1    0.41    0.08
  -5   4  -1    0.40    0.07
   5   4   1    0.39    0.07
   6  -4   1    4.90    0.47
  -6  -4  -1    5.36    0.43
  -6  -4  -1    5.30    0.41
   6   4   1    4.66    0.41
   6   4   1    5.72    0.49
  -6   4  -1    5.43    0.47
  -6   4  -1    4.51    0.41
  -7  -4  -1    8.79    0.67
  -7  -4  -1    9.27    0.70
   7  -4   1    8.71    0.78
   7   4   1    8.44    0.68
  -7   4  -1    8.86    0.69
  -7   4  -1    7.81    0.67
   7   4   1    8.28    0.78
  -8  -4  -1    6.57    0.52
  -8  -4  -1    6.48    0.53
   8  -4   1    6.20    0.59
  -8   4  -1    6.24    0.52
   8   4   1    6.36    0.52
  -8   4  -1    6.03    0.52
   8   4   1    6.61    0.60
   9  -4   1    1.92    0.24
  -9  -4  -1    1.93    0.20
  -9  -4  -1    2.30    0.21
  -9   4  -1    2.03    0.21
   9   4   1    1.80    0.24
   9   4   1    2.28    0.22
  10  -4   1    0.09    0.08
 -10  -4  -1    0.01    0.05
  10  -4   1    0.05    0.07
 -10  -4  -1    0.00    0.05
  10   4   1    0.07    0.07
 -10   4  -1    0.14    0.07
  10   4   1    0.14    0.07
 -11  -4  -1    0.35    0.10
  11  -4   1    0.35    0.11
 -11  -4  -1    0.41    0.10
  11   4   1    0.31    0.10
 -11   4  -1    0.09    0.08
 -12  -4  -1    0.89    0.16
  12  -4   1    0.77    0.16
 -12   4  -1    1.07    0.18
  12   4   1    0.89    0.18
  13  -4   1    0.96    0.19
 -13  -4  -1    1.23    0.18
  13   4   1    0.48    0.17
 -13   4  -1    1.11    0.19
  13  -5  -1    0.42    0.13
 -13  -5   1    0.72    0.14
 -13   5   1    0.23    0.13
  13   5  -1    0.49    0.15
 -12  -5   1    0.71    0.13
  12   5  -1    0.62    0.14
 -12   5   1    0.47    0.13
 -11  -5   1    0.60    0.11
  11  -5  -1    0.44    0.12
  11   5  -1    0.62    0.13
 -11   5   1    0.59    0.12
 -10  -5   1    5.52    0.58
 -10  -5   1    7.21    0.57
  10  -5  -1    7.30    0.67
  10   5  -1    7.59    0.59
 -10   5   1    7.80    0.59
   9  -5  -1    0.74    0.14
  -9  -5   1    0.87    0.12
  -9  -5   1    0.86    0.12
  -9   5   1    0.93    0.14
   9   5  -1    0.67    0.15
   9   5  -1    0.88    0.13
  -8  -5   1    2.36    0.24
  -8  -5   1    2.68    0.25
   8  -5  -1    3.11    0.29
   8   5  -1    2.81    0.25
  -8   5   1    2.71    0.25
   8   5  -1    2.35    0.29
  -7  -5   1    0.24    0.05
   7  -5  -1    0.08    0.05
  -7  -5   1    0.12    0.05
   7   5  -1    0.21    0.06
   7   5  -1    0.05    0.06
  -7   5   1    0.15    0.05
  -6  -5   1    0.29    0.06
  -6  -5   1    0.37    0.06
  -6  -5   1    0.32    0.06
   6  -5  -1    0.39    0.08
   6   5  -1    0.32    0.06
   6   5  -1    0.43    0.09
  -6   5   1    0.38    0.06
   6   5  -1    0.23    0.05
  -6   5   1    0.41    0.07
  -5  -5   1    4.76    0.40
   5  -5  -1    4.92    0.44
   5  -5  -1    4.68    0.39
  -5  -5   1    4.10    0.38
  -5  -5   1    5.00    0.41
   5   5  -1    5.18    0.37
  -5   5   1    4.84    0.39
   5   5  -1    5.27    0.46
  -5   5   1    4.98    0.39
   4  -5  -1    1.65    0.17
  -4  -5   1    1.29    0.15
   4  -5  -1    1.54    0.14
  -4  -5   1    1.66    0.16
   4   5  -1    1.94    0.19
  -4   5   1    1.61    0.15
  -4   5   1    1.99    0.17
  -4   5   1    1.74    0.15
   4   5  -1    1.83    0.15
   3  -5  -1    4.80    0.37
   3  -5  -1    5.05    0.41
  -3  -5   1    4.76    0.38
  -3  -5   1    4.31    0.38
  -3   5   1    4.20    0.36
  -3   5   1    4.61    0.41
   3   5  -1    4.42    0.34
  -3   5   1    4.55    0.37
  -2  -5   1   37.10    2.68
   2  -5  -1   37.31    2.68
  -2  -5   1   34.32    2.82
   2  -5  -1   34.43    2.96
   2   5  -1   31.79    2.46
  -2   5   1   34.88    2.68
   1  -5  -1    8.85    0.75
  -1  -5   1    9.06    0.71
   1  -5  -1    8.75    0.68
  -1  -5   1    9.74    0.69
   1   5  -1    8.18    0.76
  -1   5   1    8.31    0.75
   1   5  -1    8.15    0.62
   1   5  -1    9.00    0.69
   0  -5   1   47.08    3.80
   0  -5  -1   49.62    3.79
   0  -5  -1   44.90    3.42
   0   5  -1   39.55    3.13
   0   5  -1   40.47    3.42
   0   5   1   46.85    3.14
  -1  -5  -1   16.12    1.26
  -1  -5  -1   17.83    1.39
   1  -5   1   14.55    1.26
  -1  -5  -1   17.47    1.32
   1  -5   1   17.36    1.40
   1   5   1   17.99    1.16
  -1   5  -1   14.07    1.39
  -1   5  -1   14.82    1.26
  -2  -5  -1    1.29    0.11
   2  -5   1    1.09    0.10
  -2  -5  -1    1.14    0.10
  -2   5  -1    0.82    0.10
  -2   5  -1    0.79    0.11
   2   5   1    1.07    0.09
  -3  -5  -1    0.03    0.03
  -3  -5  -1    0.00    0.01
   3   5   1    0.01    0.02
  -3   5  -1   -0.01    0.02
  -3   5  -1    0.00    0.03
  -3   5  -1    0.01    0.02
  -4  -5  -1    0.40    0.07
  -4  -5  -1    0.52    0.06
  -4  -5  -1    0.38    0.06
   4   5   1    0.40    0.06
  -4   5  -1    0.44    0.07
  -4   5  -1    0.54    0.07
   4   5   1    0.45    0.08
  -4   5  -1    0.49    0.07
   4   5   1    0.39    0.07
  -5  -5  -1    8.77    0.67
  -5  -5  -1    8.58    0.72
  -5  -5  -1    8.64    0.70
   5   5   1    8.81    0.68
   5   5   1    9.06    0.64
  -5   5  -1    8.52    0.77
  -5   5  -1    8.89    0.68
   5   5   1    8.37    0.78
  -6  -5  -1    0.04    0.03
  -6  -5  -1   -0.02    0.03
   6  -5   1    0.05    0.04
  -6  -5  -1    0.03    0.04
  -6   5  -1    0.02    0.03
  -6   5  -1    0.01    0.02
  -6   5  -1    0.00    0.03
   6   5   1    0.03    0.03
   6   5   1    0.00    0.04
   6   5   1   -0.04    0.03
   7  -5   1    0.55    0.11
  -7  -5  -1    0.53    0.10
  -7  -5  -1    0.72    0.10
  -7   5  -1    0.48    0.09
   7   5   1    0.69    0.12
   7   5   1    0.55    0.09
  -7   5  -1    0.70    0.09
  -8  -5  -1   -0.04    0.04
   8  -5   1    0.02    0.05
  -8  -5  -1    0.01    0.04
   8   5   1   -0.02    0.05
  -8   5  -1    0.00    0.04
   8   5   1   -0.03    0.04
  -8   5  -1   -0.03    0.03
   9  -5   1    0.01    0.05
  -9  -5  -1    0.07    0.05
  -9  -5  -1    0.11    0.06
   9   5   1    0.09    0.08
   9   5   1    0.13    0.07
  -9   5  -1    0.11    0.06
 -10  -5  -1    1.62    0.19
  10  -5   1    1.16    0.18
  10  -5   1    1.35    0.20
 -10  -5  -1    1.52    0.18
  10   5   1    1.17    0.17
  10   5   1    0.94    0.19
 -10   5  -1    1.50    0.19
 -11  -5  -1    0.05    0.06
  11  -5   1    0.05    0.07
 -11  -5  -1    0.07    0.07
 -11   5  -1    0.10    0.08
  11   5   1   -0.03    0.08
 -12  -5  -1    0.66    0.13
  12  -5   1    0.47    0.13
 -12   5  -1    0.61    0.15
  12   5   1    0.61    0.15
  13  -5   1    0.20    0.10
 -13  -5  -1   -0.01    0.07
  13   5   1    0.13    0.12
 -13   5  -1    0.02    0.12
  13  -6  -1   -0.02    0.07
 -13  -6   1   -0.03    0.06
 -13   6   1   -0.11    0.10
  13   6  -1   -0.13    0.10
 -12  -6   1    0.35    0.09
  12   6  -1    0.39    0.13
 -12   6   1    0.27    0.11
  11  -6  -1    0.36    0.11
 -11  -6   1    0.30    0.09
 -11   6   1    0.40    0.11
  11   6  -1    0.29    0.10
 -10  -6   1    1.45    0.19
  10  -6  -1    1.39    0.21
 -10  -6   1    1.32    0.17
 -10   6   1    1.74    0.21
  10   6  -1    1.53    0.19
  10   6  -1    1.51    0.23
  -9  -6   1    0.03    0.05
  -9  -6   1    0.09    0.05
   9  -6  -1    0.04    0.05
   9   6  -1   -0.05    0.07
  -9   6   1    0.03    0.05
   9   6  -1    0.03    0.05
  -8  -6   1    0.75    0.11
   8  -6  -1    0.75    0.13
  -8  -6   1    0.72    0.12
   8   6  -1    0.84    0.14
   8   6  -1    0.78    0.12
  -8   6   1    0.76    0.12
  -7  -6   1    3.69    0.30
  -7  -6   1    3.48    0.32
   7  -6  -1    3.61    0.35
  -7  -6   1    3.05    0.31
   7   6  -1    4.14    0.30
   7   6  -1    3.88    0.31
   7   6  -1    3.77    0.37
  -7   6   1    3.89    0.32
   6  -6  -1    7.42    0.61
  -6  -6   1    8.15    0.60
  -6  -6   1    7.16    0.62
   6  -6  -1    7.67    0.68
  -6  -6   1    8.39    0.64
  -6   6   1    7.72    0.61
  -6   6   1    7.65    0.61
   6   6  -1    7.10    0.57
   6   6  -1    7.41    0.70
  -5  -6   1    1.62    0.15
  -5  -6   1    1.87    0.15
  -5  -6   1    1.52    0.16
   5  -6  -1    1.51    0.17
   5  -6  -1    1.66    0.15
   5   6  -1    1.84    0.15
  -5   6   1    1.38    0.15
   5   6  -1    2.06    0.19
  -5   6   1    1.51    0.15
   5   6  -1    1.41    0.15
   4  -6  -1    2.04    0.18
   4  -6  -1    2.04    0.20
  -4  -6   1    2.26    0.19
  -4  -6   1    1.76    0.19
  -4   6   1    1.98    0.18
   4   6  -1    1.89    0.17
  -4   6   1    2.05    0.20
  -4   6   1    2.27    0.18
   4   6  -1    2.13    0.22
  -3  -6   1    0.42    0.06
  -3  -6   1    0.42    0.06
   3  -6  -1    0.39    0.06
   3  -6  -1    0.40    0.06
  -3  -6   1    0.33    0.06
   3   6  -1    0.43    0.06
  -3   6   1    0.40    0.06
   3   6  -1    0.54    0.08
  -3   6   1    0.35    0.06
   2  -6  -1    0.43    0.05
   2  -6  -1    0.47    0.06
  -2  -6   1    0.48    0.07
  -2  -6   1    0.43    0.06
  -2   6   1    0.53    0.06
  -2   6   1    0.53    0.07
   2   6  -1    0.31    0.07
   2   6  -1    0.43    0.05
  -1  -6   1   17.46    1.50
  -1  -6   1   18.52    1.44
   1  -6  -1   20.39    1.44
   1  -6  -1   19.47    1.58
   1   6  -1   17.07    1.59
  -1   6   1   16.32    1.58
   1   6  -1   19.81    1.31
  -1   6   1   19.55    1.30
   0  -6  -1   43.59    3.35
   0  -6   1   44.15    3.35
   0   6   1   44.77    3.07
   0   6  -1   42.65    3.35
   0   6  -1   43.29    3.06
   1  -6   1   46.45    3.46
  -1  -6  -1   47.40    3.83
  -1  -6  -1   45.88    3.46
  -1  -6  -1   40.55    3.64
   1   6   1   46.30    3.18
  -1   6  -1   44.57    3.46
   2  -6   1   28.97    2.06
  -2  -6  -1   25.21    2.16
  -2  -6  -1   22.68    2.06
  -2   6  -1   29.76    2.06
   2   6   1   24.54    2.27
   2   6   1   29.19    1.89
   3  -6   1    9.29    0.75
  -3  -6  -1   10.93    0.76
  -3  -6  -1    9.85    0.78
   3   6   1    9.43    0.69
   3   6   1    9.45    0.83
   3   6   1    9.49    0.72
  -3   6  -1    8.63    0.75
  -3   6  -1    9.14    0.83
  -4  -6  -1    5.51    0.44
   4  -6   1    5.16    0.42
  -4  -6  -1    5.48    0.41
  -4  -6  -1    5.22    0.43
  -4   6  -1    5.39    0.47
  -4   6  -1    5.11    0.41
   4   6   1    5.83    0.40
   4   6   1    4.12    0.47
  -4   6  -1    4.87    0.42
  -5   6  -1    0.07    0.04
  -5   6  -1    0.02    0.03
  -5   6  -1    0.07    0.03
  -6  -6  -1    1.13    0.11
  -6  -6  -1    1.06    0.12
  -6  -6  -1    0.94    0.13
   6   6   1    0.82    0.12
   6   6   1    1.08    0.13
   6   6   1    0.91    0.15
  -7  -6  -1    5.50    0.45
   7  -6   1    5.75    0.53
  -7  -6  -1    6.28    0.48
  -7   6  -1    5.57    0.46
   7   6   1    5.50    0.46
   7   6   1    5.12    0.53
  -7   6  -1    5.48    0.46
  -8  -6  -1    3.75    0.36
  -8  -6  -1    3.64    0.34
   8  -6   1    4.22    0.40
   8   6   1    4.14    0.41
  -8   6  -1    4.06    0.35
   8   6   1    4.19    0.35
  -9  -6  -1    3.50    0.30
  -9  -6  -1    3.51    0.32
   9  -6   1    3.46    0.36
   9   6   1    3.40    0.37
  -9   6  -1    3.09    0.31
   9   6   1    3.27    0.31
  10  -6   1    0.07    0.06
  10  -6   1    0.06    0.07
 -10  -6  -1   -0.05    0.04
 -10  -6  -1    0.14    0.08
 -10   6  -1    0.05    0.06
  10   6   1    0.06    0.07
  11  -6   1    0.00    0.06
 -11  -6  -1   -0.02    0.05
 -11  -6  -1    0.00    0.08
  11   6   1   -0.03    0.08
 -11   6  -1    0.07    0.07
 -12  -6  -1    1.20    0.17
  12  -6   1    0.86    0.17
 -12   6  -1    1.08    0.19
  12   6   1    0.85    0.18
  12   7  -1    0.68    0.16
 -12   7   1    0.88    0.17
 -11  -7   1    0.74    0.13
 -11  -7   1    1.06    0.17
  11   7  -1    0.82    0.15
 -11   7   1    1.01    0.17
 -10  -7   1    1.64    0.17
 -10  -7   1    1.58    0.20
  10   7  -1    1.02    0.17
 -10   7   1    1.82    0.21
   9  -7  -1   12.24    1.07
  -9  -7   1   12.23    0.97
  -9  -7   1   13.31    0.93
   9   7  -1   10.39    1.08
  -9   7   1   11.37    0.94
   8  -7  -1    0.99    0.15
  -8  -7   1    0.97    0.12
  -8  -7   1    0.96    0.14
   8   7  -1    1.22    0.18
  -8   7   1    1.02    0.14
   8   7  -1    0.69    0.12
  -7  -7   1   15.12    1.11
  -7  -7   1   13.18    1.06
  -7  -7   1   14.94    1.14
   7  -7  -1   13.03    1.22
   7   7  -1   15.57    1.02
   7   7  -1   11.89    1.23
   7   7  -1   14.61    1.07
  -7   7   1   13.01    1.07
  -6  -7   1    2.09    0.22
  -6  -7   1    2.29    0.21
  -6  -7   1    2.24    0.20
   6  -7  -1    2.34    0.20
   6  -7  -1    2.65    0.24
  -6   7   1    1.79    0.20
  -6   7   1    2.64    0.22
   6   7  -1    2.57    0.21
   6   7  -1    2.64    0.21
   6   7  -1    2.08    0.25
  -5  -7   1    1.08    0.10
   5  -7  -1    0.80    0.12
  -5  -7   1    0.94    0.11
   5  -7  -1    0.96    0.10
  -5  -7   1    0.89    0.12
   5   7  -1    1.35    0.15
   5   7  -1    1.31    0.11
   5   7  -1    1.07    0.11
  -5   7   1    0.96    0.12
  -5   7   1    0.91    0.10
  -4  -7   1    8.20    0.71
  -4  -7   1    8.70    0.74
   4  -7  -1    9.26    0.71
  -4   7   1    9.29    0.71
   4   7  -1    8.78    0.65
  -4   7   1    8.98    0.78
  -4   7   1    9.23    0.69
  -3  -7   1    0.80    0.10
   3  -7  -1    0.77    0.09
  -3  -7   1    0.94    0.09
  -3  -7   1    0.94    0.11
  -3   7   1    0.87    0.10
  -3   7   1    0.78    0.09
   3   7  -1    0.86    0.09
  -3   7   1    0.96    0.09
   3   7  -1    0.50    0.10
   2  -7  -1    7.59    0.58
   2  -7  -1    7.43    0.63
  -2  -7   1    7.18    0.59
  -2  -7   1    7.72    0.61
   2   7  -1    7.49    0.53
  -2   7   1    7.59    0.58
  -2   7   1    7.20    0.63
   2   7  -1    6.18    0.65
  -2   7   1    7.37    0.56
   1  -7  -1   64.33    4.97
  -1  -7   1   66.17    5.23
  -1  -7   1   66.62    4.97
   1   7  -1   63.21    4.56
  -1   7   1   64.56    4.55
   0  -7   1    9.19    0.71
   0  -7  -1    8.94    0.71
   0  -7  -1    9.59    0.77
   0   7  -1    9.16    0.63
   0   7  -1    8.48    0.71
   0   7   1    8.21    0.64
   0   7  -1    8.68    0.78
   0   7   1    8.89    0.77
  -1  -7  -1    6.47    0.49
   1  -7   1    5.47    0.48
  -1  -7  -1    5.98    0.48
   1   7   1    6.07    0.52
   1   7   1    5.32    0.43
  -1   7  -1    6.25    0.53
  -1   7  -1    5.73    0.48
  -2  -7  -1    9.35    0.82
   2  -7   1   11.38    0.79
  -2  -7  -1    9.33    0.79
  -2   7  -1   10.57    0.87
   2   7   1    9.74    0.72
  -2   7  -1   10.29    0.79
   2   7   1    9.59    0.87
  -3  -7  -1    8.76    0.81
  -3  -7  -1   10.24    0.85
   3  -7   1   10.69    0.81
  -3   7  -1   10.37    0.81
   3   7   1   11.14    0.78
  -3   7  -1   10.21    0.90
  -3   7  -1   10.18    0.78
   3   7   1    9.36    0.74
   3   7   1   11.71    0.90
   4  -7   1    1.12    0.12
  -4  -7  -1    1.17    0.12
  -4  -7  -1    1.20    0.13
  -4   7  -1    1.33    0.12
  -4   7  -1    1.36    0.14
   4   7   1    1.16    0.15
   4   7   1    1.24    0.12
   4   7   1    1.03    0.12
  -4   7  -1    1.32    0.13
  -5  -7  -1    0.01    0.03
  -5  -7  -1    0.00    0.03
   5  -7   1    0.01    0.03
  -5  -7  -1    0.01    0.03
  -5   7  -1    0.00    0.03
  -5   7  -1    0.00    0.03
   5   7   1    0.02    0.05
  -5   7  -1    0.04    0.03
   5   7   1    0.05    0.04
   5   7   1   -0.01    0.02
  -6  -7  -1    0.15    0.04
  -6  -7  -1    0.16    0.05
  -6  -7  -1    0.15    0.06
   6  -7   1    0.11    0.04
   6   7   1    0.01    0.05
  -6   7  -1    0.19    0.05
  -6   7  -1    0.15    0.06
   6   7   1    0.13    0.05
   6   7   1    0.09    0.05
  -7  -7  -1    1.27    0.16
   7  -7   1    0.96    0.14
  -7  -7  -1    1.00    0.13
  -7   7  -1    0.86    0.12
   7   7   1    1.16    0.14
  -7   7  -1    0.87    0.14
   7   7   1    0.76    0.15
  -7   7  -1    1.05    0.14
  -8  -7  -1    0.63    0.10
  -8  -7  -1    0.82    0.12
   8  -7   1    0.69    0.13
  -8   7  -1    0.57    0.11
   8   7   1    0.54    0.13
   8   7   1    0.67    0.11
  -9  -7  -1    0.07    0.06
   9  -7   1    0.02    0.06
  -9  -7  -1    0.11    0.06
  -9   7  -1    0.07    0.06
   9   7   1    0.05    0.06
   9   7   1   -0.05    0.07
 -10  -7  -1   -0.03    0.07
  10  -7   1    0.05    0.07
 -10  -7  -1    0.08    0.06
 -10   7  -1    0.16    0.08
  10   7   1    0.08    0.07
 -11  -7  -1    0.00    0.06
 -11  -7  -1   -0.12    0.08
  11   7   1    0.00    0.09
 -12  -7  -1   -0.01    0.06
  12  -7   1    0.02    0.07
 -12   7  -1   -0.03    0.10
  12   7   1    0.02    0.11
 -12   8   1    0.58    0.14
 -11  -8   1    0.22    0.11
 -11   8   1    0.32    0.11
 -10  -8   1    0.31    0.09
 -10   8   1    0.14    0.08
  -9   8   1    0.01    0.05
  -8  -8   1    3.02    0.28
  -8   8   1    3.04    0.27
   8   8  -1    2.38    0.31
  -7  -8   1    0.12    0.04
   7  -8  -1    0.06    0.05
  -7  -8   1    0.18    0.06
   7   8  -1    0.07    0.07
  -7   8   1    0.10    0.05
   7   8  -1    0.13    0.05
   6  -8  -1    2.66    0.24
   6  -8  -1    1.90    0.21
  -6  -8   1    2.40    0.23
  -6  -8   1    2.36    0.22
   6   8  -1    2.93    0.27
  -6   8   1    2.49    0.22
   6   8  -1    2.42    0.21
  -6   8   1    2.19    0.21
  -5  -8   1    0.29    0.07
   5  -8  -1    0.28    0.06
   5  -8  -1    0.29    0.06
  -5  -8   1    0.30    0.06
  -5   8   1    0.31    0.06
   5   8  -1    0.47    0.09
  -5   8   1    0.26    0.06
  -5   8   1    0.27    0.06
   5   8  -1    0.18    0.05
  -4  -8   1    2.88    0.26
  -4  -8   1    2.43    0.26
   4  -8  -1    2.79    0.25
   4   8  -1    3.20    0.24
  -4   8   1    3.08    0.25
   4   8  -1    3.37    0.30
  -4   8   1    2.78    0.28
  -3  -8   1    2.53    0.24
  -3  -8   1    2.62    0.22
  -3  -8   1    2.71    0.24
   3  -8  -1    2.70    0.23
   3   8  -1    2.80    0.21
  -3   8   1    2.91    0.25
   3   8  -1    2.05    0.25
  -3   8   1    2.74    0.23
  -2  -8   1    0.03    0.02
   2  -8  -1    0.01    0.02
  -2  -8   1    0.01    0.03
   2  -8  -1    0.04    0.02
  -2   8   1    0.01    0.04
   2   8  -1    0.04    0.02
   2   8  -1    0.03    0.04
  -2   8   1    0.04    0.03
  -2   8   1    0.06    0.02
  -1  -8   1    1.04    0.10
  -1  -8   1    1.24    0.12
   1  -8  -1    0.94    0.10
   1  -8  -1    1.10    0.11
  -1   8   1    1.04    0.08
   1   8  -1    0.98    0.09
  -1   8   1    1.01    0.08
  -1   8   1    1.07    0.12
   1   8  -1    1.51    0.13
   0  -8  -1    1.91    0.18
   0  -8  -1    1.91    0.17
   0  -8   1    1.70    0.17
   0   8  -1    1.80    0.14
   0   8   1    1.89    0.19
   0   8  -1    1.73    0.19
   0   8  -1    1.87    0.18
   0   8   1    1.92    0.15
   0   8  -1    1.96    0.14
  -1  -8  -1    1.41    0.13
  -1  -8  -1    1.23    0.14
   1  -8   1    1.27    0.14
  -1   8  -1    1.53    0.15
   1   8   1    1.32    0.12
  -1   8  -1    1.40    0.14
   1   8   1    1.71    0.16
  -2  -8  -1   10.71    0.93
   2  -8   1   11.29    0.89
  -2  -8  -1   11.89    0.90
   2   8   1   12.97    0.99
  -2   8  -1   11.10    0.89
   2   8   1    9.77    0.81
  -2   8  -1   11.59    0.99
  -3  -8  -1    7.43    0.66
   3  -8   1    8.45    0.64
  -3  -8  -1    9.05    0.65
  -3   8  -1    7.94    0.61
  -3   8  -1    8.75    0.64
  -3   8  -1    8.45    0.70
   3   8   1    6.51    0.70
   3   8   1    6.86    0.58
   3   8   1    8.73    0.61
  -4  -8  -1    7.54    0.69
   4  -8   1    8.05    0.66
  -4  -8  -1    7.47    0.67
   4   8   1    8.53    0.64
   4   8   1    8.55    0.74
   4   8   1    8.38    0.61
  -4   8  -1    8.35    0.67
  -4   8  -1    9.46    0.74
  -5  -8  -1    5.42    0.52
  -5  -8  -1    6.42    0.53
   5  -8   1    5.69    0.51
   5   8   1    6.27    0.47
   5   8   1    7.64    0.58
  -5   8  -1    6.36    0.51
  -5   8  -1    6.18    0.50
  -5   8  -1    6.71    0.57
   5   8   1    5.54    0.49
  -6  -8  -1    3.78    0.31
   6  -8   1    3.59    0.30
  -6  -8  -1    3.12    0.31
   6   8   1    2.81    0.34
  -6   8  -1    3.60    0.34
   6   8   1    3.49    0.29
  -6   8  -1    3.69    0.30
  -7  -8  -1    0.09    0.06
   7  -8   1    0.19    0.06
  -7  -8  -1    0.21    0.05
   7  -8   1    0.19    0.07
  -7  -8  -1    0.28    0.06
  -7   8  -1    0.25    0.06
   7   8   1    0.28    0.07
   7   8   1    0.18    0.08
  -7   8  -1    0.20    0.07
   7   8   1    0.16    0.06
  -7   8  -1    0.32    0.07
  -8  -8  -1    1.46    0.18
   8  -8   1    1.41    0.19
  -8  -8  -1    1.18    0.15
   8   8   1    1.02    0.15
   8   8   1    0.75    0.16
  -8   8  -1    1.38    0.16
  -9  -8  -1    0.72    0.11
   9  -8   1    0.47    0.11
  -9  -8  -1    0.45    0.10
   9   8   1    0.38    0.11
  -9   8  -1    0.45    0.10
   9   8   1    0.31    0.09
 -10  -8  -1    2.60    0.28
 -10  -8  -1    2.21    0.24
 -10   8  -1    2.99    0.27
  10   8   1    2.19    0.27
 -11  -8  -1    3.45    0.33
  11  -8   1    3.52    0.35
 -11  -8  -1    3.43    0.36
 -11   8  -1    3.50    0.35
  11   8   1    3.11    0.34
  12  -8   1    2.88    0.31
 -12  -8  -1    2.21    0.32
 -12   8  -1    3.55    0.34
 -12   9   1    0.27    0.13
 -11  -9   1    0.00    0.09
 -11   9   1    0.04    0.09
 -10  -9   1    0.05    0.08
 -10   9   1    0.10    0.07
  -9  -9   1    0.01    0.07
   9   9  -1    0.00    0.07
  -9   9   1   -0.03    0.05
  -8  -9   1    0.00    0.05
   8   9  -1    0.02    0.05
   8   9  -1    0.01    0.07
  -8   9   1    0.01    0.05
  -7  -9   1    6.66    0.53
  -7  -9   1    5.41    0.52
   7   9  -1    5.86    0.48
  -7   9   1    6.31    0.51
   7   9  -1    6.14    0.59
  -6  -9   1    0.06    0.04
  -6  -9   1    0.09    0.05
  -6   9   1   -0.02    0.03
   6   9  -1    0.01    0.05
   6   9  -1    0.03    0.04
  -6   9   1    0.06    0.04
  -5  -9   1   15.93    1.24
   5  -9  -1   14.89    1.17
  -5  -9   1   14.15    1.19
   5   9  -1   13.80    1.31
  -5   9   1   15.51    1.14
  -5   9   1   15.23    1.18
   5   9  -1   15.06    1.09
  -4  -9   1    0.31    0.06
   4  -9  -1    0.28    0.06
  -4  -9   1    0.22    0.06
   4   9  -1    0.31    0.08
  -4   9   1    0.18    0.07
  -4   9   1    0.27    0.06
   4   9  -1    0.30    0.06
   3  -9  -1    0.49    0.08
  -3  -9   1    0.42    0.07
  -3  -9   1    0.70    0.10
   3   9  -1    0.44    0.09
   3   9  -1    0.45    0.06
  -3   9   1    0.53    0.08
  -3   9   1    0.45    0.08
  -3   9   1    0.38    0.07
   2  -9  -1    4.05    0.30
  -2  -9   1    3.29    0.30
  -2  -9   1    3.50    0.31
   2   9  -1    3.26    0.27
  -2   9   1    3.61    0.28
   2   9  -1    4.18    0.34
  -2   9   1    2.93    0.32
   1  -9  -1    0.04    0.03
  -1  -9   1    0.01    0.03
  -1  -9   1   -0.01    0.02
  -1   9   1   -0.02    0.02
  -1   9   1    0.03    0.05
   1   9  -1    0.04    0.03
   1   9  -1    0.04    0.02
   0  -9  -1    0.01    0.03
   0  -9   1    0.03    0.03
   0   9  -1    0.05    0.04
   0   9   1    0.03    0.05
   0   9  -1    0.02    0.01
   0   9  -1    0.03    0.01
   0   9  -1    0.03    0.05
   0   9   1    0.03    0.02
  -1  -9  -1    2.13    0.22
   1  -9   1    2.48    0.22
  -1  -9  -1    2.16    0.22
   1   9   1    3.13    0.25
   1   9   1    2.44    0.19
  -1   9  -1    2.57    0.25
  -1   9  -1    2.54    0.23
  -2  -9  -1    0.06    0.03
   2  -9   1    0.02    0.03
  -2  -9  -1    0.19    0.06
  -2   9  -1    0.14    0.05
   2   9   1    0.16    0.04
   2   9   1    0.15    0.04
  -2   9  -1    0.12    0.04
   2   9   1   -0.10    0.06
  -2   9  -1    0.07    0.04
  -3  -9  -1    9.57    0.79
   3  -9   1   10.06    0.76
  -3   9  -1    9.44    0.76
   3   9   1    9.29    0.70
  -3   9  -1    9.32    0.73
   3   9   1    8.21    0.84
   3   9   1   10.07    0.73
  -3   9  -1   10.38    0.84
   4  -9   1    0.51    0.08
  -4  -9  -1    0.34    0.08
  -4  -9  -1    0.42    0.07
  -4   9  -1    0.45    0.07
   4   9   1    0.48    0.07
   4   9   1    0.36    0.08
  -4   9  -1    0.37    0.07
  -4   9  -1    0.39    0.07
   4   9   1    0.34    0.06
  -5  -9  -1    5.32    0.46
  -5  -9  -1    5.37    0.46
   5  -9   1    5.51    0.45
  -5   9  -1    5.54    0.45
   5   9   1    6.13    0.42
   5   9   1    5.10    0.50
  -5   9  -1    4.67    0.49
  -6  -9  -1    0.14    0.05
  -6  -9  -1    0.11    0.06
   6  -9   1    0.09    0.04
  -6   9  -1    0.06    0.04
   6   9   1    0.12    0.05
  -6   9  -1    0.07    0.05
   6   9   1    0.08    0.06
  -6   9  -1    0.14    0.05
  -7  -9  -1    7.29    0.61
   7  -9   1    6.93    0.59
   7  -9   1    7.56    0.67
   7   9   1    7.10    0.55
  -7   9  -1    6.39    0.65
   7   9   1    7.85    0.68
  -7   9  -1    7.45    0.58
  -8  -9  -1    1.93    0.21
  -8   9  -1    1.66    0.20
   8   9   1    1.46    0.23
  -9  -9  -1    5.02    0.42
   9   9   1    3.59    0.45
  -9   9  -1    4.71    0.40
 -10  -9  -1    1.02    0.18
 -10   9  -1    1.10    0.18
 -11  -9  -1   -0.04    0.11
  11  -9   1   -0.06    0.06
 -11   9  -1    0.17    0.11
 -11 -10   1    0.39    0.14
 -11  10   1    0.42    0.14
 -10 -10   1    2.85    0.31
 -10  10   1    2.71    0.29
  -9 -10   1    1.47    0.20
  -9  10   1    1.26    0.18
   9  10  -1    1.18    0.21
  -8 -10   1    0.22    0.08
  -8  10   1    0.09    0.06
   8  10  -1    0.12    0.08
   8  10  -1    0.26    0.07
  -7 -10   1    0.64    0.12
  -7 -10   1    0.71    0.10
  -7  10   1    0.86    0.12
   7  10  -1    0.23    0.10
   7  10  -1    0.58    0.10
  -6 -10   1    7.87    0.74
  -6 -10   1    9.19    0.73
  -6  10   1   10.09    0.71
   6  10  -1    7.84    0.80
   6  10  -1    9.52    0.67
  -5 -10   1    0.05    0.04
   5 -10  -1    0.08    0.04
  -5 -10   1    0.05    0.05
  -5  10   1    0.08    0.04
   5  10  -1    0.04    0.03
   5  10  -1   -0.01    0.05
  -5  10   1    0.00    0.02
  -4 -10   1    3.10    0.29
   4 -10  -1    3.06    0.28
  -4 -10   1    3.41    0.30
   4  10  -1    3.16    0.26
   4  10  -1    3.42    0.32
  -4  10   1    3.15    0.28
  -4  10   1    3.05    0.27
  -3 -10   1    0.31    0.06
  -3 -10   1    0.38    0.08
   3 -10  -1    0.35    0.07
   3  10  -1    0.37    0.06
   3  10  -1    0.30    0.08
  -3  10   1    0.36    0.07
  -3  10   1    0.37    0.07
  -2 -10   1    0.34    0.08
  -2 -10   1    0.43    0.07
   2 -10  -1    0.50    0.08
   2  10  -1    0.44    0.09
   2  10  -1    0.48    0.06
  -2  10   1    0.49    0.07
   1 -10  -1    1.49    0.17
  -1 -10   1    1.76    0.18
  -1 -10   1    1.63    0.16
   1  10  -1    1.95    0.18
   1  10  -1    1.73    0.14
   0 -10  -1    2.25    0.23
   0 -10   1    2.27    0.23
   0  10  -1    2.80    0.18
   0  10  -1    2.49    0.25
   0  10   1    2.45    0.19
   0  10  -1    2.52    0.18
  -1 -10  -1   11.24    0.86
  -1 -10  -1   10.25    0.88
   1 -10   1   10.95    0.86
  -1  10  -1   11.36    0.86
   1  10   1   11.76    0.77
   1  10   1   10.01    0.93
  -1  10  -1    9.56    0.93
   2 -10   1    8.90    0.68
  -2 -10  -1    9.32    0.68
  -2 -10  -1    8.89    0.70
  -2  10  -1    7.46    0.73
  -2  10  -1    7.97    0.67
   2  10   1    8.05    0.61
   2  10   1    7.92    0.73
   3 -10   1    2.74    0.24
  -3 -10  -1    2.72    0.25
   3  10   1    2.25    0.26
  -3  10  -1    2.96    0.25
  -3  10  -1    2.35    0.25
   3  10   1    2.83    0.22
   4 -10   1    9.01    0.72
  -4 -10  -1    8.60    0.75
  -4 -10  -1   10.24    0.73
  -4  10  -1    9.39    0.70
  -4  10  -1    8.59    0.72
  -4  10  -1    7.82    0.79
   4  10   1    9.16    0.66
  -5 -10  -1    0.58    0.11
  -5 -10  -1    0.76    0.10
   5 -10   1    0.82    0.11
   5  10   1    0.62    0.09
  -5  10  -1    0.60    0.10
   5  10   1    0.90    0.13
  -5  10  -1    0.65    0.11
   6 -10   1    0.00    0.04
  -6 -10  -1    0.07    0.04
  -6 -10  -1    0.10    0.06
  -6  10  -1    0.02    0.04
   6  10   1    0.07    0.05
  -6  10  -1    0.02    0.04
   6  10   1    0.03    0.06
  -7 -10  -1    1.95    0.20
  -7 -10  -1    2.04    0.22
   7  10   1    2.07    0.20
  -7  10  -1    2.32    0.21
   7  10   1    2.19    0.26
   8  10   1    0.15    0.09
  -8  10  -1    0.14    0.06
  -9 -10  -1    0.37    0.11
  -9  10  -1    0.29    0.09
 -10 -10  -1    1.62    0.24
 -10  10  -1    1.85    0.24
 -11 -10  -1    0.03    0.12
  11 -10   1   -0.01    0.07
 -11  10  -1    0.18    0.11
 -11 -11   1    0.13    0.13
 -11  11   1    0.31    0.13
 -10 -11   1    0.79    0.18
 -10  11   1    1.11    0.18
  -9 -11   1    0.38    0.12
  -9  11   1    0.71    0.13
  -8 -11   1    3.43    0.34
  -8 -11   1    3.65    0.32
   8  11  -1    3.09    0.29
  -8  11   1    3.13    0.31
  -7 -11   1    0.92    0.12
  -7 -11   1    1.03    0.16
   7  11  -1    0.83    0.12
  -7  11   1    0.90    0.14
   7  11  -1    0.85    0.16
  -6 -11   1    5.74    0.55
  -6 -11   1    6.42    0.56
   6  11  -1    7.70    0.63
  -6  11   1    5.69    0.53
   6  11  -1    7.39    0.51
   5 -11  -1   17.89    1.30
  -5 -11   1   16.23    1.36
   5  11  -1   15.75    1.20
   5  11  -1   16.19    1.45
   4 -11  -1    1.71    0.16
  -4 -11   1    1.89    0.19
  -4 -11   1    1.68    0.17
   4  11  -1    1.40    0.15
   4  11  -1    1.23    0.19
  -4  11   1    1.47    0.16
  -3 -11   1    3.25    0.27
   3 -11  -1    2.54    0.24
  -3 -11   1    2.39    0.25
   3  11  -1    2.68    0.28
   3  11  -1    2.89    0.22
  -2 -11   1    0.62    0.11
   2 -11  -1    0.87    0.12
  -2 -11   1    0.88    0.10
   2  11  -1    0.85    0.13
   2  11  -1    0.96    0.09
  -1 -11   1    1.56    0.17
   1 -11  -1    1.69    0.17
  -1 -11   1    1.56    0.15
   1  11  -1    1.51    0.13
   0 -11   1   11.20    0.91
   0 -11  -1    9.67    0.90
   0 -11  -1   12.76    0.93
   0 -11   1   11.71    0.93
   0  11  -1   11.37    1.00
   0  11   1   10.84    0.81
   1 -11   1    3.06    0.26
  -1 -11  -1    2.27    0.25
  -1 -11  -1    2.79    0.25
  -1  11  -1    2.77    0.26
   1  11   1    2.81    0.22
  -2 -11  -1    0.49    0.09
   2 -11   1    0.59    0.10
  -2 -11  -1    0.45    0.08
   2  11   1    0.53    0.07
  -2  11  -1    0.39    0.08
  -3 -11  -1    2.30    0.25
  -3 -11  -1    2.66    0.25
   3 -11   1    2.84    0.25
  -3  11  -1    2.54    0.25
   3  11   1    2.71    0.22
   4 -11   1    3.25    0.29
  -4 -11  -1    3.70    0.30
  -4 -11  -1    2.73    0.30
   4  11   1    3.16    0.27
  -4  11  -1    3.22    0.30
  -5 -11  -1    0.18    0.07
   5 -11   1    0.17    0.06
  -5 -11  -1    0.10    0.05
  -5  11  -1    0.15    0.06
   5  11   1    0.07    0.05
   6 -11   1    1.04    0.14
  -6 -11  -1    1.00    0.13
  -6 -11  -1    1.15    0.16
  -6  11  -1    0.74    0.13
   6  11   1    0.90    0.12
  -7 -11  -1    0.17    0.06
  -7 -11  -1    0.21    0.08
  -7  11  -1    0.21    0.07
   7  11   1    0.15    0.06
  -8 -11  -1    0.00    0.08
  -8  11  -1   -0.02    0.04
   8  11   1    0.06    0.06
  -9 -11  -1    2.71    0.31
  -9  11  -1    2.00    0.26
 -10 -11  -1    0.05    0.11
 -10  11  -1    0.05    0.09
 -10 -12   1    0.37    0.15
 -10  12   1    0.24    0.11
  -9 -12   1    0.40    0.13
  -9  12   1    0.13    0.09
   9  12  -1    0.28    0.09
  -8 -12   1    2.74    0.30
  -8 -12   1    2.89    0.28
   8  12  -1    2.86    0.27
  -8  12   1    2.99    0.28
  -7 -12   1    0.24    0.09
  -7 -12   1    0.27    0.07
   7  12  -1    0.22    0.07
  -6 -12   1    1.80    0.17
  -6 -12   1    1.23    0.18
   6  12  -1    1.12    0.15
   5 -12  -1    1.28    0.15
  -5 -12   1    1.23    0.15
  -5 -12   1    1.11    0.16
  -5  12   1    0.97    0.14
   5  12  -1    1.21    0.14
  -4 -12   1    0.68    0.12
   4 -12  -1    0.81    0.12
  -4 -12   1    1.02    0.12
   4  12  -1    0.75    0.10
  -3 -12   1    1.64    0.20
   3 -12  -1    1.95    0.20
  -3 -12   1    1.90    0.20
   3  12  -1    2.27    0.18
  -2 -12   1    1.88    0.19
  -2 -12   1    2.11    0.21
   2 -12  -1    1.83    0.19
   2  12  -1    1.98    0.16
   1 -12  -1    0.30    0.08
  -1 -12   1    0.24    0.07
  -1 -12   1    0.43    0.07
   1  12  -1    0.33    0.05
   0 -12  -1    4.68    0.39
   0 -12  -1    4.14    0.39
   0 -12   1    4.06    0.39
   0  12   1    4.61    0.33
  -1 -12  -1    0.56    0.08
   1 -12   1    0.39    0.09
  -1 -12  -1    0.65    0.10
   1  12   1    0.63    0.07
  -2 -12  -1    0.38    0.09
   2 -12   1    0.50    0.09
  -2 -12  -1    0.37    0.08
   2  12   1    0.58    0.08
  -2  12  -1    0.57    0.10
  -3 -12  -1   18.50    1.57
  -3 -12  -1   18.51    1.63
   3 -12   1   20.64    1.56
   3  12   1   21.80    1.43
  -3  12  -1   19.91    1.57
  -4 -12  -1    1.23    0.14
   4 -12   1    1.24    0.16
  -4 -12  -1    0.74    0.14
   4  12   1    1.25    0.14
  -4  12  -1    1.22    0.16
   5 -12   1    2.61    0.27
  -5 -12  -1    3.16    0.30
  -5 -12  -1    3.28    0.29
  -5  12  -1    2.86    0.28
   5  12   1    2.94    0.26
  -6 -12  -1    0.05    0.05
  -6 -12  -1    0.04    0.07
   6 -12   1    0.00    0.05
   6  12   1   -0.02    0.04
  -6  12  -1    0.08    0.05
  -7 -12  -1    1.24    0.19
  -7 -12  -1    1.20    0.16
   7  12   1    1.27    0.16
  -8 -12  -1    1.16    0.19
   8  12   1    1.10    0.15
  -9 -12  -1    0.56    0.16
 -10 -12  -1    0.31    0.15
  -9 -13   1    0.29    0.14
   9  13  -1    0.53    0.10
  -8 -13   1    1.71    0.21
   8  13  -1    2.29    0.21
  -7 -13   1    0.52    0.10
  -7 -13   1    0.36    0.12
   7  13  -1    0.43    0.09
  -6 -13   1    0.30    0.10
  -6 -13   1    0.44    0.09
   6  13  -1    0.36    0.08
  -5 -13   1    3.49    0.30
   5 -13  -1    2.78    0.27
  -5 -13   1    2.49    0.27
   5  13  -1    2.77    0.25
  -4 -13   1    2.92    0.31
   4 -13  -1    3.28    0.29
  -4 -13   1    3.29    0.30
   4  13  -1    3.00    0.26
  -3 -13   1    0.14    0.06
   3 -13  -1    0.08    0.05
  -3 -13   1    0.20    0.06
   3  13  -1    0.25    0.05
  -2 -13   1    0.92    0.13
  -2 -13   1    0.81    0.11
   2 -13  -1    0.70    0.12
   2  13  -1    0.72    0.09
  -1 -13   1    0.46    0.08
  -1 -13   1    0.58    0.10
   1 -13  -1    0.44    0.10
   1  13  -1    0.45    0.05
   0 -13  -1    0.25    0.07
   0 -13   1    0.17    0.07
   0 -13  -1    0.11    0.04
   0  13   1    0.16    0.03
   1 -13   1    0.11    0.06
  -1 -13  -1    0.13    0.05
  -1 -13  -1    0.00    0.05
   1  13   1    0.11    0.03
  -2 -13  -1    9.78    0.93
  -2 -13  -1   13.11    0.97
   2 -13   1   11.38    0.93
   2  13   1   11.36    0.83
  -3 -13  -1    0.09    0.06
   3 -13   1    0.01    0.04
  -3 -13  -1    0.08    0.05
  -3  13  -1    0.02    0.05
   3  13   1    0.07    0.04
  -4 -13  -1    2.44    0.29
   4 -13   1    3.35    0.29
  -4 -13  -1    3.15    0.29
  -4  13  -1    2.82    0.29
   4  13   1    3.02    0.26
   5 -13   1    3.61    0.32
  -5 -13  -1    3.61    0.34
  -5 -13  -1    2.64    0.32
  -5  13  -1    4.05    0.34
   5  13   1    3.91    0.30
  -6 -13  -1    4.25    0.37
  -6 -13  -1    3.49    0.34
   6  13   1    3.61    0.31
  -6  13  -1    3.25    0.33
  -7 -13  -1    0.80    0.16
  -7 -13  -1    0.56    0.11
   7  13   1    0.85    0.12
  -8 -13  -1    0.93    0.19
   8  13   1    0.95    0.15
  -9 -13  -1    0.11    0.12
   9  13   1   -0.04    0.06
  -9 -14   1    0.75    0.18
   9  14  -1    0.78    0.13
  -8 -14   1    0.13    0.11
   8  14  -1    0.02    0.06
  -7 -14   1    0.11    0.10
   7  14  -1    0.04    0.06
  -6 -14   1    1.43    0.22
   6  14  -1    2.04    0.19
  -5 -14   1    1.17    0.18
   5  14  -1    0.99    0.13
  -4 -14   1    0.26    0.07
  -4 -14   1    0.62    0.12
   4 -14  -1    0.35    0.08
   4  14  -1    0.29    0.07
  -3 -14   1    0.50    0.09
  -3 -14   1    0.26    0.09
   3 -14  -1    0.51    0.10
   3  14  -1    0.38    0.07
   2 -14  -1    0.11    0.06
  -2 -14   1    0.10    0.05
  -2 -14   1    0.09    0.07
   2  14  -1    0.05    0.03
  -1 -14   1    0.23    0.08
   1 -14  -1    0.55    0.10
  -1 -14   1    0.45    0.08
   1  14  -1    0.50    0.05
   0 -14  -1    0.20    0.05
   0 -14  -1    0.14    0.07
   0 -14   1    0.25    0.07
   1 -14   1    2.48    0.25
  -1 -14  -1    2.46    0.25
  -1 -14  -1    2.26    0.23
   1  14   1    2.46    0.19
  -2 -14  -1    1.43    0.17
   2 -14   1    1.51    0.19
  -2 -14  -1    1.90    0.20
   2  14   1    1.55    0.15
   3 -14   1    0.31    0.08
  -3 -14  -1    0.36    0.10
  -3 -14  -1    0.24    0.07
   3  14   1    0.19    0.06
   4 -14   1    3.97    0.38
  -4 -14  -1    4.87    0.40
  -4 -14  -1    4.68    0.40
   4  14   1    4.14    0.35
  -4  14  -1    3.84    0.39
  -5 -14  -1    2.28    0.28
   5 -14   1    2.13    0.23
  -5  14  -1    2.21    0.25
   5  14   1    2.48    0.22
  -6 -14  -1    6.03    0.52
   6  14   1    5.12    0.44
  -7 -14  -1   -0.03    0.10
   7  14   1    0.12    0.06
  -8 -14  -1    1.11    0.21
   8  14   1    1.03    0.15
  -8 -15   1    0.36    0.15
   8  15  -1    0.58    0.11
  -7 -15   1    0.95    0.19
   7  15  -1    0.89    0.13
  -6 -15   1    0.22    0.11
   6  15  -1    0.34    0.08
  -5 -15   1    3.24    0.36
   5  15  -1    3.84    0.31
   4 -15  -1    0.17    0.07
  -4 -15   1    0.11    0.08
   4  15  -1    0.16    0.06
  -3 -15   1    0.69    0.12
  -3 -15   1    0.88    0.15
   3 -15  -1    0.82    0.13
   3  15  -1    1.05    0.11
  -2 -15   1    0.02    0.06
   2 -15  -1    0.04    0.06
  -2 -15   1    0.03    0.04
   2  15  -1    0.09    0.04
   1 -15  -1    2.48    0.27
  -1 -15   1    2.90    0.27
  -1 -15   1    2.91    0.29
   0 -15  -1    0.98    0.14
   0 -15   1    1.25    0.17
   0 -15  -1    1.01    0.15
   1 -15   1    0.31    0.09
  -1 -15  -1    0.36    0.08
  -1 -15  -1    0.46    0.11
   1  15   1    0.41    0.06
  -2 -15  -1    0.06    0.07
  -2 -15  -1    0.30    0.07
   2 -15   1    0.18    0.08
   2  15   1    0.32    0.06
  -3 -15  -1    3.75    0.36
   3 -15   1    3.89    0.35
   3  15   1    3.48    0.30
  -4 -15  -1   -0.05    0.05
   4 -15   1   -0.03    0.05
   4  15   1   -0.03    0.04
  -5 -15  -1    3.33    0.35
   5 -15   1    3.52    0.33
  -5  15  -1    2.87    0.33
   5  15   1    3.63    0.30
  -6 -15  -1    2.29    0.29
   6  15   1    2.05    0.21
  -7 -15  -1    0.37    0.15
   7  15   1    0.58    0.11
  -6 -16   1   -0.07    0.10
   6  16  -1    0.02    0.05
  -5 -16   1    0.82    0.18
   5  16  -1    1.05    0.14
   4 -16  -1    0.44    0.11
  -4 -16   1    0.48    0.13
   4  16  -1    0.60    0.10
   3 -16  -1    0.03    0.06
  -3 -16   1    0.01    0.07
   2 -16  -1    1.81    0.22
  -2 -16   1    1.60    0.22
  -2 -16   1    1.58    0.20
   2  16  -1    1.60    0.14
   1 -16  -1    0.16    0.08
  -1 -16   1    0.05    0.05
  -1 -16   1    0.00    0.07
   0 -16   1    0.54    0.12
   0 -16  -1    0.53    0.12
  -1 -16  -1    0.74    0.14
   1 -16   1    0.61    0.12
  -1 -16  -1    0.49    0.10
   1  16   1    0.56    0.06
   2 -16   1    0.23    0.08
  -2 -16  -1    0.22    0.10
   2  16   1    0.24    0.06
  -3 -16  -1    3.03    0.32
   3 -16   1    2.83    0.30
   3  16   1    3.20    0.26
   4 -16   1    0.18    0.07
  -4 -16  -1    0.13    0.08
   4  16   1    0.09    0.06
  -5 -16  -1   -0.07    0.05
   5 -16   1   -0.04    0.06
   5  16   1   -0.06    0.04
  -6 -16  -1    3.06    0.39
   6  16   1    3.68    0.31
  -5 -17   1    0.00    0.11
   5  17  -1    0.03    0.07
  -4 -17   1    2.34    0.29
   4  17  -1    2.33    0.22
  -3 -17   1    2.69    0.33
   3 -17  -1    3.22    0.32
   3  17  -1    3.52    0.26
  -2 -17   1    0.88    0.16
   2 -17  -1    0.67    0.14
  -1 -17   1    0.03    0.06
   1 -17  -1    0.01    0.06
   0 -17   1    0.15    0.08
   0 -17  -1    0.13    0.08
   1 -17   1    0.21    0.09
  -1 -17  -1    0.22    0.09
  -2 -17  -1    1.02    0.17
   2 -17   1    0.84    0.16
   2  17   1    0.91    0.10
  -3 -17  -1    3.14    0.32
   3 -17   1    3.03    0.31
   3  17   1    3.05    0.26
   4 -17   1   -0.10    0.06
  -4 -17  -1    0.00    0.07
   4  17   1    0.04    0.07
   2 -18  -1    1.16    0.18
  -2 -18   1    0.79    0.16
  -1 -18   1    5.25    0.47
   1 -18  -1    4.46    0.45
   0 -18  -1   -0.02    0.06
   0 -18   1    0.06    0.07
   1 -18   1    0.39    0.11
  -1 -18  -1    0.32    0.11
   2 -18   1    0.60    0.13
  -2 -18  -1    0.43    0.13
  14   0  -2    1.86    0.28
 -14   0   2    2.31    0.28
 -13   0   2   -0.05    0.06
  13   0  -2   -0.07    0.09
  12   0  -2    6.92    0.60
 -12   0   2    6.91    0.59
  11   0  -2    0.00    0.06
 -11   0   2    0.07    0.06
 -10   0   2    7.37    0.52
  10   0  -2    5.14    0.58
   9   0  -2    0.04    0.06
  -9   0   2    0.02    0.04
  -8   0   2    4.84    0.41
   8   0  -2    5.10    0.48
   7   0  -2    0.02    0.04
  -7   0   2    0.01    0.03
  -7   0   2   -0.01    0.02
  -6   0   2    2.81    0.25
   6   0  -2    3.00    0.29
  -5   0   2   -0.02    0.02
   5   0  -2   -0.01    0.03
   4   0  -2   37.10    2.67
  -4   0   2   33.60    2.46
  -4   0   2   33.10    2.33
   4   0  -2   28.53    2.82
   3   0  -2   -0.14    0.01
   3   0  -2   -0.08    0.03
   2   0  -2    0.14    0.04
  -2   0   2    0.18    0.06
   2   0  -2    0.19    0.05
  -1   0   2    0.02    0.02
   1   0  -2    0.00    0.02
  -1   0   2   -0.02    0.01
   0   0  -2    3.28    0.27
   0   0  -2    2.82    0.25
   0   0   2    3.28    0.26
   0   0   2    3.20    0.27
   0   0  -2    3.02    0.25
   1   0   2    0.01    0.02
  -1   0  -2   -0.01    0.02
   2   0   2    7.21    0.71
  -2   0  -2    9.28    0.71
  -3   0  -2    0.00    0.03
  -3   0  -2   -0.03    0.02
  -4   0  -2   10.21    0.74
   4   0   2    9.51    0.85
  -4   0  -2    9.08    0.76
   4   0   2    9.52    0.75
  -4   0  -2   10.23    0.85
   5   0   2    0.00    0.04
  -5   0  -2    0.00    0.03
   5   0   2    0.00    0.03
  -5   0  -2   -0.03    0.02
   6   0   2    9.69    0.77
  -6   0  -2   10.31    0.77
   6   0   2    9.81    0.88
  -6   0  -2    9.70    0.78
  -7   0  -2   -0.03    0.03
  -7   0  -2    0.01    0.03
   7   0   2    0.03    0.04
   7   0   2   -0.02    0.04
  -8   0  -2   17.80    1.39
   8   0   2   17.91    1.55
   8   0   2   16.89    1.36
  -8   0  -2   17.94    1.35
  -9   0  -2   -0.01    0.04
   9   0   2   -0.06    0.05
   9   0   2   -0.02    0.05
  -9   0  -2    0.01    0.05
  10   0   2    6.45    0.51
  10   0   2    6.28    0.57
 -10   0  -2    4.87    0.49
 -10   0  -2    5.83    0.49
  11   0   2    0.02    0.08
 -11   0  -2   -0.02    0.05
  12   0   2    2.45    0.32
 -12   0  -2    2.71    0.28
 -13   0  -2    0.12    0.09
 -14  -1   2   -0.02    0.07
  14  -1  -2    0.06    0.12
 -14   1   2   -0.01    0.08
  14   1  -2    0.08    0.13
 -13  -1   2    0.84    0.16
  13  -1  -2    0.76    0.17
  13   1  -2    0.73    0.17
 -13   1   2    1.02    0.17
 -12  -1   2    0.84    0.14
 -12   1   2    0.47    0.12
  12   1  -2    0.55    0.13
 -11  -1   2    5.36    0.48
  11  -1  -2    6.54    0.56
  11   1  -2    4.99    0.55
  11   1  -2    5.64    0.49
 -11   1   2    5.48    0.48
  10  -1  -2    7.40    0.71
 -10  -1   2    7.54    0.62
 -10   1   2    7.68    0.63
  10   1  -2    8.05    0.72
  -9  -1   2    4.35    0.36
   9  -1  -2    4.17    0.41
   9   1  -2    4.29    0.42
  -9   1   2    3.80    0.36
   8  -1  -2    1.67    0.20
  -8  -1   2    1.89    0.18
  -8  -1   2    1.71    0.16
  -8   1   2    1.87    0.18
   8   1  -2    1.72    0.21
  -7  -1   2    6.00    0.50
   7  -1  -2    6.03    0.58
  -7  -1   2    6.53    0.50
  -7   1   2    6.61    0.50
  -7   1   2    6.26    0.50
   7   1  -2    6.21    0.58
  -6  -1   2    2.31    0.21
   6  -1  -2    2.50    0.24
  -6  -1   2    2.29    0.20
  -6   1   2    2.36    0.21
   6   1  -2    2.36    0.24
  -5  -1   2   18.95    1.48
   5  -1  -2   18.96    1.70
   5   1  -2   21.84    1.71
  -5   1   2   19.54    1.48
  -4  -1   2   -0.01    0.02
   4  -1  -2    0.00    0.03
   4   1  -2   -0.03    0.03
  -4   1   2   -0.02    0.02
   3  -1  -2   54.00    4.50
  -3   1   2   57.51    3.72
   3   1  -2   47.54    4.50
  -2  -1   2    0.32    0.06
   2  -1  -2    0.31    0.04
  -2  -1   2    0.30    0.04
  -2   1   2    0.37    0.05
   2   1  -2    0.33    0.05
   1  -1  -2   95.98    8.52
   1   1  -2  105.56    8.52
   0  -1  -2    0.28    0.04
   0  -1   2    0.23    0.04
   0   1  -2    0.33    0.05
  -1  -1  -2  117.24    9.15
   1   1   2   99.24    8.69
  -2  -1  -2   10.22    0.77
  -2   1  -2    8.60    0.77
   2   1   2    8.09    0.77
  -3  -1  -2    0.28    0.05
  -3  -1  -2    0.32    0.06
  -3  -1  -2    0.44    0.06
   3   1   2    0.35    0.06
  -3   1  -2    0.26    0.05
   3   1   2    0.39    0.04
  -3   1  -2    0.44    0.05
  -4  -1  -2   11.59    0.84
  -4  -1  -2   10.85    0.86
   4  -1   2   10.96    0.84
  -4   1  -2   10.94    0.96
   4   1   2   11.33    0.84
  -4   1  -2   11.02    0.84
   4   1   2   10.64    0.97
  -4   1  -2   11.00    0.86
  -5  -1  -2   15.12    1.15
   5  -1   2   15.61    1.16
   5  -1   2   14.66    1.32
  -5  -1  -2   14.43    1.19
  -5   1  -2   15.10    1.15
  -5   1  -2   15.27    1.19
   5   1   2   16.58    1.33
  -5   1  -2   15.21    1.32
  -6  -1  -2    0.72    0.10
   6  -1   2    0.84    0.11
  -6  -1  -2    0.74    0.10
   6  -1   2    0.83    0.12
   6   1   2    0.66    0.12
   6   1   2    0.85    0.11
  -6   1  -2    0.80    0.10
  -6   1  -2    0.71    0.10
   7  -1   2    1.99    0.20
   7  -1   2    1.87    0.22
  -7  -1  -2    2.22    0.19
  -7  -1  -2    1.98    0.19
  -7   1  -2    2.08    0.19
   7   1   2    1.79    0.19
  -7   1  -2    2.01    0.19
   7   1   2    1.63    0.21
  -8  -1  -2    2.07    0.19
   8  -1   2    1.72    0.20
   8  -1   2    1.70    0.22
  -8  -1  -2    1.99    0.19
  -8   1  -2    1.70    0.19
   8   1   2    1.81    0.21
  -8   1  -2    2.00    0.19
   8   1   2    1.79    0.24
   9  -1   2    0.72    0.15
  -9  -1  -2    0.94    0.14
   9  -1   2    0.83    0.14
  -9  -1  -2    0.78    0.12
  -9   1  -2    0.87    0.12
   9   1   2    0.82    0.13
  -9   1  -2    0.93    0.13
   9   1   2    0.67    0.14
  10  -1   2    2.35    0.25
 -10  -1  -2    2.05    0.21
  10  -1   2    1.85    0.23
 -10  -1  -2    1.34    0.20
 -10   1  -2    1.45    0.20
  10   1   2    2.16    0.24
  10   1   2    1.96    0.26
  11  -1   2    0.32    0.10
 -11  -1  -2    0.07    0.07
  11   1   2    0.10    0.08
 -11   1  -2    0.22    0.08
 -12  -1  -2    0.03    0.07
  12  -1   2   -0.04    0.09
  12   1   2    0.04    0.09
 -12   1  -2    0.00    0.07
 -13  -1  -2    1.73    0.25
  13  -1   2    1.55    0.25
 -13   1  -2    1.91    0.25
  13   1   2    2.06    0.28
 -14  -2   2    0.00    0.08
 -14   2   2   -0.09    0.07
 -13  -2   2    1.61    0.20
  13  -2  -2    0.90    0.19
  13   2  -2    1.11    0.20
 -13   2   2    1.07    0.18
 -12  -2   2    0.82    0.14
  12   2  -2    0.54    0.14
 -12   2   2    0.73    0.15
 -11  -2   2    2.84    0.27
  11  -2  -2    2.80    0.32
  11   2  -2    2.86    0.33
  11   2  -2    2.73    0.28
 -11   2   2    2.84    0.28
  10  -2  -2    0.72    0.14
 -10  -2   2    0.93    0.13
 -10   2   2    0.71    0.13
  10   2  -2    0.88    0.14
  10   2  -2    0.71    0.15
  -9  -2   2    0.05    0.04
   9  -2  -2    0.04    0.05
   9   2  -2    0.01    0.06
  -9   2   2    0.00    0.04
   8  -2  -2    0.03    0.05
  -8  -2   2    0.07    0.04
  -8  -2   2    0.01    0.03
   8   2  -2    0.09    0.06
  -8   2   2    0.09    0.05
   7  -2  -2    0.66    0.11
  -7  -2   2    0.63    0.08
  -7  -2   2    0.50    0.08
   7   2  -2    0.47    0.10
  -7   2   2    0.49    0.06
  -7   2   2    0.34    0.07
  -6  -2   2    0.27    0.05
   6  -2  -2    0.31    0.07
  -6  -2   2    0.23    0.05
  -6   2   2    0.22    0.05
   6   2  -2    0.24    0.07
  -5  -2   2    4.22    0.33
  -5  -2   2    3.95    0.34
   5   2  -2    4.42    0.39
   4  -2  -2    0.01    0.03
  -4  -2   2    0.02    0.02
  -4  -2   2    0.17    0.03
  -4   2   2   -0.01    0.02
  -3  -2   2   11.56    1.00
   3  -2  -2   13.56    1.06
   3   2  -2   11.89    1.06
  -2  -2   2   19.08    1.58
   2   2  -2   20.56    1.67
  -2   2   2   19.10    1.66
   1   2  -2    9.65    0.87
  -1   2   2   10.47    0.86
   0  -2   2    0.58    0.06
   0  -2  -2    0.53    0.05
   0   2   2    0.52    0.05
   0   2  -2    0.52    0.07
  -1  -2  -2    3.90    0.34
   1  -2   2    4.13    0.35
  -1  -2  -2    3.64    0.32
  -1   2  -2    3.95    0.35
  -2  -2  -2    2.75    0.24
  -2  -2  -2    2.99    0.24
  -2   2  -2    2.71    0.26
   2   2   2    3.20    0.26
   3  -2   2    3.10    0.25
  -3  -2  -2    3.02    0.24
  -3  -2  -2    3.20    0.24
   3   2   2    2.84    0.27
  -3   2  -2    2.92    0.24
  -3   2  -2    3.10    0.27
  -3   2  -2    2.25    0.24
   3   2   2    2.88    0.24
   4  -2   2    0.13    0.04
  -4  -2  -2    0.16    0.04
  -4  -2  -2    0.13    0.04
   4   2   2    0.12    0.05
  -4   2  -2    0.16    0.05
  -4   2  -2    0.16    0.04
  -4   2  -2    0.16    0.04
   4   2   2    0.09    0.03
  -5  -2  -2    0.00    0.02
   5  -2   2    0.02    0.03
   5  -2   2    0.00    0.02
  -5  -2  -2    0.07    0.03
  -5   2  -2    0.00    0.02
   5   2   2    0.02    0.03
  -5   2  -2   -0.01    0.02
   5   2   2    0.08    0.05
  -5   2  -2    0.00    0.03
  -6  -2  -2    3.46    0.29
  -6  -2  -2    3.52    0.29
   6  -2   2    3.42    0.29
   6  -2   2    3.12    0.33
  -6   2  -2    3.24    0.33
  -6   2  -2    3.14    0.28
   6   2   2    3.63    0.29
   6   2   2    3.44    0.34
  -6   2  -2    3.47    0.29
   7  -2   2    0.14    0.06
  -7  -2  -2    0.06    0.04
   7  -2   2    0.11    0.06
  -7  -2  -2    0.16    0.05
  -7   2  -2    0.15    0.05
   7   2   2    0.31    0.08
   7   2   2    0.07    0.05
  -7   2  -2    0.10    0.04
   8  -2   2    0.56    0.12
   8  -2   2    0.79    0.13
  -8  -2  -2    0.90    0.12
  -8  -2  -2    1.03    0.13
   8   2   2    0.77    0.12
  -8   2  -2    0.84    0.11
  -8   2  -2    0.78    0.12
   8   2   2    0.69    0.13
  -9  -2  -2    3.11    0.30
   9  -2   2    3.25    0.35
   9  -2   2    3.46    0.32
  -9  -2  -2    3.46    0.31
   9   2   2    3.55    0.32
  -9   2  -2    3.18    0.30
   9   2   2    3.52    0.36
  10  -2   2    0.16    0.09
  10  -2   2    0.07    0.08
 -10  -2  -2    0.15    0.07
 -10  -2  -2    0.20    0.07
  10   2   2    0.17    0.09
 -10   2  -2    0.14    0.06
  10   2   2    0.09    0.06
  11  -2   2    0.49    0.12
 -11  -2  -2    0.61    0.13
  11   2   2    0.62    0.14
 -11   2  -2    0.78    0.14
  12  -2   2    0.64    0.15
 -12  -2  -2    0.71    0.14
 -12   2  -2    0.72    0.15
  12   2   2    0.49    0.14
 -13  -2  -2    0.45    0.13
  13  -2   2    0.48    0.14
  13   2   2    0.63    0.17
 -13   2  -2    0.56    0.16
 -13  -3   2    0.31    0.10
 -13   3   2    0.23    0.10
  13   3  -2    0.02    0.10
 -12  -3   2    1.05    0.16
 -12   3   2    0.72    0.14
  12   3  -2    0.78    0.16
 -11  -3   2    0.06    0.06
  11  -3  -2    0.04    0.07
  11   3  -2   -0.01    0.06
 -11   3   2    0.03    0.06
 -10  -3   2    2.87    0.26
  10  -3  -2    2.87    0.30
 -10   3   2    2.75    0.27
  10   3  -2    2.16    0.30
  10   3  -2    2.92    0.27
  -9  -3   2    5.53    0.42
  -9  -3   2    4.13    0.41
   9  -3  -2    4.43    0.47
  -9   3   2    5.13    0.42
   9   3  -2    5.80    0.43
   9   3  -2    5.07    0.49
  -8  -3   2   12.09    0.89
   8  -3  -2   11.22    1.00
  -8  -3   2   10.07    0.86
  -8   3   2   10.53    0.87
   8   3  -2   12.19    1.01
   7  -3  -2    0.71    0.12
  -7  -3   2    0.91    0.10
  -7  -3   2    1.02    0.11
   7   3  -2    0.81    0.13
  -7   3   2    0.73    0.11
  -6  -3   2    0.23    0.05
  -6  -3   2    0.27    0.04
   6  -3  -2    0.25    0.06
   6   3  -2    0.12    0.06
  -6   3   2    0.29    0.06
  -5  -3   2   14.99    1.35
  -5  -3   2   14.79    1.29
   5  -3  -2   17.40    1.44
  -5  -3   2   17.96    1.25
  -5  -3   2   16.48    1.19
  -5   3   2   18.07    1.26
   5   3  -2   17.52    1.45
   4  -3  -2   16.17    1.26
  -4  -3   2   14.81    1.13
  -4  -3   2   13.26    1.18
  -4  -3   2   14.24    1.04
  -3  -3   2    2.68    0.23
  -3  -3   2    2.91    0.22
   3  -3  -2    2.33    0.24
   3  -3  -2    2.55    0.24
  -3   3   2    2.43    0.25
   3   3  -2    3.33    0.25
  -2  -3   2   28.25    2.41
   2  -3  -2   30.64    2.53
   2  -3  -2   30.65    2.53
  -1  -3   2   19.31    1.42
   1   3  -2   13.85    1.41
   0   3   2   23.01    1.89
   0   3   2   21.73    1.89
   1  -3   2    8.14    0.75
  -1  -3  -2    8.42    0.70
   1   3   2    9.34    0.74
   1   3   2    8.88    0.74
  -1   3  -2    8.32    0.75
  -2  -3  -2   15.67    1.20
  -2  -3  -2   14.51    1.26
   2   3   2   16.76    1.33
  -2   3  -2   15.80    1.33
   2   3   2   14.84    1.33
   3   3   2   24.27    1.69
  -3   3  -2   20.71    1.74
   3   3   2   23.30    1.93
  -3   3  -2   22.02    1.93
  -4  -3  -2    0.00    0.02
  -4  -3  -2    0.03    0.02
  -4  -3  -2    0.02    0.03
  -4   3  -2   -0.01    0.03
  -4   3  -2    0.00    0.02
   4   3   2    0.00    0.03
  -4   3  -2    0.03    0.03
   4   3   2    0.08    0.04
  -5  -3  -2   10.77    0.84
   5  -3   2   11.17    0.82
  -5  -3  -2   10.89    0.81
   5   3   2    8.94    0.93
  -5   3  -2   10.90    0.81
  -5   3  -2   10.56    0.93
  -5   3  -2   10.67    0.84
   5   3   2   11.19    0.82
   6  -3   2    5.75    0.44
  -6  -3  -2    5.54    0.43
  -6  -3  -2    5.67    0.45
   6  -3   2    5.14    0.50
   6   3   2    4.88    0.44
  -6   3  -2    4.84    0.43
  -6   3  -2    5.28    0.50
   6   3   2    5.61    0.51
  -6   3  -2    5.84    0.45
   7  -3   2    2.11    0.24
   7  -3   2    2.17    0.21
  -7  -3  -2    2.20    0.21
  -7  -3  -2    2.39    0.21
   7   3   2    2.22    0.22
  -7   3  -2    2.27    0.21
  -7   3  -2    2.28    0.21
   7   3   2    2.30    0.25
   8  -3   2    2.20    0.26
  -8  -3  -2    2.22    0.22
   8  -3   2    2.13    0.23
  -8  -3  -2    2.44    0.22
  -8   3  -2    2.48    0.23
   8   3   2    2.53    0.27
   8   3   2    2.27    0.23
  -8   3  -2    2.39    0.22
  -9  -3  -2    1.37    0.17
   9  -3   2    1.39    0.21
   9  -3   2    1.46    0.19
  -9  -3  -2    1.39    0.17
   9   3   2    1.00    0.18
   9   3   2    1.35    0.18
  -9   3  -2    1.27    0.16
 -10  -3  -2    1.11    0.15
 -10  -3  -2    1.07    0.15
  10  -3   2    0.69    0.15
  10  -3   2    1.12    0.16
  10   3   2    1.08    0.16
  10   3   2    0.54    0.14
 -10   3  -2    1.01    0.15
 -11  -3  -2    0.51    0.12
 -11  -3  -2    0.65    0.12
  11  -3   2    0.60    0.14
  11   3   2    0.50    0.12
 -11   3  -2    0.54    0.12
 -12  -3  -2    0.30    0.10
  12  -3   2    0.22    0.10
 -12   3  -2    0.72    0.15
  12   3   2    0.23    0.12
  13  -3   2   -0.02    0.08
 -13  -3  -2    0.03    0.07
  13   3   2    0.05    0.13
 -13   3  -2    0.01    0.11
 -13  -4   2    0.53    0.12
  13   4  -2    0.41    0.14
 -13   4   2    0.45    0.14
 -12  -4   2    0.08    0.06
 -12   4   2    0.08    0.08
  12   4  -2    0.03    0.10
 -11  -4   2    2.53    0.26
  11  -4  -2    2.80    0.30
 -11   4   2    2.54    0.27
  11   4  -2    2.63    0.27
  10  -4  -2    1.96    0.24
 -10  -4   2    2.11    0.21
  10   4  -2    2.14    0.26
  10   4  -2    2.10    0.22
 -10   4   2    2.01    0.22
   9  -4  -2    1.03    0.15
  -9  -4   2    0.85    0.12
  -9  -4   2    0.54    0.10
   9   4  -2    1.01    0.13
  -9   4   2    0.94    0.13
   9   4  -2    0.55    0.13
   8  -4  -2   29.62    2.57
  -8  -4   2   29.58    2.23
  -8   4   2   29.99    2.24
   8   4  -2   31.36    2.58
   8   4  -2   28.47    2.24
  -7  -4   2    2.42    0.22
  -7  -4   2    2.80    0.23
   7  -4  -2    2.51    0.26
   7   4  -2    2.70    0.27
  -7   4   2    2.32    0.23
   7   4  -2    2.18    0.22
  -6  -4   2    2.06    0.16
   6  -4  -2    1.76    0.18
  -6  -4   2    1.66    0.15
  -6  -4   2    1.44    0.15
  -6   4   2    1.52    0.16
   6   4  -2    1.76    0.19
  -5  -4   2    0.17    0.04
  -5  -4   2    0.20    0.04
  -5  -4   2    0.22    0.05
   5  -4  -2    0.25    0.05
   5   4  -2    0.21    0.04
  -5   4   2    0.22    0.05
   5   4  -2    0.31    0.07
  -4  -4   2   13.92    1.30
   4  -4  -2   16.74    1.38
  -4  -4   2   16.05    1.15
  -4  -4   2   16.24    1.24
   4   4  -2   16.32    1.39
  -4   4   2   16.86    1.21
   4   4  -2   16.32    1.14
   3  -4  -2    0.11    0.02
   3  -4  -2    0.06    0.02
  -3  -4   2    0.06    0.02
   3   4  -2    0.06    0.02
  -3   4   2    0.08    0.03
   2  -4  -2    3.45    0.28
   2  -4  -2    3.11    0.28
  -2  -4   2    3.16    0.27
  -2  -4   2    3.45    0.27
  -2   4   2    2.87    0.23
   2   4  -2    3.37    0.24
   2   4  -2    3.52    0.27
  -1  -4   2    8.12    0.73
  -1  -4   2   10.61    0.76
   1   4  -2    9.11    0.67
   1   4  -2    9.85    0.73
  -1   4   2    7.81    0.66
   1   4  -2   10.69    0.81
   0  -4   2    0.27    0.04
   0   4  -2    0.20    0.04
   0   4   2    0.25    0.03
   0   4   2    0.30    0.04
   0   4  -2    0.24    0.02
   0   4   2    0.22    0.03
   0   4  -2    0.30    0.05
  -1  -4  -2    8.34    0.67
   1   4   2    7.56    0.70
   1   4   2    8.07    0.58
   1   4   2    8.56    0.70
  -1   4  -2    8.08    0.71
  -2  -4  -2    7.68    0.57
  -2  -4  -2    6.94    0.59
   2   4   2    6.95    0.62
  -2   4  -2    6.99    0.62
  -3  -4  -2    4.30    0.37
  -3  -4  -2    4.71    0.38
  -3  -4  -2    4.53    0.36
  -3   4  -2    4.30    0.41
   3   4   2    5.23    0.41
  -3   4  -2    4.34    0.35
   3   4   2    4.24    0.36
  -3   4  -2    4.34    0.37
  -4  -4  -2   22.82    1.82
  -4  -4  -2   23.03    1.89
  -4   4  -2   24.76    1.83
   4   4   2   25.80    1.83
   4   4   2   26.86    2.10
  -4   4  -2   23.80    2.09
  -4   4  -2   24.08    1.88
  -5  -4  -2    4.51    0.38
  -5  -4  -2    5.07    0.39
  -5  -4  -2    4.78    0.40
  -5   4  -2    4.65    0.39
   5   4   2    4.60    0.38
  -5   4  -2    4.52    0.38
   5   4   2    5.03    0.45
  -5   4  -2    4.54    0.44
   6  -4   2    0.97    0.14
  -6  -4  -2    0.90    0.12
  -6  -4  -2    0.85    0.11
  -6   4  -2    0.96    0.12
   6   4   2    0.77    0.13
  -6   4  -2    0.84    0.13
   6   4   2    0.84    0.12
  -6   4  -2    0.97    0.11
   7  -4   2    0.34    0.09
  -7  -4  -2    0.53    0.09
  -7  -4  -2    0.46    0.08
   7  -4   2    0.38    0.08
   7   4   2    0.53    0.09
  -7   4  -2    0.33    0.08
  -7   4  -2    0.55    0.08
  -7   4  -2    0.52    0.09
   7   4   2    0.55    0.11
   8  -4   2    2.63    0.26
   8  -4   2    2.63    0.30
  -8  -4  -2    3.04    0.26
  -8  -4  -2    2.77    0.26
   8   4   2    2.97    0.31
  -8   4  -2    2.74    0.26
   8   4   2    2.60    0.26
   9  -4   2    3.73    0.37
  -9  -4  -2    3.74    0.32
   9  -4   2    3.23    0.32
  -9  -4  -2    3.36    0.31
   9   4   2    3.19    0.32
   9   4   2    3.16    0.36
  -9   4  -2    3.51    0.32
  10  -4   2    0.39    0.11
 -10  -4  -2    0.24    0.08
 -10  -4  -2    0.40    0.09
  10  -4   2    0.31    0.12
  10   4   2    0.28    0.10
 -10   4  -2    0.37    0.09
  10   4   2    0.44    0.09
 -11  -4  -2    0.33    0.09
 -11  -4  -2    0.46    0.12
  11  -4   2    0.35    0.11
  11   4   2    0.29    0.12
 -11   4  -2    0.31    0.10
 -12  -4  -2    0.06    0.07
  12  -4   2   -0.02    0.08
 -12   4  -2    0.06    0.09
  12   4   2    0.06    0.10
 -13  -4  -2   -0.08    0.07
 -13   4  -2    0.08    0.12
 -13  -5   2    4.45    0.39
 -13   5   2    3.91    0.42
  13   5  -2    3.99    0.41
 -12  -5   2    0.09    0.07
  12   5  -2    0.08    0.09
 -12   5   2    0.03    0.09
 -11  -5   2    0.02    0.05
  11  -5  -2    0.04    0.06
 -11   5   2    0.00    0.05
  11   5  -2    0.07    0.07
 -10  -5   2    0.36    0.08
  10  -5  -2    0.46    0.11
  10   5  -2    0.18    0.09
 -10   5   2    0.49    0.10
  10   5  -2    0.36    0.10
  -9  -5   2    1.43    0.15
   9  -5  -2    1.57    0.18
  -9  -5   2    1.34    0.15
   9   5  -2    1.34    0.21
  -9   5   2    1.35    0.18
   9   5  -2    1.21    0.17
  -8  -5   2    1.03    0.13
   8  -5  -2    1.03    0.15
  -8  -5   2    0.99    0.12
  -8   5   2    1.00    0.14
   8   5  -2    0.81    0.13
   8   5  -2    1.04    0.17
  -7  -5   2   11.23    0.84
  -7  -5   2   11.52    0.88
   7  -5  -2   10.88    0.97
   7   5  -2   10.76    0.99
   7   5  -2   11.06    0.85
   7   5  -2   11.29    0.82
  -7   5   2   10.11    0.85
  -6  -5   2    1.92    0.16
   6  -5  -2    1.57    0.15
  -6  -5   2    1.75    0.15
  -6  -5   2    1.37    0.16
   6  -5  -2    1.98    0.18
  -6   5   2    1.58    0.16
  -6   5   2    1.58    0.15
   6   5  -2    1.95    0.20
   6   5  -2    1.58    0.15
  -5  -5   2   20.60    1.69
  -5  -5   2   21.56    1.48
   5  -5  -2   20.96    1.78
  -5  -5   2   18.47    1.55
  -5  -5   2   23.07    1.61
  -5   5   2   20.99    1.56
   5   5  -2   19.58    1.79
   5   5  -2   21.62    1.48
   5   5  -2   20.37    1.55
  -4  -5   2    6.29    0.49
   4  -5  -2    6.69    0.58
  -4  -5   2    6.52    0.53
  -4  -5   2    7.13    0.55
   4   5  -2    6.57    0.49
  -4   5   2    6.35    0.52
  -3  -5   2    3.83    0.32
  -3  -5   2    3.58    0.31
   3  -5  -2    4.01    0.34
   3  -5  -2    3.53    0.33
   3   5  -2    4.08    0.36
   3   5  -2    3.92    0.29
  -2  -5   2   15.98    1.31
   2  -5  -2   17.21    1.43
   2  -5  -2   17.10    1.43
  -2  -5   2   18.08    1.37
   2   5  -2   15.89    1.20
  -1  -5   2   14.07    1.01
  -1  -5   2   13.17    1.05
   1  -5  -2   13.50    1.00
   1   5  -2   12.09    0.92
  -1   5   2   12.37    0.92
   1   5  -2   12.59    1.01
   0  -5  -2    0.33    0.04
   0  -5  -2    0.26    0.05
   0  -5   2    0.32    0.05
   0   5  -2    0.31    0.05
   0   5   2    0.35    0.04
   0   5  -2    0.19    0.03
   0   5   2    0.24    0.04
  -1  -5  -2   55.80    4.52
  -1  -5  -2   62.84    4.76
   1  -5   2   60.57    4.52
  -1  -5  -2   56.11    5.01
   1   5   2   60.33    4.15
  -2  -5  -2   24.73    1.76
   2  -5   2   22.54    1.76
   2   5   2   23.69    1.61
  -2   5  -2   24.10    1.76
   2   5   2   21.54    1.94
  -2   5  -2   20.23    1.95
  -3  -5  -2    1.52    0.13
  -3  -5  -2    1.09    0.13
  -3   5  -2    1.29    0.14
   3   5   2    1.54    0.14
  -3   5  -2    1.18    0.12
   3   5   2    1.32    0.12
   3   5   2    1.08    0.11
  -3   5  -2    1.36    0.12
  -4  -5  -2    0.56    0.06
  -4  -5  -2    0.63    0.08
  -4  -5  -2    0.35    0.07
   4   5   2    0.45    0.08
  -4   5  -2    0.58    0.09
   4   5   2    0.44    0.06
  -4   5  -2    0.47    0.07
   4   5   2    0.59    0.08
  -4   5  -2    0.51    0.07
  -5  -5  -2    1.20    0.11
  -5  -5  -2    1.29    0.13
  -5  -5  -2    1.11    0.11
   5   5   2    1.07    0.13
   5   5   2    1.07    0.11
   5   5   2    0.87    0.14
  -5   5  -2    1.02    0.11
  -5   5  -2    0.99    0.14
  -5   5  -2    1.07    0.11
  -6  -5  -2    0.62    0.09
  -6  -5  -2    0.54    0.10
  -6   5  -2    0.72    0.10
  -6   5  -2    0.65    0.10
   6   5   2    0.65    0.10
  -6   5  -2    0.71    0.11
   6   5   2    0.75    0.12
  -7  -5  -2    1.37    0.14
   7  -5   2    1.25    0.18
  -7  -5  -2    1.31    0.16
  -7   5  -2    1.46    0.14
   7   5   2    1.14    0.17
  -7   5  -2    0.97    0.14
   7   5   2    1.51    0.17
  -7   5  -2    1.37    0.16
   8  -5   2    1.24    0.18
  -8  -5  -2    1.19    0.15
   8  -5   2    0.97    0.14
  -8  -5  -2    0.93    0.15
  -8   5  -2    1.25    0.15
   8   5   2    1.31    0.16
   8   5   2    0.91    0.16
   9  -5   2    3.33    0.32
  -9  -5  -2    3.68    0.32
   9  -5   2    3.12    0.35
  -9  -5  -2    3.67    0.31
   9   5   2    3.13    0.31
  -9   5  -2    3.62    0.31
   9   5   2    2.97    0.36
 -10  -5  -2    0.16    0.08
  10  -5   2    0.10    0.08
  10  -5   2    0.03    0.06
 -10  -5  -2    0.11    0.06
 -10   5  -2    0.00    0.06
  10   5   2    0.06    0.07
 -11  -5  -2    2.59    0.28
  11  -5   2    2.92    0.31
 -11  -5  -2    3.20    0.32
 -11   5  -2    3.39    0.31
  11   5   2    2.76    0.31
 -12  -5  -2    0.05    0.07
  12  -5   2    0.06    0.08
 -12   5  -2    0.08    0.10
  12   5   2    0.11    0.11
 -13  -6   2    0.09    0.08
 -13   6   2    0.12    0.12
  13   6  -2    0.15    0.12
 -12  -6   2    0.06    0.06
 -12   6   2    0.11    0.10
  12   6  -2    0.02    0.09
 -11  -6   2   -0.05    0.05
  11  -6  -2   -0.01    0.06
  11   6  -2    0.10    0.07
 -11   6   2   -0.04    0.06
 -10  -6   2    0.85    0.13
 -10  -6   2    0.61    0.12
  10  -6  -2    0.85    0.15
  10   6  -2    0.64    0.15
 -10   6   2    0.79    0.13
  10   6  -2    0.73    0.13
  -9  -6   2    0.43    0.08
   9  -6  -2    0.18    0.08
  -9  -6   2    0.49    0.09
   9   6  -2    0.43    0.11
  -9   6   2    0.26    0.08
   9   6  -2    0.52    0.09
   8  -6  -2    3.80    0.35
  -8  -6   2    3.70    0.32
  -8  -6   2    3.36    0.30
   8   6  -2    3.77    0.37
  -8   6   2    3.34    0.31
   8   6  -2    3.36    0.31
  -7  -6   2    3.72    0.29
   7  -6  -2    3.34    0.32
  -7  -6   2    3.38    0.29
  -7  -6   2    3.22    0.27
   7   6  -2    2.73    0.33
   7   6  -2    2.84    0.26
  -7   6   2    3.12    0.29
  -6  -6   2    2.06    0.18
   6  -6  -2    1.64    0.19
  -6  -6   2    1.72    0.17
  -6  -6   2    1.92    0.16
  -6   6   2    1.78    0.16
   6   6  -2    1.91    0.21
   6   6  -2    1.75    0.16
  -6   6   2    1.79    0.17
  -5  -6   2    3.64    0.31
   5  -6  -2    3.63    0.32
  -5  -6   2    4.36    0.31
   5  -6  -2    4.17    0.36
  -5  -6   2    3.65    0.33
  -5  -6   2    4.50    0.34
   5   6  -2    3.57    0.31
   5   6  -2    3.65    0.30
  -5   6   2    3.96    0.33
  -5   6   2    3.93    0.32
   5   6  -2    4.07    0.38
   4  -6  -2    1.72    0.17
   4  -6  -2    1.61    0.15
  -4  -6   2    1.91    0.16
  -4  -6   2    1.52    0.16
  -4  -6   2    1.94    0.17
   4   6  -2    2.22    0.20
  -4   6   2    1.69    0.16
  -4   6   2    1.75    0.16
   4   6  -2    1.61    0.15
   3  -6  -2   20.54    1.59
  -3  -6   2   17.93    1.51
   3  -6  -2   18.73    1.43
  -3  -6   2   18.31    1.44
   3  -6  -2   18.65    1.58
   3   6  -2   17.99    1.60
  -3   6   2   19.06    1.40
   3   6  -2   17.28    1.32
  -3   6   2   18.72    1.44
   2  -6  -2    4.16    0.35
   2  -6  -2    4.22    0.37
  -2  -6   2    4.25    0.35
  -2  -6   2    4.63    0.36
   2   6  -2    4.09    0.39
  -2   6   2    4.21    0.37
  -2   6   2    4.44    0.34
   2   6  -2    4.14    0.32
   1  -6  -2    1.70    0.16
  -1  -6   2    1.74    0.17
  -1  -6   2    1.82    0.16
   1   6  -2    1.62    0.14
   1   6  -2    2.19    0.17
  -1   6   2    1.82    0.14
   1   6  -2    2.39    0.19
   0  -6   2    0.49    0.07
   0  -6  -2    0.63    0.08
   0  -6  -2    0.57    0.06
   0   6   2    0.61    0.06
   0   6   2    0.69    0.07
   0   6  -2    0.47    0.09
   0   6  -2    0.61    0.05
   0   6  -2    0.50    0.08
  -1  -6  -2   10.33    1.00
  -1  -6  -2   11.46    0.92
  -1  -6  -2   11.89    0.96
   1  -6   2   12.51    0.92
   1   6   2   13.61    1.01
  -1   6  -2   11.25    1.02
  -1   6  -2   11.78    0.92
   1   6   2   11.16    0.84
  -2  -6  -2    7.17    0.69
  -2  -6  -2    8.47    0.66
   2  -6   2    8.68    0.66
  -2   6  -2    9.20    0.73
   2   6   2    8.06    0.61
  -2   6  -2    8.69    0.66
   3  -6   2    0.78    0.10
  -3  -6  -2    0.83    0.11
  -3  -6  -2    0.74    0.09
   3   6   2    0.68    0.09
  -3   6  -2    0.57    0.09
  -3   6  -2    0.92    0.10
  -3   6  -2    0.75    0.08
   3   6   2    0.90    0.09
   3   6   2    0.69    0.11
  -4  -6  -2    0.36    0.07
  -4  -6  -2    0.40    0.06
   4   6   2    0.38    0.07
  -4   6  -2    0.44    0.07
  -4   6  -2    0.44    0.08
   4   6   2    0.44    0.07
   4   6   2    0.42    0.08
  -4   6  -2    0.45    0.07
  -5  -6  -2    3.32    0.28
  -5  -6  -2    3.31    0.28
  -5  -6  -2    3.08    0.29
   5   6   2    3.50    0.28
   5   6   2    3.35    0.32
  -5   6  -2    3.14    0.32
   5   6   2    3.43    0.27
  -5   6  -2    3.26    0.28
  -5   6  -2    3.09    0.27
  -6  -6  -2    0.24    0.07
  -6  -6  -2    0.25    0.05
  -6  -6  -2    0.25    0.06
   6   6   2    0.22    0.06
  -6   6  -2    0.21    0.05
  -6   6  -2    0.19    0.05
   6   6   2    0.24    0.06
   6   6   2    0.24    0.07
  -6   6  -2    0.19    0.06
  -7  -6  -2    0.23    0.06
  -7  -6  -2    0.32    0.08
   7  -6   2    0.31    0.08
  -7   6  -2    0.18    0.06
   7   6   2    0.23    0.08
  -7   6  -2    0.23    0.06
  -7   6  -2    0.15    0.06
   7   6   2    0.30    0.08
  -8  -6  -2   -0.02    0.04
   8  -6   2    0.02    0.06
  -8  -6  -2    0.09    0.05
   8  -6   2   -0.03    0.05
  -8   6  -2    0.08    0.05
   8   6   2    0.06    0.05
   8   6   2    0.01    0.06
  -8   6  -2    0.00    0.02
  -9  -6  -2    0.05    0.05
  -9  -6  -2    0.10    0.06
   9  -6   2    0.15    0.08
   9  -6   2    0.04    0.06
   9   6   2    0.07    0.06
  -9   6  -2    0.15    0.07
   9   6   2    0.13    0.08
  10  -6   2    0.77    0.16
 -10  -6  -2    1.22    0.16
 -10  -6  -2    0.92    0.15
  10  -6   2    0.66    0.13
 -10   6  -2    0.82    0.14
  10   6   2    0.77    0.15
 -11  -6  -2   -0.03    0.08
  11  -6   2   -0.05    0.06
 -11  -6  -2   -0.04    0.06
  11   6   2    0.00    0.09
 -11   6  -2   -0.02    0.08
  12  -6   2   -0.08    0.07
 -12  -6  -2    0.01    0.10
 -12  -6  -2    0.01    0.06
  12   6   2   -0.01    0.10
 -12   6  -2    0.06    0.10
 -13   7   2    0.10    0.12
 -12   7   2    3.31    0.35
 -11   7   2    0.03    0.07
 -10  -7   2    1.94    0.24
 -10   7   2    2.89    0.27
  10   7  -2    2.45    0.25
  10   7  -2    3.41    0.35
  -9  -7   2    2.38    0.22
  -9  -7   2    2.06    0.20
   9   7  -2    1.49    0.20
   9   7  -2    1.62    0.25
  -9   7   2    2.12    0.21
   8  -7  -2    0.64    0.11
  -8  -7   2    0.55    0.11
  -8  -7   2    0.63    0.09
  -8   7   2    0.67    0.12
   8   7  -2    0.78    0.11
   8   7  -2    0.71    0.14
  -7  -7   2    5.32    0.43
  -7  -7   2    5.21    0.43
  -7  -7   2    4.51    0.40
   7  -7  -2    5.33    0.46
   7   7  -2    5.03    0.48
   7   7  -2    5.14    0.39
   7   7  -2    4.01    0.40
  -7   7   2    5.26    0.42
  -6  -7   2    9.24    0.74
  -6  -7   2    7.88    0.68
  -6  -7   2    9.35    0.72
   6  -7  -2    9.17    0.79
   6   7  -2    7.92    0.80
   6   7  -2    8.59    0.69
   6   7  -2   10.83    0.67
  -6   7   2    8.71    0.70
  -5  -7   2    0.27    0.06
  -5  -7   2    0.28    0.05
  -5  -7   2    0.29    0.05
  -5  -7   2    0.18    0.05
   5  -7  -2    0.29    0.05
   5  -7  -2    0.36    0.06
   5   7  -2    0.29    0.05
   5   7  -2    0.24    0.05
   5   7  -2    0.28    0.08
  -5   7   2    0.30    0.06
  -5   7   2    0.26    0.05
  -4  -7   2   16.78    1.58
  -4  -7   2   21.62    1.52
   4  -7  -2   19.63    1.66
  -4  -7   2   20.38    1.40
   4  -7  -2   19.81    1.50
  -4   7   2   20.03    1.51
  -4   7   2   19.38    1.47
   4   7  -2   19.40    1.39
   4   7  -2   18.60    1.68
  -3  -7   2   21.31    1.83
   3  -7  -2   23.45    1.92
   3  -7  -2   23.58    1.74
   3  -7  -2   21.95    1.92
  -3  -7   2   22.17    1.75
   3   7  -2   23.23    1.94
  -3   7   2   23.42    1.69
   3   7  -2   21.57    1.60
  -2  -7   2    3.23    0.29
   2  -7  -2    3.66    0.30
   2  -7  -2    3.87    0.29
  -2  -7   2    3.55    0.29
   2   7  -2    3.06    0.26
  -2   7   2    3.37    0.30
   1  -7  -2   55.92    5.22
  -1  -7   2   60.51    4.72
  -1  -7   2   65.96    4.96
   1  -7  -2   61.65    4.72
   1   7  -2   60.60    4.72
   1   7  -2   62.38    4.33
  -1   7   2   62.78    4.32
  -1   7   2   63.79    4.57
   0  -7   2    6.97    0.57
   0  -7  -2    6.63    0.61
   0  -7  -2    8.51    0.57
   0   7  -2    6.70    0.50
   0   7  -2    7.36    0.63
   0   7  -2    6.97    0.57
   0   7   2    7.31    0.61
   0   7  -2    7.05    0.50
   0   7   2    6.92    0.51
   1  -7   2    0.97    0.11
  -1  -7  -2    0.94    0.12
  -1  -7  -2    0.98    0.10
  -1  -7  -2    0.98    0.10
   1   7   2    0.90    0.09
   1   7   2    1.01    0.12
  -1   7  -2    0.93    0.11
   1   7   2    1.04    0.10
  -1   7  -2    1.24    0.13
  -2  -7  -2    9.53    0.78
   2  -7   2    8.64    0.75
  -2  -7  -2   10.45    0.75
  -2   7  -2    9.25    0.75
   2   7   2    9.53    0.72
  -2   7  -2    9.79    0.83
   2   7   2    8.97    0.68
   3  -7   2    0.81    0.10
  -3  -7  -2    0.82    0.09
  -3  -7  -2    0.76    0.11
  -3   7  -2    0.70    0.10
   3   7   2    0.87    0.10
  -3   7  -2    0.73    0.08
  -3   7  -2    0.87    0.11
   3   7   2    0.75    0.11
  -4  -7  -2    0.66    0.09
   4  -7   2    0.48    0.08
  -4  -7  -2    0.42    0.07
   4   7   2    0.41    0.08
  -4   7  -2    0.49    0.08
  -4   7  -2    0.43    0.07
   4   7   2    0.31    0.06
   4   7   2    0.27    0.06
  -5  -7  -2    8.66    0.67
  -5  -7  -2    8.61    0.68
   5   7   2    8.37    0.64
  -5   7  -2    7.93    0.64
  -5   7  -2    8.32    0.66
  -5   7  -2    7.51    0.73
   5   7   2    7.69    0.61
   5   7   2    8.56    0.74
  -6  -7  -2    1.76    0.17
  -6  -7  -2    1.96    0.17
  -6  -7  -2    1.80    0.19
  -6   7  -2    1.90    0.20
  -6   7  -2    2.00    0.18
  -6   7  -2    1.57    0.17
   6   7   2    1.83    0.21
   6   7   2    1.48    0.17
   6   7   2    1.74    0.17
  -7  -7  -2    4.59    0.43
   7  -7   2    4.93    0.47
  -7  -7  -2    4.92    0.41
  -7   7  -2    4.70    0.41
  -7   7  -2    5.37    0.47
   7   7   2    4.79    0.48
  -7   7  -2    5.03    0.41
   7   7   2    4.65    0.41
   8  -7   2    7.56    0.71
  -8  -7  -2    7.27    0.64
  -8  -7  -2    7.81    0.61
  -8   7  -2    8.08    0.62
   8   7   2    7.08    0.61
   8   7   2    7.65    0.71
  -9  -7  -2    0.14    0.06
   9  -7   2    0.10    0.06
   9  -7   2    0.05    0.07
  -9  -7  -2    0.08    0.07
   9   7   2    0.21    0.09
  -9   7  -2    0.11    0.06
   9   7   2    0.17    0.07
 -10  -7  -2    1.13    0.16
  10  -7   2    0.95    0.16
 -10  -7  -2    1.20    0.18
  10  -7   2    1.02    0.19
 -10   7  -2    1.05    0.17
  10   7   2    1.14    0.17
 -11  -7  -2    1.14    0.19
  11  -7   2    0.77    0.17
 -11  -7  -2    1.22    0.17
 -11   7  -2    0.99    0.18
  11   7   2    1.01    0.18
 -12  -7  -2    1.04    0.16
  12  -7   2    0.79    0.16
 -12  -7  -2    0.64    0.17
  12   7   2    0.73    0.17
 -12   7  -2    0.91    0.18
 -12   8   2    1.12    0.21
 -11   8   2    0.09    0.10
 -10  -8   2    0.89    0.15
 -10   8   2    1.04    0.16
  -9  -8   2    1.79    0.21
  -9   8   2    1.64    0.21
   9   8  -2    1.92    0.26
  -8  -8   2    1.32    0.17
   8   8  -2    1.28    0.17
   8   8  -2    1.70    0.22
  -8   8   2    1.30    0.17
  -7  -8   2    0.18    0.07
  -7  -8   2    0.25    0.05
   7   8  -2    0.13    0.08
   7   8  -2    0.23    0.06
   6  -8  -2    0.71    0.12
  -6  -8   2    0.68    0.09
  -6  -8   2    0.64    0.10
  -6   8   2    0.70    0.11
   6   8  -2    0.75    0.13
   6   8  -2    0.75    0.10
   5  -8  -2    2.18    0.22
  -5  -8   2    1.94    0.22
   5  -8  -2    2.19    0.20
  -5  -8   2    2.60    0.22
  -5   8   2    2.50    0.21
   5   8  -2    2.45    0.25
  -5   8   2    2.49    0.22
   5   8  -2    2.47    0.20
   4  -8  -2    9.68    0.75
  -4  -8   2    8.48    0.79
  -4  -8   2    9.67    0.70
   4  -8  -2    9.16    0.82
  -4  -8   2    8.74    0.76
  -4   8   2    9.32    0.74
   4   8  -2   10.66    0.70
  -4   8   2    9.75    0.75
   4   8  -2   10.61    0.85
  -3  -8   2    0.11    0.03
  -3  -8   2    0.09    0.04
   3  -8  -2    0.13    0.03
   3  -8  -2    0.11    0.04
   3   8  -2    0.08    0.03
  -3   8   2    0.05    0.04
   3   8  -2    0.15    0.06
  -3   8   2    0.08    0.03
  -2  -8   2    4.09    0.36
   2  -8  -2    4.26    0.35
  -2  -8   2    4.41    0.36
   2  -8  -2    4.63    0.37
  -2   8   2    3.73    0.37
   2   8  -2    4.11    0.32
  -2   8   2    3.72    0.34
   2   8  -2    4.89    0.40
  -1  -8   2    0.12    0.05
   1  -8  -2    0.10    0.04
  -1  -8   2    0.22    0.03
   1  -8  -2    0.16    0.03
  -1   8   2    0.15    0.04
  -1   8   2    0.15    0.04
  -1   8   2    0.16    0.03
   1   8  -2    0.17    0.03
   1   8  -2    0.14    0.05
   1   8  -2    0.22    0.05
   0  -8   2   10.11    0.90
   0  -8  -2   11.10    0.97
   0   8   2   11.39    0.97
   0   8  -2   11.98    0.80
   0   8   2   11.79    0.86
   0   8  -2   11.57    0.90
   0   8   2   11.44    0.81
   0   8  -2   11.83    0.99
   0   8  -2   11.05    0.80
   1  -8   2    1.33    0.14
  -1  -8  -2    1.17    0.14
  -1  -8  -2    1.43    0.14
  -1  -8  -2    1.39    0.13
   1   8   2    1.37    0.13
   1   8   2    1.50    0.16
  -1   8  -2    1.57    0.15
   1   8   2    1.19    0.12
  -1   8  -2    1.63    0.15
   2  -8   2    0.13    0.04
  -2  -8  -2    0.03    0.03
  -2  -8  -2    0.05    0.04
   2   8   2    0.12    0.03
   2   8   2    0.10    0.03
  -2   8  -2    0.12    0.04
   2   8   2    0.16    0.06
  -2   8  -2    0.06    0.03
  -3  -8  -2    0.67    0.10
   3  -8   2    0.59    0.09
  -3  -8  -2    0.66    0.09
   3   8   2    0.57    0.08
   3   8   2    0.97    0.10
  -3   8  -2    0.78    0.11
  -3   8  -2    0.76    0.09
  -3   8  -2    0.78    0.10
   3   8   2    0.70    0.10
   4  -8   2    4.47    0.39
  -4  -8  -2    4.93    0.40
  -4  -8  -2    4.68    0.40
   4   8   2    4.57    0.36
   4   8   2    4.13    0.43
   4   8   2    4.95    0.38
  -4   8  -2    4.37    0.39
  -4   8  -2    5.21    0.43
  -4   8  -2    4.42    0.37
   5  -8   2    0.55    0.09
  -5  -8  -2    0.70    0.09
  -5  -8  -2    0.59    0.10
  -5   8  -2    0.54    0.08
  -5   8  -2    0.49    0.09
   5   8   2    0.59    0.11
  -5   8  -2    0.58    0.10
   5   8   2    0.71    0.09
   6  -8   2    2.73    0.25
  -6  -8  -2    2.90    0.27
  -6  -8  -2    2.82    0.25
  -6   8  -2    2.88    0.29
  -6   8  -2    2.68    0.25
   6   8   2    2.61    0.25
  -6   8  -2    2.80    0.25
   7  -8   2    0.38    0.08
  -7  -8  -2    0.34    0.09
   7  -8   2    0.48    0.10
   7   8   2    0.36    0.10
  -7   8  -2    0.39    0.08
   7   8   2    0.42    0.09
  -7   8  -2    0.49    0.09
  -7   8  -2    0.40    0.09
  -8  -8  -2    1.22    0.16
  -8  -8  -2    1.30    0.17
   8  -8   2    1.44    0.20
  -8   8  -2    0.96    0.17
   8   8   2    1.08    0.16
   8   8   2    1.41    0.21
  -8   8  -2    1.54    0.18
  -9  -8  -2    1.95    0.20
   9  -8   2    2.01    0.24
  -9  -8  -2    1.50    0.23
   9  -8   2    1.89    0.23
  -9   8  -2    1.96    0.23
   9   8   2    1.76    0.25
   9   8   2    2.02    0.21
  10  -8   2    0.26    0.09
 -10  -8  -2    0.28    0.11
 -10  -8  -2    0.28    0.09
  10   8   2    0.41    0.11
 -10   8  -2    0.20    0.10
 -11  -8  -2    0.30    0.13
  11  -8   2    0.26    0.10
 -11  -8  -2    0.26    0.09
  11   8   2    0.26    0.13
 -11   8  -2    0.38    0.12
 -12   9   2    0.24    0.13
 -11  -9   2    2.55    0.31
 -11   9   2    3.37    0.32
 -10  -9   2    2.97    0.31
 -10   9   2    2.94    0.31
  -9  -9   2    0.06    0.06
  -9   9   2    0.16    0.07
   9   9  -2    0.06    0.08
  -8  -9   2    7.16    0.63
  -8   9   2    6.93    0.61
   8   9  -2    7.47    0.58
   8   9  -2    8.44    0.72
  -7  -9   2    1.58    0.19
  -7  -9   2    1.34    0.15
  -7   9   2    1.70    0.19
   7   9  -2    1.43    0.21
   7   9  -2    1.55    0.16
  -6  -9   2    5.09    0.49
  -6  -9   2    5.78    0.49
  -6   9   2    6.37    0.48
   6   9  -2    6.04    0.55
   6   9  -2    5.91    0.45
   5  -9  -2    1.93    0.17
  -5  -9   2    1.72    0.17
  -5  -9   2    1.88    0.19
  -5   9   2    1.93    0.17
  -5   9   2    1.33    0.16
   5   9  -2    1.62    0.20
   5   9  -2    1.64    0.16
  -4  -9   2    2.38    0.25
  -4  -9   2    2.35    0.25
   4  -9  -2    2.81    0.24
   4   9  -2    2.69    0.22
  -4   9   2    3.06    0.24
  -4   9   2    3.12    0.24
   4   9  -2    2.82    0.28
  -3  -9   2    1.08    0.12
   3  -9  -2    1.12    0.12
  -3  -9   2    1.22    0.15
   3   9  -2    1.23    0.15
   3   9  -2    1.34    0.12
   2  -9  -2    0.78    0.10
  -2  -9   2    0.73    0.11
  -2  -9   2    0.72    0.08
   2   9  -2    0.70    0.08
   2   9  -2    0.76    0.11
  -2   9   2    0.69    0.09
   1  -9  -2   10.20    0.69
  -1  -9   2    8.74    0.70
  -1  -9   2    8.80    0.69
  -1   9   2    7.15    0.73
   1   9  -2    8.97    0.76
  -1   9   2    7.51    0.61
  -1   9   2    8.70    0.61
   1   9  -2    9.87    0.70
  -1   9   2    8.58    0.66
   1   9  -2    8.40    0.61
   0  -9   2    0.00    0.03
   0  -9  -2    0.00    0.03
   0   9   2    0.00    0.02
   0   9  -2    0.00    0.03
   0   9  -2    0.03    0.03
   0   9   2    0.00    0.02
   0   9   2    0.00    0.04
   1  -9   2   -0.04    0.03
  -1  -9  -2   -0.03    0.03
  -1  -9  -2    0.01    0.02
   1   9   2   -0.02    0.02
  -1   9  -2    0.01    0.03
   1   9   2   -0.01    0.03
   1   9   2    0.09    0.06
  -1   9  -2   -0.01    0.03
  -2  -9  -2   16.68    1.31
  -2  -9  -2   15.98    1.36
   2  -9   2   15.61    1.30
  -2   9  -2   15.21    1.30
   2   9   2   17.69    1.44
   2   9   2   16.80    1.25
  -2   9  -2   17.61    1.44
   2   9   2   17.41    1.19
   3  -9   2    0.24    0.06
  -3  -9  -2    0.30    0.06
  -3  -9  -2    0.25    0.06
  -3   9  -2    0.31    0.05
   3   9   2    0.28    0.06
   3   9   2    0.15    0.05
  -3   9  -2    0.18    0.06
  -3   9  -2    0.30    0.07
   3   9   2    0.14    0.04
   4  -9   2   23.44    1.85
  -4  -9  -2   22.37    1.86
  -4  -9  -2   25.45    1.94
   4   9   2   24.26    1.70
   4   9   2   24.22    2.05
  -4   9  -2   23.67    1.85
  -4   9  -2   25.49    2.05
   4   9   2   21.43    1.78
  -5  -9  -2    1.71    0.19
   5  -9   2    1.73    0.18
  -5  -9  -2    1.88    0.18
   5   9   2    1.90    0.21
  -5   9  -2    1.94    0.20
  -5   9  -2    1.85    0.19
   5   9   2    1.76    0.17
   5   9   2    1.58    0.17
  -6  -9  -2   16.20    1.29
  -6  -9  -2   14.11    1.24
   6  -9   2   15.93    1.24
  -6   9  -2   16.14    1.38
  -6   9  -2   15.98    1.24
   6   9   2   13.82    1.38
   6   9   2   16.51    1.14
  -6   9  -2   16.48    1.20
  -7  -9  -2    0.32    0.09
   7  -9   2    0.43    0.08
  -7   9  -2    0.61    0.10
  -7   9  -2    0.38    0.09
   7   9   2    0.57    0.12
   7   9   2    0.49    0.10
  -7   9  -2    0.41    0.08
   7   9   2    0.26    0.08
  -8  -9  -2    2.76    0.29
   8  -9   2    2.61    0.31
   8   9   2    3.96    0.35
  -8   9  -2    2.97    0.27
   8   9   2    2.28    0.27
  -8   9  -2    3.03    0.31
   9  -9   2   -0.08    0.04
  -9  -9  -2   -0.01    0.08
   9   9   2    0.02    0.08
   9   9   2   -0.01    0.06
  -9   9  -2    0.01    0.06
 -10  -9  -2    0.44    0.13
  10  -9   2    0.31    0.10
 -10   9  -2    0.35    0.11
  11  -9   2    0.17    0.08
 -11  -9  -2    0.16    0.13
 -11   9  -2    0.15    0.11
 -11 -10   2    0.21    0.12
 -11  10   2    0.03    0.10
 -10 -10   2    3.94    0.40
 -10  10   2    4.28    0.39
  -9 -10   2    7.52    0.63
   9  10  -2    7.55    0.74
  -9  10   2    6.95    0.61
  -8 -10   2    8.18    0.68
   8  10  -2    7.82    0.62
  -8  10   2    9.83    0.67
   8  10  -2    6.68    0.75
  -7 -10   2    1.71    0.18
  -7 -10   2    1.46    0.16
  -7  10   2    1.69    0.17
   7  10  -2    1.26    0.21
   7  10  -2    1.46    0.17
  -6 -10   2    0.15    0.05
  -6 -10   2    0.16    0.06
  -6  10   2    0.11    0.05
   6  10  -2    0.13    0.08
   6  10  -2    0.13    0.05
   5 -10  -2    3.57    0.31
  -5 -10   2    4.80    0.35
  -5 -10   2    3.15    0.32
  -5  10   2    3.35    0.31
  -5  10   2    3.95    0.32
   5  10  -2    3.40    0.36
   5  10  -2    3.70    0.30
  -4 -10   2    0.06    0.05
   4 -10  -2    0.11    0.04
  -4 -10   2    0.08    0.04
  -4  10   2    0.00    0.02
   4  10  -2    0.09    0.04
   4  10  -2    0.03    0.05
  -3 -10   2    0.09    0.04
  -3 -10   2    0.01    0.03
   3 -10  -2    0.04    0.03
   3  10  -2   -0.05    0.04
   3  10  -2    0.00    0.02
  -3  10   2   -0.03    0.03
   2 -10  -2    0.02    0.03
  -2 -10   2    0.03    0.02
  -2 -10   2    0.05    0.04
   2  10  -2    0.01    0.02
  -2  10   2   -0.03    0.02
   2  10  -2   -0.04    0.04
   1 -10  -2    0.31    0.07
  -1 -10   2    0.20    0.06
  -1 -10   2    0.33    0.05
   1  10  -2    0.37    0.08
  -1  10   2    0.32    0.04
  -1  10   2    0.22    0.05
   1  10  -2    0.38    0.04
   0 -10  -2    0.45    0.08
   0 -10   2    0.27    0.07
   0  10  -2    0.29    0.07
   0  10   2    0.31    0.06
   0  10   2    0.37    0.05
   0  10  -2    0.40    0.08
   1 -10   2    0.75    0.11
  -1 -10  -2    0.91    0.12
  -1 -10  -2    0.83    0.10
  -1  10  -2    0.78    0.11
  -1  10  -2    0.90    0.12
   1  10   2    0.80    0.09
   2 -10   2    9.11    0.74
  -2 -10  -2    7.24    0.74
  -2 -10  -2    9.45    0.77
   2  10   2    9.11    0.67
  -2  10  -2   10.20    0.82
  -2  10  -2    9.92    0.75
  -3 -10  -2    5.00    0.43
   3 -10   2    5.08    0.43
  -3 -10  -2    5.11    0.44
  -3  10  -2    5.14    0.43
  -3  10  -2    4.53    0.46
   3  10   2    5.47    0.47
   3  10   2    5.08    0.39
   4 -10   2    2.24    0.20
  -4 -10  -2    1.77    0.20
  -4 -10  -2    2.21    0.20
  -4  10  -2    2.02    0.20
  -4  10  -2    1.78    0.21
   4  10   2    1.72    0.21
   4  10   2    2.06    0.18
   5 -10   2    0.13    0.06
  -5 -10  -2    0.06    0.04
  -5 -10  -2    0.08    0.05
  -5  10  -2    0.08    0.05
   5  10   2    0.09    0.06
   5  10   2    0.09    0.05
  -5  10  -2    0.12    0.05
  -6 -10  -2    0.79    0.11
   6 -10   2    1.23    0.14
  -6 -10  -2    0.66    0.13
   6  10   2    0.82    0.15
  -6  10  -2    1.37    0.15
   6  10   2    1.08    0.13
   7 -10   2    2.84    0.25
  -7 -10  -2    2.90    0.28
  -7  10  -2    2.23    0.24
   7  10   2    2.83    0.29
   7  10   2    2.88    0.24
  -7  10  -2    2.06    0.24
  -8 -10  -2    0.02    0.07
   8  10   2    0.00    0.07
  -8  10  -2   -0.02    0.05
   9 -10   2    0.09    0.07
  -9 -10  -2    0.05    0.09
  -9  10  -2    0.07    0.08
  10 -10   2    0.73    0.14
 -10 -10  -2    0.66    0.16
 -10  10  -2    0.63    0.14
  11 -10   2    1.35    0.22
 -11 -10  -2    1.91    0.27
 -11  10  -2    1.84    0.25
 -11 -11   2    0.02    0.12
 -11  11   2   -0.04    0.10
 -10 -11   2    1.09    0.19
 -10  11   2    1.10    0.18
  -9 -11   2    0.20    0.10
   9  11  -2    0.26    0.08
  -9  11   2    0.18    0.09
  -8 -11   2    3.21    0.31
  -8 -11   2    3.45    0.34
  -8  11   2    3.96    0.33
   8  11  -2    3.51    0.30
   8  11  -2    2.88    0.36
  -7 -11   2    4.16    0.36
  -7 -11   2    4.68    0.37
  -7  11   2    3.68    0.35
   7  11  -2    3.92    0.33
   7  11  -2    3.22    0.40
  -6 -11   2    3.54    0.31
  -6 -11   2    3.03    0.30
  -6  11   2    3.09    0.29
   6  11  -2    2.97    0.27
   6  11  -2    3.61    0.35
  -5 -11   2    5.65    0.45
  -5 -11   2    5.14    0.44
   5 -11  -2    4.63    0.43
  -5  11   2    4.36    0.41
   5  11  -2    4.86    0.49
   5  11  -2    5.61    0.40
   4 -11  -2    5.04    0.41
  -4 -11   2    4.94    0.42
   4  11  -2    4.82    0.37
  -4  11   2    4.11    0.39
   4  11  -2    5.15    0.47
  -3 -11   2    3.75    0.31
   3 -11  -2    3.36    0.29
  -3 -11   2    3.18    0.30
  -3  11   2    3.10    0.28
   3  11  -2    3.14    0.26
   3  11  -2    3.63    0.34
  -2 -11   2    2.96    0.25
   2 -11  -2    3.17    0.26
  -2 -11   2    2.57    0.26
   2  11  -2    2.59    0.21
   2  11  -2    2.29    0.27
  -1 -11   2    1.82    0.16
  -1 -11   2    1.71    0.18
   1 -11  -2    1.90    0.18
   1  11  -2    1.62    0.13
  -1  11   2    1.64    0.13
   1  11  -2    1.24    0.17
   0 -11  -2    6.21    0.47
   0 -11  -2    6.00    0.47
   0 -11   2    4.90    0.46
   0  11  -2    5.47    0.47
   0  11   2    5.61    0.40
   0  11  -2    4.73    0.50
  -1 -11  -2    7.41    0.59
  -1 -11  -2    8.33    0.59
   1 -11   2    7.15    0.58
  -1  11  -2    5.61    0.62
   1  11   2    6.78    0.51
  -1  11  -2    6.75    0.58
   2 -11   2    0.04    0.04
  -2 -11  -2    0.08    0.05
  -2 -11  -2    0.06    0.04
  -2  11  -2    0.03    0.04
  -2  11  -2    0.06    0.05
   2  11   2    0.04    0.03
   3 -11   2    0.07    0.05
  -3 -11  -2    0.14    0.05
  -3 -11  -2    0.11    0.05
   3  11   2    0.05    0.04
  -3  11  -2    0.12    0.05
   4 -11   2   13.44    1.06
  -4 -11  -2   13.61    1.10
  -4 -11  -2   11.74    1.06
   4  11   2   13.74    0.97
  -4  11  -2   13.47    1.06
  -5 -11  -2    1.16    0.15
  -5 -11  -2    0.87    0.15
   5 -11   2    1.26    0.15
   5  11   2    1.29    0.14
  -5  11  -2    1.08    0.15
  -6 -11  -2    6.21    0.53
   6 -11   2    5.99    0.52
  -6 -11  -2    6.47    0.54
  -6  11  -2    6.11    0.52
   6  11   2    5.86    0.48
  -7 -11  -2    2.44    0.24
  -7 -11  -2    1.82    0.20
   7 -11   2    2.14    0.21
   7  11   2    2.12    0.20
  -7  11  -2    1.71    0.20
  -8 -11  -2    2.48    0.30
  -9 -11  -2    2.88    0.35
  -9  11  -2    3.18    0.31
  10 -11   2    0.50    0.13
 -10 -11  -2    0.43    0.15
 -10  11  -2    0.57    0.14
 -10 -12   2    0.08    0.11
 -10  12   2    0.31    0.12
  -9 -12   2    0.40    0.13
  -9  12   2    0.12    0.10
   9  12  -2    0.25    0.08
  -8 -12   2    0.12    0.06
  -8 -12   2   -0.07    0.08
   8  12  -2    0.08    0.06
   8  12  -2    0.09    0.09
  -8  12   2   -0.03    0.06
  -7 -12   2    1.35    0.16
  -7 -12   2    1.45    0.19
   7  12  -2    1.27    0.16
  -7  12   2    1.27    0.18
   7  12  -2    1.74    0.23
  -6 -12   2    2.74    0.27
  -6 -12   2    2.56    0.26
   6  12  -2    2.60    0.30
   6  12  -2    2.63    0.23
  -6  12   2    2.51    0.25
  -5 -12   2    2.74    0.26
  -5 -12   2    2.33    0.27
   5  12  -2    3.02    0.24
   5  12  -2    2.53    0.30
  -4 -12   2    0.32    0.09
   4 -12  -2    0.32    0.07
  -4 -12   2    0.31    0.07
   4  12  -2    0.25    0.08
   4  12  -2    0.10    0.05
  -3 -12   2    3.36    0.29
   3 -12  -2    3.10    0.28
  -3 -12   2    2.78    0.29
   3  12  -2    3.37    0.34
   3  12  -2    2.97    0.25
   2 -12  -2    4.23    0.41
  -2 -12   2    4.76    0.43
  -2 -12   2    5.36    0.43
   2  12  -2    5.05    0.37
  -1 -12   2   11.72    0.89
   1 -12  -2   10.18    0.86
  -1 -12   2    9.37    0.86
   1  12  -2   10.97    0.76
   0 -12   2    6.91    0.49
   0 -12  -2    5.33    0.48
   0 -12  -2    5.14    0.48
   0  12   2    5.55    0.42
   1 -12   2    0.01    0.04
  -1 -12  -2    0.01    0.05
  -1 -12  -2    0.00    0.03
   1  12   2    0.00    0.03
  -1  12  -2    0.02    0.05
  -2 -12  -2   -0.05    0.03
  -2 -12  -2    0.00    0.04
   2 -12   2   -0.02    0.04
   2  12   2   -0.02    0.03
  -2  12  -2    0.01    0.04
  -3 -12  -2   12.66    1.07
   3 -12   2   12.70    1.03
  -3 -12  -2   13.05    1.04
   3  12   2   12.61    0.94
  -3  12  -2   13.33    1.04
   4 -12   2    0.56    0.11
  -4 -12  -2    0.82    0.13
  -4 -12  -2    0.66    0.10
  -4  12  -2    0.72    0.12
   4  12   2    0.55    0.09
  -5 -12  -2    1.56    0.19
  -5 -12  -2    2.42    0.22
   5 -12   2    1.78    0.20
   5  12   2    1.77    0.18
  -5  12  -2    1.88    0.20
  -6 -12  -2    0.04    0.04
  -6 -12  -2   -0.06    0.06
   6 -12   2    0.03    0.05
  -6  12  -2   -0.04    0.04
   6  12   2    0.05    0.05
  -7 -12  -2   11.45    0.90
  -7 -12  -2   10.41    0.90
   7  12   2   10.38    0.81
  -8 -12  -2    0.26    0.11
   8  12   2    0.12    0.08
  -9 -13   2    0.17    0.12
   9  13  -2    0.25    0.08
  -8 -13   2    4.40    0.42
   8  13  -2    3.85    0.35
  -7 -13   2    0.13    0.09
   7  13  -2    0.12    0.06
  -6 -13   2    3.18    0.32
  -6 -13   2    3.17    0.31
   6  13  -2    3.13    0.27
  -5 -13   2    1.54    0.17
  -5 -13   2    1.46    0.20
   5  13  -2    1.22    0.15
  -4 -13   2    0.08    0.05
  -4 -13   2    0.02    0.05
   4 -13  -2    0.19    0.06
   4  13  -2    0.08    0.04
   3 -13  -2    7.92    0.61
  -3 -13   2    7.99    0.63
  -3 -13   2    7.29    0.63
   3  13  -2    6.52    0.54
  -2 -13   2    1.25    0.15
   2 -13  -2    1.26    0.16
  -2 -13   2    1.51    0.19
   2  13  -2    1.41    0.12
   1 -13  -2    2.57    0.26
  -1 -13   2    2.94    0.26
  -1 -13   2    2.77    0.27
   1  13  -2    2.76    0.20
   0 -13  -2    1.47    0.19
   0 -13   2    1.97    0.19
   0 -13  -2    1.60    0.16
   0  13   2    1.55    0.13
  -1 -13  -2    0.54    0.10
   1 -13   2    0.44    0.09
  -1 -13  -2    0.44    0.08
   1  13   2    0.43    0.06
  -2 -13  -2   13.08    0.99
  -2 -13  -2   11.21    0.96
   2 -13   2   11.59    0.95
   2  13   2   10.88    0.86
  -2  13  -2   12.18    0.96
   3 -13   2    0.57    0.12
  -3 -13  -2    0.91    0.13
  -3 -13  -2    0.91    0.13
  -3  13  -2    0.73    0.13
   3  13   2    1.00    0.12
   4 -13   2    0.03    0.05
  -4 -13  -2   -0.01    0.04
  -4 -13  -2    0.01    0.06
  -4  13  -2    0.03    0.05
   4  13   2   -0.01    0.04
  -5 -13  -2    9.31    0.70
   5 -13   2    7.11    0.66
  -5 -13  -2    7.04    0.69
  -5  13  -2    8.71    0.68
   5  13   2    8.59    0.62
   6 -13   2    0.06    0.06
  -6 -13  -2    0.08    0.06
  -6 -13  -2    0.02    0.09
  -6  13  -2    0.19    0.09
   6  13   2    0.19    0.07
  -7 -13  -2    2.63    0.29
  -7 -13  -2    3.39    0.34
   7  13   2    3.55    0.29
  -8 -13  -2    2.57    0.33
   8  13   2    2.60    0.26
  -9 -13  -2   -0.12    0.10
  -9 -14   2    0.01    0.13
   9  14  -2    0.05    0.07
  -8 -14   2    1.19    0.20
   8  14  -2    0.83    0.13
  -7 -14   2    1.89    0.24
   7  14  -2    1.28    0.17
  -6 -14   2    0.24    0.11
   6  14  -2    0.05    0.05
  -5 -14   2    0.14    0.09
   5  14  -2    0.41    0.07
   4 -14  -2    1.96    0.22
  -4 -14   2    2.38    0.23
  -4 -14   2    2.09    0.24
   4  14  -2    1.99    0.19
  -3 -14   2    1.45    0.22
  -3 -14   2    2.15    0.21
   3 -14  -2    2.29    0.21
   3  14  -2    1.96    0.17
  -2 -14   2    0.20    0.06
   2 -14  -2    0.32    0.08
  -2 -14   2    0.22    0.08
   2  14  -2    0.22    0.04
  -1 -14   2    0.16    0.07
   1 -14  -2    0.26    0.08
  -1 -14   2    0.17    0.05
   0 -14  -2    1.32    0.15
   0 -14   2    1.18    0.17
   0 -14  -2    1.18    0.17
   0  14   2    1.42    0.11
  -1 -14  -2    0.46    0.11
   1 -14   2    0.63    0.12
  -1 -14  -2    0.63    0.10
   1  14   2    0.69    0.08
  -2 -14  -2   -0.04    0.05
   2 -14   2    0.01    0.05
  -2 -14  -2    0.03    0.04
  -2  14  -2   -0.01    0.06
   2  14   2    0.06    0.04
   3 -14   2    0.17    0.08
  -3 -14  -2    0.16    0.06
  -3 -14  -2    0.17    0.07
  -3  14  -2    0.26    0.09
   3  14   2    0.21    0.05
  -4 -14  -2    2.65    0.26
  -4 -14  -2    2.80    0.28
   4 -14   2    2.28    0.26
   4  14   2    2.79    0.24
  -4  14  -2    2.55    0.27
   5 -14   2    0.61    0.12
  -5 -14  -2    0.74    0.15
  -5  14  -2    0.64    0.14
   5  14   2    0.79    0.12
  -6 -14  -2    0.23    0.11
   6 -14   2    0.43    0.10
   6  14   2    0.33    0.09
  -6  14  -2    0.45    0.12
  -7 -14  -2    1.00    0.19
   7  14   2    0.92    0.15
  -8 -14  -2    1.83    0.28
   8  14   2    1.80    0.21
  -8 -15   2    4.81    0.48
   8  15  -2    4.96    0.41
  -7 -15   2    1.27    0.21
   7  15  -2    0.82    0.13
  -6 -15   2    0.40    0.13
   6  15  -2    0.30    0.08
  -5 -15   2    0.65    0.16
   5  15  -2    0.71    0.10
  -4 -15   2    2.10    0.27
   4  15  -2    2.34    0.21
   3 -15  -2    0.09    0.06
  -3 -15   2   -0.01    0.05
  -3 -15   2    0.04    0.07
   3  15  -2    0.08    0.04
  -2 -15   2    3.86    0.35
  -2 -15   2    3.69    0.36
   2 -15  -2    3.88    0.35
   2  15  -2    3.54    0.28
   1 -15  -2    0.28    0.09
  -1 -15   2    0.32    0.10
   0 -15   2    1.50    0.19
   0 -15  -2    1.19    0.18
   0 -15  -2    1.67    0.17
   1 -15   2    2.62    0.27
  -1 -15  -2    2.93    0.27
  -1 -15  -2    2.57    0.28
   1  15   2    2.75    0.22
  -2 -15  -2    4.02    0.41
   2 -15   2    4.92    0.42
  -2 -15  -2    4.58    0.43
   2  15   2    5.00    0.36
   3 -15   2    2.47    0.25
  -3 -15  -2    1.83    0.25
  -3  15  -2    2.37    0.28
   3  15   2    2.42    0.21
  -4 -15  -2    3.74    0.38
   4 -15   2    4.26    0.37
  -4  15  -2    3.87    0.38
   4  15   2    3.88    0.33
   5 -15   2    0.15    0.07
  -5 -15  -2    0.25    0.10
  -5  15  -2    0.20    0.10
   5  15   2    0.11    0.06
  -6 -15  -2    2.07    0.29
   6  15   2    2.19    0.22
  -7 -15  -2    0.26    0.14
   7  15   2    0.14    0.07
  -6 -16   2    1.34    0.22
   6  16  -2    1.62    0.18
  -5 -16   2    0.21    0.13
   5  16  -2    0.31    0.09
  -4 -16   2   -0.03    0.09
   4  16  -2   -0.01    0.06
   3 -16  -2    0.49    0.11
  -3 -16   2    0.45    0.12
   3  16  -2    0.43    0.07
  -2 -16   2    0.66    0.14
  -2 -16   2    0.66    0.11
   2 -16  -2    0.74    0.14
   1 -16  -2    0.01    0.06
  -1 -16   2    0.00    0.06
   0 -16  -2    0.01    0.06
   0 -16  -2    0.03    0.05
   0 -16   2   -0.03    0.06
   1 -16   2    0.00    0.06
  -1 -16  -2   -0.01    0.05
   1  16   2    0.06    0.04
  -2 -16  -2    0.06    0.07
   2 -16   2    0.07    0.06
   2  16   2    0.04    0.05
  -3 -16  -2    0.50    0.12
   3 -16   2    0.33    0.10
   3  16   2    0.48    0.09
   4 -16   2    0.01    0.06
  -4 -16  -2    0.03    0.07
   4  16   2   -0.06    0.04
   5 -16   2    0.65    0.13
  -5 -16  -2    0.68    0.15
  -5  16  -2    0.46    0.14
   5  16   2    0.52    0.10
  -6 -16  -2    0.02    0.13
   6  16   2    0.05    0.05
  -5 -17   2    1.91    0.27
   5  17  -2    1.50    0.18
  -4 -17   2    0.15    0.10
  -3 -17   2    0.45    0.13
   3 -17  -2    0.67    0.13
   3  17  -2    0.64    0.08
  -2 -17   2    1.23    0.18
   2 -17  -2    0.84    0.16
   1 -17  -2    0.26    0.10
  -1 -17   2    0.44    0.11
   0 -17   2    2.46    0.28
   0 -17  -2    2.86    0.29
   1 -17   2    1.66    0.22
  -1 -17  -2    1.68    0.23
   2 -17   2    0.04    0.07
  -2 -17  -2    0.16    0.09
   2  17   2    0.15    0.06
  -3 -17  -2    1.73    0.25
   3 -17   2    1.83    0.24
   3  17   2    2.16    0.20
   4 -17   2    0.02    0.06
  -4 -17  -2   -0.06    0.07
   4  17   2    0.00    0.07
  -2 -18   2    0.27    0.10
   2 -18  -2    0.31    0.10
  -1 -18   2    0.01    0.07
   1 -18  -2    0.05    0.08
   0 -18  -2    0.75    0.15
   0 -18   2    0.52    0.13
   1 -18   2    2.87    0.29
  -1 -18  -2    2.23    0.30
 -14   0   3    0.04    0.08
  14   0  -3    0.01    0.11
 -13   0   3    6.50    0.55
  13   0  -3    6.04    0.56
 -12   0   3   -0.01    0.06
  11   0  -3    4.39    0.45
 -11   0   3    4.21    0.39
 -10   0   3   -0.04    0.04
  10   0  -3   -0.03    0.05
  -9   0   3    5.80    0.51
   9   0  -3    6.63    0.59
   8   0  -3   -0.01    0.04
  -8   0   3    0.06    0.04
   7   0  -3    2.68    0.25
  -7   0   3    2.10    0.19
  -7   0   3    2.29    0.21
  -6   0   3   -0.04    0.02
   6   0  -3   -0.04    0.03
  -5   0   3   24.75    1.72
  -5   0   3   23.89    1.63
   5   0  -3   20.34    1.97
  -4   0   3    0.00    0.02
  -4   0   3    0.00    0.02
   4   0  -3    0.03    0.03
  -3   0   3  100.92    6.81
   3   0  -3   93.34    8.22
  -2   0   3    0.00    0.02
  -2   0   3    0.01    0.04
   2   0  -3    0.01    0.02
  -1   0   3   40.73    2.97
  -1   0   3   33.01    3.13
   0   0  -3    0.02    0.02
   0   0   3    0.03    0.01
   0   0   3    0.02    0.03
   0   0  -3    0.01    0.01
   0   0  -3    0.03    0.01
   1   0   3   33.70    2.83
  -1   0  -3   32.45    2.99
   1   0   3   39.18    2.83
  -2   0  -3   -0.02    0.02
  -2   0  -3   -0.01    0.02
  -3   0  -3   19.63    1.64
  -3   0  -3   16.06    1.43
   3   0   3   21.82    1.44
  -4   0  -3   -0.04    0.02
  -4   0  -3   -0.02    0.03
  -4   0  -3   -0.02    0.02
   4   0   3   -0.03    0.03
   5   0   3   33.14    2.48
  -5   0  -3   33.45    2.55
  -5   0  -3   32.36    2.47
   5   0   3   32.56    2.84
  -5   0  -3   34.18    2.84
   6   0   3   -0.03    0.04
   6   0   3    0.02    0.04
  -6   0  -3    0.03    0.03
  -6   0  -3   -0.02    0.02
  -7   0  -3    9.24    0.74
   7   0   3    9.32    0.73
   7   0   3    8.60    0.82
  -7   0  -3    9.25    0.72
   8   0   3   -0.03    0.04
  -8   0  -3   -0.03    0.03
  -8   0  -3    0.02    0.04
   8   0   3   -0.03    0.04
  -9   0  -3   15.60    1.22
   9   0   3   15.22    1.36
   9   0   3   15.59    1.19
  -9   0  -3   14.58    1.18
 -10   0  -3    0.06    0.06
  10   0   3   -0.03    0.05
 -10   0  -3    0.01    0.05
  10   0   3    0.00    0.06
 -11   0  -3    0.32    0.09
  11   0   3    0.49    0.12
  12   0   3    0.05    0.10
 -12   0  -3    0.00    0.07
 -13   0  -3    0.17    0.10
  13   0   3   -0.01    0.12
  14  -1  -3    0.98    0.20
 -14  -1   3    1.40    0.21
  14   1  -3    1.15    0.22
 -14   1   3    1.21    0.20
 -13  -1   3    0.94    0.16
  13   1  -3    0.76    0.16
 -13   1   3    0.89    0.17
 -12  -1   3    0.15    0.08
 -12   1   3    0.04    0.07
  11  -1  -3    1.19    0.20
 -11  -1   3    1.28    0.17
 -11   1   3    1.34    0.17
  11   1  -3    1.19    0.19
  10  -1  -3    0.11    0.07
 -10  -1   3    0.18    0.07
  10   1  -3    0.22    0.09
 -10   1   3    0.08    0.06
   9  -1  -3    0.12    0.06
  -9  -1   3    0.18    0.06
   9   1  -3    0.28    0.09
  -9   1   3    0.20    0.07
   8  -1  -3    0.01    0.04
  -8  -1   3    0.04    0.04
  -8   1   3    0.08    0.04
   8   1  -3    0.09    0.06
  -7  -1   3    8.31    0.58
  -7  -1   3    7.25    0.57
   7  -1  -3    6.76    0.65
  -7   1   3    7.21    0.57
   7   1  -3    6.68    0.66
   6  -1  -3    4.34    0.36
  -6  -1   3    3.80    0.28
  -6  -1   3    3.77    0.31
   6   1  -3    3.51    0.36
  -6   1   3    3.23    0.30
  -5  -1   3   14.19    1.06
   5  -1  -3   13.00    1.22
  -5  -1   3   13.73    1.01
  -5   1   3   14.40    1.07
  -5   1   3   14.01    1.00
   5   1  -3   15.40    1.23
   4  -1  -3   42.10    3.68
  -4  -1   3   42.69    3.05
  -4   1   3   45.15    3.04
  -4   1   3   42.26    3.21
   4   1  -3   44.39    3.69
   3  -1  -3    0.13    0.04
  -3  -1   3    0.22    0.03
  -3   1   3    0.13    0.03
  -3   1   3    0.24    0.06
   3   1  -3    0.16    0.04
  -2  -1   3   26.23    2.45
  -2  -1   3   34.81    2.59
  -1  -1   3   23.03    2.00
   1   1  -3   23.83    1.89
   0  -1   3   22.01    1.60
   0  -1  -3   21.50    1.69
   0   1  -3   19.56    1.69
   0   1   3   16.32    1.69
  -1  -1  -3    2.50    0.22
  -1  -1  -3    2.25    0.20
  -1  -1  -3    2.64    0.20
  -1   1  -3    2.77    0.23
   1   1   3    2.16    0.23
  -2  -1  -3   10.63    0.85
   2   1   3    9.24    0.80
  -2   1  -3   10.97    0.86
  -2   1  -3    8.77    0.77
   3  -1   3   11.63    0.87
  -3  -1  -3   11.37    0.87
  -3  -1  -3   12.23    0.90
  -3  -1  -3   10.78    0.99
  -3   1  -3   12.13    0.99
  -3   1  -3   11.46    0.89
   3   1   3   11.38    0.93
   3   1   3   10.58    0.87
   4  -1   3    4.02    0.32
  -4  -1  -3    3.37    0.32
  -4  -1  -3    3.97    0.36
  -4   1  -3    3.73    0.32
  -4   1  -3    3.99    0.31
  -4   1  -3    4.18    0.36
   4   1   3    3.73    0.36
  -5  -1  -3    0.68    0.10
   5  -1   3    0.82    0.11
  -5  -1  -3    0.87    0.10
  -5   1  -3    0.79    0.10
   5   1   3    0.85    0.12
  -5   1  -3    0.63    0.09
   5   1   3    0.59    0.09
  -5   1  -3    0.74    0.11
  -6  -1  -3    0.23    0.06
   6  -1   3    0.21    0.06
  -6  -1  -3    0.18    0.03
   6  -1   3    0.26    0.07
  -6  -1  -3    0.19    0.05
  -6   1  -3    0.24    0.05
  -6   1  -3    0.24    0.07
   6   1   3    0.19    0.06
   6   1   3    0.15    0.05
  -6   1  -3    0.17    0.05
  -7  -1  -3    0.37    0.08
   7  -1   3    0.62    0.10
   7  -1   3    0.47    0.10
  -7  -1  -3    0.63    0.10
  -7   1  -3    0.52    0.09
   7   1   3    0.44    0.10
  -7   1  -3    0.48    0.09
   7   1   3    0.82    0.12
  -8  -1  -3    0.80    0.12
  -8  -1  -3    0.76    0.12
   8  -1   3    0.65    0.12
   8  -1   3    0.88    0.15
  -8   1  -3    0.88    0.12
  -8   1  -3    0.78    0.12
   8   1   3    0.68    0.13
   8   1   3    0.93    0.14
   9  -1   3    3.20    0.30
   9  -1   3    3.00    0.33
  -9  -1  -3    2.71    0.28
  -9  -1  -3    3.36    0.29
   9   1   3    3.20    0.33
  -9   1  -3    2.71    0.28
  -9   1  -3    2.87    0.28
   9   1   3    2.92    0.29
  10  -1   3    0.91    0.18
 -10  -1  -3    1.23    0.17
 -10  -1  -3    0.84    0.14
  10  -1   3    0.79    0.15
  10   1   3    0.97    0.18
 -10   1  -3    0.84    0.13
  10   1   3    1.18    0.17
 -10   1  -3    0.97    0.15
 -11  -1  -3    3.04    0.32
  11  -1   3    2.99    0.32
 -11  -1  -3    3.73    0.32
 -11   1  -3    3.02    0.31
  11   1   3    3.42    0.34
 -12  -1  -3    0.04    0.07
  12  -1   3    0.19    0.12
 -12   1  -3    0.02    0.07
  12   1   3    0.10    0.10
 -13  -1  -3   -0.04    0.06
 -13   1  -3    0.01    0.07
  14  -2  -3    3.86    0.40
 -14  -2   3    3.33    0.35
 -14   2   3    3.49    0.36
  14   2  -3    3.01    0.38
 -13  -2   3    0.33    0.11
  13   2  -3    0.34    0.13
 -13   2   3    0.32    0.11
 -12  -2   3    4.26    0.38
  12   2  -3    3.95    0.39
 -12   2   3    3.95    0.38
  11  -2  -3    0.29    0.10
 -11  -2   3    0.22    0.08
 -11   2   3    0.20    0.07
  11   2  -3    0.24    0.10
  10  -2  -3    0.37    0.10
 -10  -2   3    0.22    0.07
  10   2  -3    0.50    0.12
 -10   2   3    0.30    0.08
  -9  -2   3    0.80    0.11
   9  -2  -3    0.91    0.15
   9   2  -3    0.80    0.14
  -9   2   3    0.76    0.12
  -8  -2   3    7.91    0.62
   8  -2  -3    6.47    0.69
  -8  -2   3    7.90    0.61
   8   2  -3    8.99    0.72
  -8   2   3    7.47    0.61
   7  -2  -3    1.11    0.14
  -7  -2   3    0.97    0.12
  -7  -2   3    0.89    0.10
  -7   2   3    0.87    0.12
   7   2  -3    0.87    0.14
   6  -2  -3   24.65    2.09
  -6  -2   3   26.00    1.72
  -6  -2   3   25.23    1.87
  -6  -2   3   24.93    1.82
  -6   2   3   24.48    1.82
   6   2  -3   20.19    2.09
  -5  -2   3   11.21    0.96
   5  -2  -3   12.27    1.03
  -5  -2   3   11.14    0.90
  -5  -2   3   11.68    0.92
  -5  -2   3   12.22    0.86
  -5   2   3   11.21    0.90
   5   2  -3   13.92    1.05
   4  -2  -3    0.10    0.04
  -4  -2   3    0.14    0.03
  -4   2   3    0.13    0.02
  -4   2   3    0.08    0.03
   4   2  -3    0.11    0.04
  -3  -2   3   16.14    1.30
  -3   2   3   15.20    1.37
  -3   2   3   16.64    1.13
   2  -2  -3   16.75    1.45
   2   2  -3   17.50    1.47
  -1  -2   3   16.98    1.35
  -1  -2   3   17.97    1.27
   1   2  -3   15.04    1.35
  -1   2   3   13.12    1.34
   0  -2   3   10.81    1.10
   0  -2  -3   14.39    1.09
   0   2  -3   12.17    1.10
   0   2   3   13.68    1.09
  -1  -2  -3    0.58    0.06
  -1  -2  -3    0.47    0.06
  -1   2  -3    0.66    0.06
  -1   2  -3    0.52    0.07
  -2  -2  -3   11.32    0.91
  -2  -2  -3   11.52    0.83
  -2  -2  -3   10.75    0.86
  -2   2  -3    8.76    0.82
  -2   2  -3   10.56    0.92
  -3  -2  -3    2.62    0.19
  -3  -2  -3    2.40    0.20
  -3  -2  -3    2.32    0.22
   3  -2   3    2.57    0.20
  -3   2  -3    2.27    0.22
   3   2   3    1.68    0.19
  -3   2  -3    1.75    0.19
  -3   2  -3    2.53    0.20
   3   2   3    2.45    0.21
  -4  -2  -3    0.09    0.04
  -4  -2  -3    0.13    0.04
   4  -2   3    0.16    0.04
  -4   2  -3    0.14    0.04
   4   2   3    0.19    0.06
  -4   2  -3    0.13    0.04
  -4   2  -3    0.12    0.05
   4   2   3    0.09    0.04
   5  -2   3    4.74    0.39
  -5  -2  -3    4.89    0.39
  -5  -2  -3    4.55    0.38
  -5   2  -3    4.71    0.38
   5   2   3    4.55    0.44
  -5   2  -3    4.54    0.43
   5   2   3    5.05    0.39
  -5   2  -3    4.65    0.39
  -6  -2  -3   -0.01    0.03
   6  -2   3   -0.01    0.03
  -6  -2  -3    0.05    0.03
   6  -2   3    0.05    0.04
  -6   2  -3    0.00    0.03
  -6   2  -3    0.03    0.03
   6   2   3    0.02    0.03
  -6   2  -3    0.02    0.04
   6   2   3    0.07    0.06
  -7  -2  -3    0.84    0.12
   7  -2   3    0.70    0.12
  -7  -2  -3    0.70    0.11
   7  -2   3    0.63    0.12
   7   2   3    0.63    0.12
  -7   2  -3    0.71    0.10
  -7   2  -3    0.79    0.11
   7   2   3    0.77    0.12
   8  -2   3    1.63    0.20
   8  -2   3    1.44    0.21
  -8  -2  -3    1.59    0.18
  -8  -2  -3    1.62    0.17
  -8   2  -3    1.56    0.17
   8   2   3    1.67    0.21
  -8   2  -3    1.67    0.17
   8   2   3    1.56    0.19
  -9  -2  -3    1.41    0.17
  -9  -2  -3    1.31    0.16
   9  -2   3    1.27    0.20
   9  -2   3    1.08    0.16
  -9   2  -3    1.00    0.15
  -9   2  -3    1.13    0.16
   9   2   3    1.08    0.18
   9   2   3    1.37    0.18
  10  -2   3   -0.04    0.06
 -10  -2  -3   -0.01    0.05
  10  -2   3   -0.04    0.05
 -10  -2  -3    0.00    0.05
 -10   2  -3   -0.01    0.05
  10   2   3    0.03    0.07
  10   2   3    0.09    0.08
 -10   2  -3    0.01    0.06
  11  -2   3    0.61    0.14
 -11  -2  -3    0.91    0.15
 -11  -2  -3    0.78    0.15
  11   2   3    0.80    0.16
 -11   2  -3    0.88    0.15
 -12  -2  -3    0.11    0.08
  12  -2   3    0.14    0.08
 -12   2  -3    0.15    0.10
  12   2   3    0.22    0.13
 -14  -3   3    0.03    0.07
 -14   3   3    0.00    0.09
 -13  -3   3    0.77    0.14
  13   3  -3    0.89    0.18
 -13   3   3    0.80    0.16
 -12  -3   3    2.13    0.23
  12   3  -3    1.83    0.25
 -12   3   3    2.33    0.24
 -11  -3   3    0.79    0.13
  11  -3  -3    0.97    0.17
  11   3  -3    0.60    0.16
  11   3  -3    0.78    0.14
 -11   3   3    0.96    0.15
  10  -3  -3    1.73    0.22
 -10  -3   3    2.09    0.20
  10   3  -3    2.05    0.25
 -10   3   3    1.54    0.21
  -9  -3   3    3.08    0.31
   9  -3  -3    3.74    0.37
   9   3  -3    4.49    0.39
  -9   3   3    3.56    0.32
  -8  -3   3   -0.02    0.03
   8  -3  -3    0.05    0.04
  -8  -3   3   -0.01    0.03
   8   3  -3    0.04    0.06
  -8   3   3   -0.01    0.04
   7  -3  -3    0.02    0.03
  -7  -3   3    0.05    0.03
  -7  -3   3   -0.01    0.03
   7   3  -3    0.07    0.05
  -7   3   3   -0.01    0.02
  -6  -3   3    4.11    0.34
  -6  -3   3    4.14    0.33
   6  -3  -3    3.50    0.37
  -6  -3   3    4.02    0.33
  -6  -3   3    3.81    0.31
   6   3  -3    5.10    0.40
  -6   3   3    3.92    0.33
  -5  -3   3   35.27    3.18
  -5  -3   3   40.90    3.08
  -5  -3   3   43.68    2.93
   5  -3  -3   43.16    3.53
   5   3  -3   47.28    3.55
  -5   3   3   39.27    3.09
   4  -3  -3   17.63    1.50
  -4  -3   3   17.60    1.25
  -4  -3   3   15.84    1.42
  -4   3   3   18.46    1.23
  -4   3   3   17.77    1.31
   3  -3  -3   21.22    1.74
  -3  -3   3   21.44    1.57
  -3   3   3   18.10    1.74
  -3   3   3   21.21    1.53
   2  -3  -3   17.26    1.37
  -2   3   3   16.25    1.14
  -2   3   3   14.33    1.37
   2   3  -3   16.67    1.14
  -1  -3   3    4.58    0.39
   1  -3  -3    4.20    0.41
   1   3  -3    5.50    0.43
   1   3  -3    5.16    0.35
  -1   3   3    4.67    0.41
  -1   3   3    5.05    0.35
   0  -3  -3   12.17    1.00
   0   3  -3   12.72    0.91
   0   3   3   10.02    1.00
   0   3  -3   10.57    1.01
   0   3  -3   13.39    0.83
  -1  -3  -3    5.20    0.46
  -1  -3  -3    6.09    0.48
  -1  -3  -3    5.34    0.44
  -1   3  -3    4.54    0.44
   1   3   3    6.13    0.49
  -1   3  -3    6.13    0.49
  -2  -3  -3    4.40    0.40
  -2  -3  -3    5.10    0.41
  -2   3  -3    4.51    0.40
   2   3   3    5.18    0.44
   2   3   3    5.25    0.39
  -2   3  -3    5.45    0.45
  -3  -3  -3    8.91    0.63
  -3  -3  -3    7.99    0.65
  -3  -3  -3    8.49    0.67
   3  -3   3    8.62    0.63
  -3   3  -3    7.98    0.65
  -3   3  -3    7.55    0.63
  -3   3  -3    7.94    0.72
   3   3   3    8.22    0.72
  -4  -3  -3    0.14    0.05
  -4  -3  -3    0.10    0.04
   4  -3   3    0.12    0.04
  -4   3  -3    0.14    0.05
   4   3   3    0.10    0.04
   4   3   3    0.11    0.05
  -4   3  -3    0.08    0.03
  -4   3  -3    0.13    0.04
   5  -3   3    0.03    0.03
  -5  -3  -3   -0.02    0.03
  -5  -3  -3    0.05    0.03
   5   3   3   -0.01    0.03
  -5   3  -3   -0.07    0.02
  -5   3  -3    0.04    0.03
   5   3   3    0.00    0.03
  -5   3  -3    0.01    0.03
  -6  -3  -3    1.49    0.16
  -6  -3  -3    1.63    0.16
   6  -3   3    1.77    0.17
   6   3   3    1.61    0.16
  -6   3  -3    1.59    0.18
  -6   3  -3    1.39    0.15
  -6   3  -3    1.54    0.16
   6   3   3    1.46    0.18
   7  -3   3    3.59    0.31
   7  -3   3    3.21    0.34
  -7  -3  -3    3.26    0.29
  -7  -3  -3    3.27    0.30
  -7   3  -3    3.31    0.34
   7   3   3    3.60    0.31
  -7   3  -3    3.41    0.30
   7   3   3    3.05    0.34
  -7   3  -3    3.66    0.30
  -8  -3  -3    1.50    0.19
  -8  -3  -3    1.91    0.19
   8  -3   3    1.49    0.19
   8  -3   3    1.68    0.21
  -8   3  -3    1.60    0.17
   8   3   3    1.48    0.23
  -8   3  -3    1.80    0.18
   8   3   3    1.92    0.19
  -9  -3  -3    0.65    0.11
   9  -3   3    0.72    0.13
   9  -3   3    0.46    0.12
  -9  -3  -3    0.54    0.11
  -9   3  -3    0.47    0.10
   9   3   3    0.75    0.13
   9   3   3    0.68    0.14
  -9   3  -3    0.44    0.10
  10  -3   3    0.02    0.06
  10  -3   3    0.01    0.06
 -10  -3  -3    0.01    0.06
 -10  -3  -3    0.03    0.05
  10   3   3    0.09    0.07
 -10   3  -3    0.01    0.05
 -11  -3  -3    1.15    0.17
  11  -3   3    1.12    0.18
 -11  -3  -3    1.16    0.18
  11   3   3    1.22    0.19
 -11   3  -3    1.07    0.18
  12  -3   3    0.30    0.11
 -12  -3  -3    0.34    0.11
 -12   3  -3    0.24    0.11
  12   3   3    0.32    0.14
 -13  -4   3    1.03    0.16
  13   4  -3    0.82    0.18
 -13   4   3    0.86    0.18
 -12  -4   3    0.59    0.12
  12   4  -3    0.41    0.12
 -12   4   3    0.77    0.14
 -11  -4   3    3.61    0.33
  11  -4  -3    3.30    0.38
  11   4  -3    3.98    0.35
 -11   4   3    3.82    0.35
 -10  -4   3    0.55    0.10
  10  -4  -3    0.45    0.11
  10   4  -3    0.42    0.11
  10   4  -3    0.54    0.11
 -10   4   3    0.45    0.10
  -9  -4   3    6.65    0.54
  -9  -4   3    6.98    0.53
   9  -4  -3    6.36    0.61
  -9   4   3    6.88    0.54
   9   4  -3    6.23    0.62
   9   4  -3    5.97    0.53
   8  -4  -3    9.73    0.84
  -8  -4   3   10.08    0.75
  -8  -4   3    9.57    0.73
  -8   4   3    9.70    0.75
   8   4  -3    7.76    0.85
  -7  -4   3    2.07    0.19
  -7  -4   3    2.00    0.19
   7  -4  -3    2.31    0.23
  -7   4   3    2.21    0.20
   7   4  -3    2.23    0.24
   6  -4  -3   15.57    1.39
  -6  -4   3   17.77    1.21
  -6  -4   3   15.63    1.31
  -6  -4   3   16.52    1.16
   6   4  -3   15.12    1.40
   6   4  -3   16.82    1.16
  -6   4   3   15.18    1.22
  -5  -4   3    0.98    0.11
  -5  -4   3    1.23    0.11
   5  -4  -3    1.03    0.12
  -5  -4   3    1.24    0.12
  -5  -4   3    1.37    0.12
   5   4  -3    1.16    0.15
  -5   4   3    1.05    0.12
  -4  -4   3   -0.05    0.02
  -4  -4   3    0.04    0.02
  -4  -4   3   -0.04    0.02
   4  -4  -3    0.01    0.02
  -4   4   3   -0.02    0.02
   4   4  -3   -0.06    0.03
   4   4  -3   -0.03    0.02
  -3  -4   3    0.54    0.06
   3  -4  -3    0.36    0.05
  -3  -4   3    0.38    0.06
   3  -4  -3    0.41    0.05
  -3   4   3    0.50    0.07
   3   4  -3    0.32    0.05
  -3   4   3    0.43    0.04
   3   4  -3    0.53    0.08
  -3   4   3    0.35    0.06
  -2  -4   3    0.78    0.07
   2  -4  -3    0.66    0.06
   2  -4  -3    0.67    0.06
  -2  -4   3    0.60    0.08
  -2   4   3    0.78    0.09
  -2   4   3    0.67    0.06
   2   4  -3    0.62    0.07
   2   4  -3    0.86    0.08
   2   4  -3    0.67    0.07
  -1  -4   3    8.06    0.61
  -1  -4   3    6.14    0.59
  -1   4   3    8.09    0.54
   1   4  -3    7.31    0.59
   1   4  -3    7.91    0.54
   1   4  -3    7.62    0.66
   0  -4  -3   12.71    0.92
   0  -4   3   13.68    0.92
   0   4   3   12.57    1.01
   0   4  -3   10.58    1.02
   0   4  -3   11.09    0.83
   0   4   3    9.94    1.00
   0   4   3   12.77    0.84
   0   4  -3   11.67    0.92
  -1  -4  -3    1.35    0.12
  -1  -4  -3    0.94    0.12
   1   4   3    1.25    0.13
  -1   4  -3    1.27    0.12
   1   4   3    1.42    0.11
  -2  -4  -3    0.09    0.03
   2   4   3    0.07    0.03
   2   4   3    0.08    0.03
  -2   4  -3    0.08    0.03
   2   4   3    0.15    0.04
  -3  -4  -3   12.03    1.00
  -3  -4  -3   12.92    0.96
  -3   4  -3   12.02    0.96
   3   4   3   12.07    0.93
  -3   4  -3   12.83    1.07
  -3   4  -3   12.55    0.92
   3   4   3   11.32    1.06
  -4  -4  -3    0.02    0.03
  -4  -4  -3   -0.01    0.03
  -4  -4  -3    0.06    0.03
   4  -4   3   -0.01    0.03
   4   4   3    0.03    0.03
  -4   4  -3    0.02    0.03
   4   4   3    0.00    0.03
  -4   4  -3   -0.01    0.02
  -4   4  -3    0.03    0.03
   5  -4   3   17.31    1.28
  -5  -4  -3   14.45    1.31
  -5  -4  -3   19.23    1.27
  -5   4  -3   17.36    1.27
   5   4   3   17.61    1.28
  -5   4  -3   16.33    1.46
   5   4   3   14.61    1.45
  -5   4  -3   17.41    1.31
  -6  -4  -3    0.00    0.03
  -6  -4  -3    0.03    0.04
   6  -4   3    0.02    0.04
   6   4   3    0.02    0.04
   6   4   3    0.02    0.04
  -6   4  -3    0.06    0.03
  -6   4  -3    0.04    0.04
  -6   4  -3    0.02    0.03
   7  -4   3    0.19    0.07
  -7  -4  -3    0.16    0.06
  -7  -4  -3    0.16    0.06
   7  -4   3    0.14    0.06
  -7   4  -3    0.29    0.08
  -7   4  -3    0.11    0.05
   7   4   3    0.18    0.06
   7   4   3    0.22    0.07
  -7   4  -3    0.21    0.06
   8  -4   3    1.48    0.22
   8  -4   3    1.37    0.19
  -8  -4  -3    1.44    0.19
  -8  -4  -3    1.50    0.18
  -8   4  -3    1.29    0.17
  -8   4  -3    2.03    0.18
   8   4   3    1.51    0.19
   8   4   3    1.64    0.22
  -9  -4  -3    2.45    0.24
   9  -4   3    2.82    0.26
  -9  -4  -3    2.53    0.25
   9  -4   3    2.43    0.28
   9   4   3    2.72    0.26
  -9   4  -3    2.52    0.24
   9   4   3    2.05    0.28
  -9   4  -3    2.09    0.23
 -10  -4  -3   -0.05    0.06
 -10  -4  -3    0.07    0.06
  10  -4   3   -0.01    0.07
 -10   4  -3    0.11    0.07
  10   4   3   -0.02    0.06
 -11  -4  -3   -0.09    0.08
  11  -4   3   -0.05    0.06
 -11  -4  -3    0.02    0.06
 -11   4  -3    0.09    0.08
  11   4   3    0.03    0.09
  12  -4   3    1.65    0.24
 -12  -4  -3    1.82    0.23
  12   4   3    1.92    0.25
 -12   4  -3    1.58    0.24
 -13  -5   3    0.04    0.07
 -13   5   3   -0.03    0.09
  13   5  -3    0.08    0.11
 -12  -5   3    0.18    0.08
 -12   5   3    0.32    0.11
  12   5  -3    0.23    0.10
 -11  -5   3   -0.06    0.05
  11  -5  -3   -0.02    0.05
 -11   5   3    0.06    0.07
  11   5  -3    0.08    0.07
 -10  -5   3    0.73    0.12
  10  -5  -3    0.60    0.12
 -10   5   3    0.72    0.13
  10   5  -3    0.62    0.14
  10   5  -3    0.78    0.13
  -9  -5   3    0.30    0.07
  -9  -5   3    0.24    0.06
   9  -5  -3    0.31    0.08
  -9   5   3    0.33    0.08
   9   5  -3    0.22    0.07
   9   5  -3    0.29    0.10
   8  -5  -3    0.22    0.07
  -8  -5   3    0.32    0.06
   8   5  -3    0.13    0.07
   8   5  -3    0.35    0.07
  -8   5   3    0.30    0.07
  -7  -5   3    0.90    0.11
  -7  -5   3    0.95    0.09
  -7  -5   3    0.95    0.11
   7  -5  -3    0.78    0.12
   7   5  -3    0.59    0.09
  -7   5   3    0.89    0.12
   7   5  -3    0.81    0.14
  -6  -5   3    5.92    0.44
  -6  -5   3    6.55    0.48
   6  -5  -3    5.27    0.51
  -6  -5   3    5.84    0.46
   6   5  -3    5.60    0.53
  -6   5   3    5.32    0.45
   6   5  -3    4.76    0.42
   5  -5  -3    0.41    0.06
  -5  -5   3    0.29    0.06
  -5  -5   3    0.33    0.05
  -5  -5   3    0.44    0.06
  -5  -5   3    0.35    0.06
   5   5  -3    0.40    0.06
  -5   5   3    0.34    0.06
   5   5  -3    0.42    0.08
  -4  -5   3   26.92    1.92
  -4  -5   3   30.03    2.09
   4  -5  -3   27.06    2.31
   4  -5  -3   27.50    2.31
  -4  -5   3   25.25    2.19
   4   5  -3   26.44    1.92
  -4   5   3   26.60    2.03
  -3  -5   3    5.60    0.51
   3  -5  -3    7.08    0.55
  -3  -5   3    5.55    0.53
   3  -5  -3    6.63    0.55
   3   5  -3    7.04    0.58
   3   5  -3    6.80    0.47
  -3   5   3    5.86    0.50
  -2  -5   3    0.89    0.09
  -2  -5   3    0.95    0.10
  -2   5   3    0.94    0.08
  -2   5   3    0.85    0.09
   2   5  -3    1.01    0.10
   2   5  -3    0.92    0.10
   2   5  -3    0.84    0.08
   2   5  -3    1.03    0.09
   1  -5  -3    0.09    0.03
  -1  -5   3    0.10    0.03
  -1  -5   3    0.10    0.02
   1   5  -3    0.08    0.02
   1   5  -3    0.06    0.03
  -1   5   3    0.04    0.03
  -1   5   3    0.15    0.03
   0  -5  -3    4.87    0.33
   0  -5   3    3.78    0.33
   0   5  -3    3.35    0.28
   0   5   3    4.37    0.35
   0   5   3    3.93    0.34
   0   5  -3    4.30    0.36
   0   5   3    4.02    0.30
   0   5  -3    3.75    0.33
   1  -5   3    0.05    0.03
  -1  -5  -3    0.05    0.03
  -1  -5  -3    0.03    0.02
   1   5   3    0.00    0.03
  -1   5  -3    0.02    0.01
   1   5   3    0.13    0.04
   1   5   3    0.03    0.04
  -1   5  -3    0.02    0.03
   1   5   3    0.02    0.02
  -2  -5  -3   16.25    1.29
  -2  -5  -3   15.31    1.23
  -2   5  -3   16.75    1.37
   2   5   3   16.65    1.19
   2   5   3   14.77    1.36
   2   5   3   14.99    1.13
  -2   5  -3   16.05    1.23
   3  -5   3    3.33    0.27
  -3  -5  -3    2.62    0.28
  -3  -5  -3    3.53    0.28
  -3   5  -3    3.17    0.28
   3   5   3    3.25    0.25
   3   5   3    3.29    0.27
   3   5   3    3.59    0.31
  -3   5  -3    3.41    0.31
  -4  -5  -3    4.16    0.37
   4  -5   3    4.35    0.36
  -4  -5  -3    4.40    0.37
  -4   5  -3    4.81    0.41
  -4   5  -3    4.29    0.37
   4   5   3    4.25    0.34
   4   5   3    4.72    0.41
  -4   5  -3    4.56    0.35
   4   5   3    4.10    0.36
  -5  -5  -3    1.49    0.16
  -5  -5  -3    1.44    0.17
  -5  -5  -3    1.63    0.16
   5  -5   3    1.79    0.17
  -5   5  -3    1.87    0.19
  -5   5  -3    1.91    0.16
   5   5   3    1.87    0.17
  -5   5  -3    1.84    0.17
   5   5   3    1.87    0.20
   5   5   3    1.40    0.15
   6  -5   3    1.22    0.15
  -6  -5  -3    1.03    0.13
  -6  -5  -3    1.01    0.14
   6   5   3    1.15    0.14
  -6   5  -3    1.28    0.15
   6   5   3    1.03    0.17
  -6   5  -3    1.31    0.13
  -6   5  -3    1.29    0.13
   7  -5   3    0.87    0.13
  -7  -5  -3    0.76    0.11
  -7  -5  -3    1.09    0.14
   7  -5   3    0.93    0.15
  -7   5  -3    0.71    0.11
   7   5   3    0.85    0.15
  -7   5  -3    0.88    0.14
  -7   5  -3    0.71    0.11
   7   5   3    0.63    0.11
  -8  -5  -3    4.19    0.37
   8  -5   3    4.41    0.44
  -8  -5  -3    4.34    0.39
   8  -5   3    4.58    0.39
  -8   5  -3    4.06    0.37
   8   5   3    4.58    0.39
  -8   5  -3    4.08    0.43
   8   5   3    4.29    0.44
  -8   5  -3    4.50    0.38
  -9  -5  -3    2.96    0.29
   9  -5   3    3.46    0.31
   9  -5   3    3.20    0.35
  -9  -5  -3    3.65    0.31
  -9   5  -3    3.78    0.31
   9   5   3    3.30    0.35
  -9   5  -3    2.62    0.29
   9   5   3    2.65    0.30
 -10  -5  -3    5.70    0.49
  10  -5   3    5.68    0.49
 -10  -5  -3    5.08    0.46
 -10   5  -3    5.32    0.47
  10   5   3    5.25    0.48
 -11  -5  -3    3.53    0.34
 -11  -5  -3    3.48    0.36
  11  -5   3    3.57    0.35
  11   5   3    3.37    0.36
 -11   5  -3    3.60    0.35
  12  -5   3    0.30    0.11
 -12  -5  -3    0.33    0.14
 -12  -5  -3    0.59    0.12
  12   5   3    0.49    0.16
 -12   5  -3    0.39    0.14
 -13   6   3    1.11    0.21
  13   6  -3    0.80    0.18
 -12  -6   3    2.24    0.24
  12   6  -3    2.07    0.27
 -12   6   3    2.37    0.28
 -11  -6   3    0.53    0.10
 -11   6   3    0.38    0.11
  11   6  -3    0.49    0.11
 -10  -6   3    1.26    0.15
  10  -6  -3    1.09    0.18
  10   6  -3    0.95    0.15
 -10   6   3    1.26    0.17
  10   6  -3    1.17    0.20
  -9  -6   3    1.29    0.17
   9  -6  -3    1.70    0.19
  -9  -6   3    1.89    0.17
  -9   6   3    1.40    0.19
   9   6  -3    1.42    0.18
   9   6  -3    1.77    0.24
  -8  -6   3    0.60    0.09
   8  -6  -3    0.41    0.09
  -8  -6   3    0.44    0.08
  -8   6   3    0.38    0.09
   8   6  -3    0.56    0.12
  -7  -6   3   13.29    1.02
  -7  -6   3   13.80    1.06
   7  -6  -3   13.51    1.17
  -7  -6   3   12.46    1.10
   7   6  -3   13.12    0.98
   7   6  -3   14.76    1.20
   7   6  -3   14.06    1.03
  -7   6   3   12.84    1.04
  -6  -6   3    0.04    0.03
  -6  -6   3    0.09    0.04
  -6  -6   3    0.10    0.04
  -6  -6   3    0.02    0.03
   6  -6  -3    0.21    0.05
   6   6  -3    0.06    0.03
   6   6  -3    0.06    0.03
   6   6  -3    0.06    0.05
  -6   6   3    0.05    0.04
   5  -6  -3   15.49    1.21
  -5  -6   3   17.73    1.28
  -5  -6   3   14.62    1.13
  -5  -6   3   13.69    1.22
   5  -6  -3   16.17    1.35
  -5   6   3   15.52    1.21
   5   6  -3   16.50    1.13
  -5   6   3   15.16    1.19
  -4  -6   3    0.15    0.04
  -4  -6   3    0.10    0.04
   4  -6  -3    0.16    0.03
  -4  -6   3    0.17    0.05
   4  -6  -3    0.15    0.03
   4  -6  -3    0.15    0.03
  -4   6   3    0.10    0.04
   4   6  -3    0.17    0.06
   4   6  -3    0.12    0.03
   3  -6  -3    0.36    0.04
   3  -6  -3    0.37    0.05
  -3  -6   3    0.26    0.05
   3  -6  -3    0.32    0.04
  -3  -6   3    0.43    0.06
   3   6  -3    0.25    0.05
  -3   6   3    0.37    0.06
   3   6  -3    0.24    0.06
   2  -6  -3   14.47    1.01
  -2  -6   3   11.80    1.02
  -2  -6   3   13.20    1.06
   2   6  -3   12.72    0.93
   2   6  -3   12.77    1.02
   2   6  -3   13.10    1.13
  -2   6   3   12.92    0.92
  -2   6   3   13.01    0.98
  -1  -6   3   -0.01    0.01
  -1  -6   3    0.02    0.03
   1  -6  -3   -0.01    0.02
  -1   6   3    0.00    0.02
  -1   6   3   -0.01    0.02
   1   6  -3    0.05    0.03
   1   6  -3    0.02    0.02
   1   6  -3    0.00    0.01
   0  -6  -3    0.72    0.09
   0  -6   3    0.73    0.09
   0   6   3    0.77    0.07
   0   6  -3    0.74    0.09
   0   6  -3    0.78    0.06
   0   6   3    0.62    0.08
   0   6   3    0.84    0.08
   0   6   3    0.73    0.09
   0   6  -3    0.72    0.06
   0   6  -3    0.70    0.09
  -1  -6  -3   49.10    3.85
   1  -6   3   47.57    3.66
  -1  -6  -3   44.63    3.66
  -1   6  -3   47.57    3.66
   1   6   3   48.53    3.54
   1   6   3   48.92    3.36
   2  -6   3    0.07    0.03
  -2  -6  -3    0.03    0.03
  -2  -6  -3    0.04    0.03
  -2   6  -3    0.06    0.04
   2   6   3    0.15    0.05
  -2   6  -3    0.05    0.03
   2   6   3    0.05    0.03
   2   6   3    0.11    0.04
   3  -6   3   -0.02    0.02
  -3  -6  -3   -0.02    0.02
  -3  -6  -3    0.01    0.03
   3   6   3    0.04    0.03
   3   6   3    0.04    0.03
  -3   6  -3    0.00    0.02
   3   6   3    0.02    0.03
  -3   6  -3    0.00    0.03
  -3   6  -3    0.04    0.03
  -4  -6  -3    0.34    0.07
   4  -6   3    0.30    0.06
  -4  -6  -3    0.40    0.06
   4   6   3    0.31    0.07
  -4   6  -3    0.40    0.07
  -4   6  -3    0.33    0.06
   4   6   3    0.38    0.07
   4   6   3    0.34    0.06
  -4   6  -3    0.30    0.07
  -5  -6  -3    0.30    0.07
  -5  -6  -3    0.37    0.05
   5  -6   3    0.28    0.06
   5   6   3    0.28    0.08
  -5   6  -3    0.25    0.06
   5   6   3    0.26    0.06
  -5   6  -3    0.36    0.07
  -5   6  -3    0.23    0.07
   5   6   3    0.22    0.06
   6  -6   3    2.18    0.22
  -6  -6  -3    2.40    0.22
  -6  -6  -3    2.41    0.23
  -6   6  -3    2.35    0.21
  -6   6  -3    2.21    0.25
  -6   6  -3    2.40    0.22
   6   6   3    2.23    0.22
   6   6   3    2.20    0.25
   7  -6   3    3.92    0.36
  -7  -6  -3    4.45    0.38
  -7  -6  -3    4.36    0.36
  -7   6  -3    4.37    0.41
  -7   6  -3    4.30    0.37
   7   6   3    4.28    0.37
   7   6   3    3.82    0.41
  -7   6  -3    4.05    0.36
  -8  -6  -3    0.19    0.06
   8  -6   3    0.28    0.09
   8  -6   3    0.37    0.09
  -8  -6  -3    0.31    0.09
  -8   6  -3    0.06    0.05
   8   6   3    0.27    0.08
  -8   6  -3    0.31    0.09
   8   6   3    0.31    0.10
  -8   6  -3    0.20    0.07
  -9  -6  -3    6.36    0.53
   9  -6   3    5.63    0.52
   9  -6   3    6.49    0.60
  -9  -6  -3    6.07    0.51
   9   6   3    6.61    0.60
  -9   6  -3    5.87    0.52
  -9   6  -3    5.80    0.51
   9   6   3    5.79    0.52
  10  -6   3   -0.01    0.07
 -10  -6  -3    0.02    0.05
 -10   6  -3    0.15    0.06
  10   6   3    0.02    0.08
 -11  -6  -3    0.73    0.14
  11  -6   3    0.56    0.14
 -11  -6  -3    0.74    0.16
 -11   6  -3    0.85    0.16
  11   6   3    0.83    0.16
 -12  -6  -3    0.88    0.16
 -12  -6  -3    0.92    0.19
  12  -6   3    0.88    0.17
 -12   6  -3    1.21    0.21
  12   6   3    0.75    0.18
 -13   7   3    1.01    0.20
 -12   7   3   -0.09    0.08
 -11   7   3    0.73    0.15
 -10  -7   3    0.22    0.07
 -10   7   3    0.21    0.08
  -9  -7   3    0.03    0.05
   9   7  -3    0.01    0.07
  -9   7   3   -0.01    0.05
  -8  -7   3    1.26    0.15
   8   7  -3    1.02    0.18
  -8   7   3    0.93    0.14
  -7  -7   3    1.57    0.15
  -7  -7   3    1.66    0.16
   7  -7  -3    1.38    0.16
   7   7  -3    1.51    0.21
  -7   7   3    1.13    0.16
   7   7  -3    1.19    0.15
   6  -7  -3    6.54    0.63
  -6  -7   3    6.90    0.60
  -6  -7   3    7.30    0.54
   6   7  -3    8.43    0.67
   6   7  -3    7.52    0.54
  -6   7   3    6.60    0.57
   5  -7  -3    7.26    0.62
  -5  -7   3    8.55    0.66
  -5  -7   3    8.20    0.59
  -5  -7   3    8.37    0.64
   5  -7  -3    7.88    0.69
   5   7  -3    9.32    0.72
   5   7  -3    6.68    0.58
  -5   7   3    7.27    0.62
  -5   7   3    7.84    0.62
  -4  -7   3   29.29    1.90
  -4  -7   3   26.24    2.06
   4  -7  -3   28.55    2.26
   4  -7  -3   27.94    2.05
   4  -7  -3   25.89    2.26
  -4  -7   3   23.73    2.16
   4   7  -3   27.00    2.29
   4   7  -3   23.33    1.89
  -4   7   3   27.78    2.00
  -3  -7   3    5.03    0.43
   3  -7  -3    5.20    0.42
   3  -7  -3    5.50    0.45
   3  -7  -3    5.35    0.45
  -3  -7   3    5.03    0.44
   3   7  -3    4.96    0.48
  -3   7   3    5.35    0.42
   3   7  -3    5.19    0.39
  -2  -7   3    2.98    0.27
   2  -7  -3    3.00    0.26
  -2  -7   3    3.30    0.27
   2   7  -3    3.85    0.31
  -2   7   3    2.93    0.23
   2   7  -3    3.09    0.24
   2   7  -3    2.70    0.27
  -2   7   3    3.04    0.26
   1  -7  -3    0.15    0.04
  -1   7   3    0.09    0.03
  -1   7   3    0.06    0.02
   1   7  -3    0.08    0.04
   0  -7  -3    2.97    0.26
   0  -7   3    3.33    0.27
   0   7   3    2.78    0.23
   0   7  -3    2.80    0.26
   0   7   3    3.26    0.27
   0   7   3    3.03    0.27
   0   7  -3    3.04    0.29
  -1  -7  -3    3.90    0.33
   1  -7   3    3.69    0.32
  -1  -7  -3    2.95    0.32
   1   7   3    4.40    0.35
   1   7   3    3.22    0.34
  -1   7  -3    3.84    0.32
   1   7   3    4.37    0.29
  -1   7  -3    4.38    0.36
  -2  -7  -3   11.64    0.94
  -2  -7  -3   10.04    0.90
   2  -7   3   11.59    0.91
   2   7   3   11.80    0.83
  -2   7  -3   12.04    0.91
  -2   7  -3   12.92    1.01
   2   7   3   12.33    0.88
   2   7   3    9.68    0.99
   3  -7   3    4.35    0.34
  -3  -7  -3    3.64    0.36
  -3  -7  -3    4.41    0.37
   3  -7   3    4.62    0.36
   3   7   3    4.34    0.33
  -3   7  -3    4.69    0.34
   3   7   3    3.75    0.39
  -3   7  -3    4.12    0.36
   3   7   3    4.36    0.35
  -3   7  -3    4.43    0.40
  -4  -7  -3   11.92    0.94
  -4  -7  -3   13.32    0.97
   4  -7   3   12.03    0.90
   4   7   3   10.50    0.90
  -4   7  -3   12.80    1.04
   4   7   3   11.07    1.03
  -4   7  -3   12.51    0.94
   4   7   3   10.13    0.85
   5  -7   3    4.67    0.39
  -5  -7  -3    5.12    0.41
  -5  -7  -3    4.48    0.41
   5   7   3    4.51    0.39
   5   7   3    5.17    0.45
  -5   7  -3    4.61    0.38
   5   7   3    4.09    0.36
  -5   7  -3    4.85    0.40
  -5   7  -3    4.97    0.45
  -6  -7  -3    4.08    0.37
   6  -7   3    4.03    0.35
  -6   7  -3    3.97    0.40
  -6   7  -3    4.09    0.35
  -6   7  -3    3.90    0.35
   6   7   3    4.04    0.40
   6   7   3    4.39    0.35
  -7  -7  -3    1.36    0.19
  -7  -7  -3    1.53    0.17
   7  -7   3    2.03    0.19
   7   7   3    1.72    0.21
  -7   7  -3    1.61    0.22
  -7   7  -3    1.90    0.18
  -7   7  -3    1.72    0.18
   7   7   3    1.48    0.19
  -8  -7  -3    2.55    0.26
   8  -7   3    2.72    0.29
  -8  -7  -3    2.23    0.24
   8  -7   3    2.50    0.25
   8   7   3    2.92    0.30
  -8   7  -3    2.49    0.24
  -8   7  -3    2.13    0.23
   8   7   3    2.44    0.25
  -8   7  -3    2.44    0.28
   9  -7   3    0.18    0.08
   9  -7   3   -0.02    0.06
  -9  -7  -3    0.16    0.09
  -9  -7  -3    0.08    0.06
   9   7   3    0.03    0.08
  -9   7  -3   -0.04    0.05
   9   7   3    0.06    0.07
  10  -7   3    4.22    0.40
 -10  -7  -3    4.09    0.39
 -10  -7  -3    4.21    0.41
 -10   7  -3    4.95    0.41
  10   7   3    4.21    0.40
  11  -7   3    0.05    0.07
 -11  -7  -3    0.04    0.07
 -11  -7  -3   -0.05    0.10
  11   7   3   -0.02    0.10
 -11   7  -3    0.08    0.09
 -12  -7  -3    0.03    0.07
 -12   7  -3    0.07    0.11
 -12   8   3    1.10    0.20
 -11   8   3   -0.01    0.08
 -10  -8   3    0.27    0.09
 -10   8   3    0.39    0.10
  -9  -8   3    1.68    0.19
  -9   8   3    2.02    0.21
   9   8  -3    1.48    0.25
  -8  -8   3   15.80    1.37
  -8  -8   3   17.72    1.33
  -8   8   3   17.60    1.29
   8   8  -3   16.18    1.22
  -7  -8   3    3.21    0.33
  -7  -8   3    3.64    0.33
   7   8  -3    4.66    0.40
  -7   8   3    3.59    0.33
   7   8  -3    4.12    0.31
  -6  -8   3    2.93    0.26
  -6  -8   3    2.45    0.25
  -6  -8   3    2.42    0.24
  -6   8   3    2.91    0.25
   6   8  -3    3.24    0.30
   6   8  -3    2.91    0.24
   5  -8  -3    7.77    0.60
  -5  -8   3    7.44    0.64
  -5  -8   3    7.53    0.57
  -5   8   3    7.91    0.60
   5   8  -3    7.24    0.56
   5   8  -3    7.51    0.69
  -4  -8   3    1.39    0.13
  -4  -8   3    1.81    0.15
   4  -8  -3    0.92    0.12
  -4  -8   3    1.21    0.13
  -4   8   3    1.01    0.13
   4   8  -3    1.29    0.12
   4   8  -3    1.44    0.16
  -3  -8   3   -0.01    0.03
   3  -8  -3    0.00    0.02
   3  -8  -3    0.03    0.02
  -3  -8   3    0.05    0.03
  -3   8   3    0.03    0.03
   3   8  -3    0.04    0.03
   3   8  -3    0.01    0.04
  -2  -8   3    5.30    0.46
  -2  -8   3    5.16    0.46
   2  -8  -3    5.89    0.45
  -2   8   3    6.08    0.44
   2   8  -3    6.48    0.51
   2   8  -3    5.17    0.46
   2   8  -3    5.09    0.41
  -2   8   3    5.54    0.40
  -2   8   3    5.44    0.40
   1  -8  -3   -0.02    0.03
  -1  -8   3    0.01    0.02
  -1  -8   3    0.08    0.04
   1   8  -3   -0.02    0.03
  -1   8   3    0.01    0.01
   1   8  -3   -0.02    0.01
  -1   8   3    0.02    0.02
   1   8  -3    0.01    0.04
   0  -8   3   22.80    1.82
   0  -8  -3   27.74    1.83
   0   8   3   20.44    1.99
   0   8  -3   26.38    2.03
   0   8  -3   23.60    1.83
   0   8   3   24.92    1.67
   0   8   3   20.27    2.00
   1  -8   3    9.75    0.74
  -1  -8  -3    8.96    0.77
  -1  -8  -3    9.61    0.74
  -1  -8  -3    8.79    0.80
   1   8   3    8.45    0.67
  -1   8  -3   10.14    0.82
  -1   8  -3    9.65    0.75
   1   8   3    9.26    0.80
  -2  -8  -3    3.28    0.27
  -2  -8  -3    2.92    0.26
   2  -8   3    2.57    0.25
  -2   8  -3    2.96    0.28
  -2   8  -3    2.65    0.26
   2   8   3    3.25    0.29
   2   8   3    2.71    0.23
  -3  -8  -3    0.02    0.03
  -3  -8  -3   -0.01    0.03
   3  -8   3   -0.02    0.02
   3  -8   3    0.00    0.03
   3   8   3    0.09    0.04
  -3   8  -3    0.04    0.04
  -3   8  -3    0.04    0.04
   3   8   3    0.00    0.02
  -3   8  -3    0.00    0.02
   3   8   3   -0.02    0.02
  -4  -8  -3    0.00    0.03
   4  -8   3   -0.03    0.03
  -4  -8  -3    0.04    0.04
   4  -8   3    0.00    0.03
  -4   8  -3    0.07    0.04
  -4   8  -3    0.01    0.04
  -4   8  -3    0.00    0.03
   4   8   3    0.01    0.03
   4   8   3   -0.01    0.04
   4   8   3    0.05    0.04
  -5  -8  -3    0.53    0.10
  -5  -8  -3    0.56    0.08
   5  -8   3    0.51    0.09
   5  -8   3    0.55    0.09
  -5   8  -3    0.37    0.07
  -5   8  -3    0.53    0.09
   5   8   3    0.51    0.09
  -5   8  -3    0.56    0.10
   5   8   3    0.55    0.11
   5   8   3    0.74    0.10
   6  -8   3    7.04    0.56
  -6  -8  -3    5.79    0.58
  -6  -8  -3    8.27    0.60
  -6   8  -3    7.34    0.58
   6   8   3    7.24    0.53
  -6   8  -3    6.62    0.55
   6   8   3    5.91    0.55
  -6   8  -3    6.99    0.64
   6   8   3    8.37    0.66
   7  -8   3    0.21    0.07
  -7  -8  -3    0.15    0.07
  -7   8  -3    0.10    0.06
  -7   8  -3    0.16    0.06
  -7   8  -3    0.13    0.06
   7   8   3    0.15    0.07
   7   8   3    0.07    0.07
   8  -8   3    0.14    0.08
   8  -8   3    0.12    0.06
  -8  -8  -3    0.14    0.08
   8   8   3    0.11    0.07
  -8   8  -3    0.10    0.06
  -8   8  -3    0.09    0.06
   8   8   3    0.16    0.09
  -8   8  -3    0.13    0.07
  -9  -8  -3    1.47    0.20
   9  -8   3    1.09    0.17
   9  -8   3    0.93    0.19
   9   8   3    0.83    0.18
   9   8   3    1.24    0.17
  -9   8  -3    1.30    0.17
 -10  -8  -3    0.07    0.10
 -10  -8  -3    0.21    0.08
  10  -8   3    0.18    0.08
  10   8   3    0.19    0.11
 -10   8  -3    0.10    0.09
 -11  -8  -3    0.11    0.12
 -11  -8  -3    0.07    0.07
  11  -8   3    0.01    0.07
  11   8   3   -0.01    0.10
 -11   8  -3    0.05    0.10
 -12   9   3    0.29    0.13
 -11   9   3    1.17    0.20
 -10  -9   3    1.32    0.18
 -10   9   3    1.03    0.17
  -9  -9   3    3.33    0.28
   9   9  -3    2.01    0.31
  -9   9   3    2.79    0.28
  -8  -9   3    0.00    0.05
  -8  -9   3   -0.05    0.03
  -8   9   3   -0.02    0.04
   8   9  -3   -0.09    0.06
   8   9  -3    0.01    0.05
  -7  -9   3    1.21    0.16
  -7  -9   3    1.30    0.15
   7   9  -3    1.44    0.16
  -7   9   3    1.41    0.17
   7   9  -3    1.28    0.19
  -6  -9   3    0.63    0.09
  -6  -9   3    0.62    0.10
  -6  -9   3    0.62    0.11
  -6   9   3    0.94    0.12
   6   9  -3    0.68    0.13
   6   9  -3    0.64    0.10
  -5  -9   3    0.49    0.09
  -5  -9   3    0.47    0.08
  -5  -9   3    0.33    0.06
   5   9  -3    0.42    0.07
   5   9  -3    0.19    0.08
  -5   9   3    0.40    0.07
   4  -9  -3    6.39    0.49
  -4  -9   3    5.53    0.51
  -4  -9   3    5.68    0.52
   4   9  -3    5.84    0.57
   4   9  -3    6.32    0.46
  -4   9   3    6.71    0.49
  -3  -9   3   12.18    0.97
  -3  -9   3   11.98    0.94
   3  -9  -3   10.79    0.92
   3   9  -3   11.31    0.85
   3   9  -3   12.43    1.04
  -3   9   3   12.03    0.90
   2  -9  -3    2.90    0.25
  -2  -9   3    2.69    0.25
  -2  -9   3    2.95    0.25
  -2   9   3    2.95    0.20
   2   9  -3    2.64    0.22
   2   9  -3    2.42    0.28
  -2   9   3    2.80    0.20
   1  -9  -3    1.42    0.14
  -1  -9   3    1.40    0.13
  -1  -9   3    1.29    0.14
   1   9  -3    1.37    0.11
   1   9  -3    1.06    0.15
  -1   9   3    1.33    0.11
  -1   9   3    1.58    0.14
   1   9  -3    1.26    0.16
   0  -9  -3    3.33    0.30
   0  -9   3    2.64    0.29
   0   9   3    3.59    0.26
   0   9  -3    3.88    0.33
   0   9  -3    3.13    0.30
   0   9   3    3.98    0.29
  -1  -9  -3   14.35    1.20
   1  -9   3   14.04    1.16
  -1   9  -3   15.53    1.16
   1   9   3   15.49    1.11
   1   9   3   14.18    1.05
   1   9   3   14.16    1.26
  -1   9  -3   15.29    1.28
  -2  -9  -3    2.98    0.26
  -2  -9  -3    2.84    0.25
   2   9   3    2.80    0.28
  -2   9  -3    2.32    0.25
   2   9   3    2.87    0.24
   2   9   3    2.63    0.22
  -2   9  -3    2.90    0.28
   3  -9   3    8.74    0.66
  -3  -9  -3    7.38    0.68
  -3  -9  -3    7.32    0.66
  -3   9  -3    8.12    0.66
  -3   9  -3    8.85    0.73
   3   9   3    6.74    0.72
   3   9   3    9.34    0.61
   3   9   3    9.18    0.64
   4  -9   3    3.03    0.27
  -4  -9  -3    3.14    0.28
  -4  -9  -3    3.28    0.28
  -4   9  -3    2.91    0.30
  -4   9  -3    2.83    0.25
   4   9   3    2.95    0.25
   4   9   3    2.52    0.29
  -4   9  -3    3.16    0.28
  -5  -9  -3    3.42    0.28
   5  -9   3    3.09    0.28
   5  -9   3    2.81    0.26
  -5  -9  -3    3.01    0.28
  -5   9  -3    3.19    0.28
   5   9   3    2.49    0.30
  -5   9  -3    3.30    0.31
  -5   9  -3    2.68    0.26
   5   9   3    3.07    0.26
   6  -9   3    1.00    0.14
  -6  -9  -3    0.93    0.15
  -6  -9  -3    1.31    0.13
   6  -9   3    1.14    0.15
   6   9   3    1.01    0.13
  -6   9  -3    1.13    0.14
   6   9   3    1.29    0.18
  -6   9  -3    1.38    0.18
  -6   9  -3    1.21    0.15
   6   9   3    0.91    0.14
   7  -9   3    0.02    0.05
   7  -9   3   -0.03    0.04
  -7  -9  -3   -0.02    0.05
  -7   9  -3    0.09    0.06
  -7   9  -3   -0.01    0.04
  -7   9  -3    0.07    0.05
   7   9   3   -0.02    0.05
   7   9   3    0.03    0.07
   8  -9   3    0.07    0.06
  -8  -9  -3    0.04    0.07
   8  -9   3    0.08    0.05
   8  -9   3    0.03    0.05
  -8   9  -3    0.06    0.06
  -8   9  -3    0.08    0.05
  -8   9  -3    0.01    0.05
   8   9   3   -0.02    0.06
   8   9   3   -0.03    0.07
   9  -9   3    2.52    0.25
  -9  -9  -3    2.69    0.28
  -9   9  -3    2.54    0.25
   9   9   3    1.60    0.25
 -10  -9  -3   -0.02    0.10
  10  -9   3    0.04    0.06
 -10   9  -3   -0.02    0.08
  10   9   3    0.05    0.10
 -11  -9  -3    2.65    0.33
  11  -9   3    2.30    0.30
 -11   9  -3    2.63    0.31
  11   9   3    2.36    0.31
 -11  10   3    2.32    0.30
 -10 -10   3    2.21    0.27
 -10  10   3    2.55    0.27
  -9 -10   3    0.04    0.07
   9  10  -3    0.03    0.05
  -9  10   3    0.07    0.07
  -8 -10   3    0.13    0.05
  -8 -10   3    0.19    0.08
  -8  10   3    0.20    0.07
   8  10  -3    0.13    0.06
   8  10  -3    0.19    0.10
  -7 -10   3    5.46    0.52
  -7 -10   3    6.52    0.52
   7  10  -3    6.77    0.47
  -7  10   3    6.41    0.50
   7  10  -3    4.93    0.57
  -6 -10   3    0.36    0.07
  -6 -10   3    0.29    0.08
  -6  10   3    0.30    0.07
   6  10  -3    0.48    0.11
   6  10  -3    0.22    0.07
  -5 -10   3    3.03    0.32
  -5 -10   3    3.70    0.33
   5  10  -3    3.54    0.29
  -5  10   3    3.53    0.31
   5  10  -3    4.17    0.37
  -4 -10   3    9.83    0.75
  -4 -10   3    9.14    0.77
   4 -10  -3    8.46    0.73
   4  10  -3   10.30    0.84
   4  10  -3    8.74    0.68
  -4  10   3    9.02    0.72
  -3 -10   3    0.50    0.08
  -3 -10   3    0.56    0.09
   3 -10  -3    0.42    0.08
   3  10  -3    0.53    0.07
   3  10  -3    0.86    0.12
   2 -10  -3    0.36    0.07
  -2 -10   3    0.23    0.06
  -2 -10   3    0.29    0.06
   2  10  -3    0.27    0.05
   2  10  -3    0.29    0.07
  -2  10   3    0.32    0.06
   1 -10  -3    2.92    0.23
  -1 -10   3    2.02    0.22
  -1 -10   3    2.43    0.21
  -1  10   3    2.33    0.20
   1  10  -3    2.28    0.18
  -1  10   3    2.22    0.18
   1  10  -3    2.18    0.22
   1  10  -3    2.25    0.24
   0 -10  -3    7.49    0.58
   0 -10   3    6.45    0.56
   0 -10  -3    6.45    0.56
   0  10  -3    6.44    0.57
   0  10  -3    7.23    0.62
   0  10   3    7.11    0.54
   0  10   3    6.66    0.50
  -1 -10  -3    3.19    0.30
   1 -10   3    2.88    0.29
  -1 -10  -3    3.23    0.29
   1  10   3    3.59    0.28
   1  10   3    3.64    0.26
  -1  10  -3    3.32    0.32
  -1  10  -3    3.07    0.30
  -2 -10  -3   11.61    0.89
  -2 -10  -3   10.81    0.92
   2 -10   3   11.13    0.88
   2  10   3   10.47    0.84
   2  10   3    9.63    0.80
  -2  10  -3   11.59    0.97
  -2  10  -3   12.15    0.89
  -3 -10  -3    3.55    0.30
  -3 -10  -3    2.80    0.29
   3 -10   3    3.18    0.29
   3  10   3    3.10    0.26
  -3  10  -3    3.54    0.32
   3  10   3    2.83    0.27
  -3  10  -3    3.21    0.29
   4 -10   3   24.72    1.93
  -4 -10  -3   25.41    1.94
  -4 -10  -3   24.02    2.02
  -4  10  -3   26.37    1.94
  -4  10  -3   24.75    2.14
   4  10   3   23.77    1.86
   4  10   3   24.32    1.77
   5 -10   3    2.80    0.27
  -5 -10  -3    2.72    0.27
  -5 -10  -3    3.00    0.28
   5  10   3    2.79    0.26
   5  10   3    2.99    0.25
  -5  10  -3    3.20    0.28
  -5  10  -3    2.78    0.30
   6 -10   3    1.34    0.16
  -6 -10  -3    1.24    0.13
  -6 -10  -3    0.95    0.15
  -6  10  -3    0.99    0.16
  -6  10  -3    1.12    0.16
   6  10   3    1.05    0.14
   7 -10   3    0.07    0.06
   7 -10   3    0.07    0.05
  -7 -10  -3    0.16    0.08
  -7  10  -3    0.09    0.06
  -7  10  -3    0.14    0.06
   7  10   3    0.19    0.07
   8 -10   3   -0.08    0.05
  -8 -10  -3   -0.05    0.06
  -8  10  -3   -0.04    0.04
   9 -10   3   -0.01    0.06
  -9  10  -3   -0.01    0.07
 -10 -10  -3    0.39    0.14
  10 -10   3    0.43    0.12
 -10  10  -3    0.33    0.13
 -11 -11   3    0.02    0.11
 -11  11   3    0.09    0.12
 -10 -11   3    1.18    0.20
 -10  11   3    1.72    0.23
  -9 -11   3    0.45    0.12
  -9  11   3    0.47    0.12
   9  11  -3    0.49    0.10
  -8 -11   3    1.12    0.17
  -8 -11   3    1.24    0.15
   8  11  -3    1.39    0.17
   8  11  -3    1.29    0.21
  -8  11   3    1.41    0.18
  -7 -11   3    1.48    0.19
  -7 -11   3    1.41    0.16
  -7  11   3    1.12    0.16
   7  11  -3    1.78    0.22
   7  11  -3    1.29    0.16
  -6 -11   3    2.70    0.26
  -6 -11   3    2.78    0.24
   6  11  -3    2.75    0.23
   6  11  -3    2.28    0.28
  -6  11   3    1.79    0.23
  -5 -11   3    1.19    0.17
  -5 -11   3    1.28    0.15
  -5  11   3    1.42    0.15
   5  11  -3    1.31    0.19
   5  11  -3    1.36    0.15
  -4 -11   3    6.66    0.60
  -4 -11   3    7.46    0.61
   4 -11  -3    7.05    0.58
   4  11  -3    7.38    0.54
   4  11  -3    7.12    0.66
  -3 -11   3    9.20    0.74
   3 -11  -3    8.63    0.71
  -3 -11   3    9.02    0.72
   3  11  -3    9.67    0.80
   3  11  -3    8.85    0.64
  -3  11   3    7.40    0.68
  -2 -11   3    6.73    0.52
  -2 -11   3    6.15    0.52
   2 -11  -3    6.23    0.51
   2  11  -3    5.66    0.45
   2  11  -3    6.22    0.57
  -2  11   3    5.94    0.49
   1 -11  -3    2.21    0.22
  -1 -11   3    2.47    0.23
  -1 -11   3    2.49    0.21
   1  11  -3    2.07    0.22
  -1  11   3    2.44    0.21
   1  11  -3    2.51    0.25
   1  11  -3    2.26    0.18
  -1  11   3    2.25    0.18
   0 -11  -3    4.08    0.33
   0 -11  -3    3.61    0.33
   0 -11   3    3.70    0.33
   0  11  -3    3.22    0.33
   0  11   3    3.65    0.28
   0  11  -3    3.55    0.35
  -1 -11  -3    3.73    0.33
  -1 -11  -3    3.92    0.33
   1 -11   3    3.73    0.33
  -1  11  -3    4.11    0.34
  -1  11  -3    2.88    0.35
   1  11   3    3.82    0.29
   2 -11   3    0.05    0.04
  -2 -11  -3    0.02    0.03
  -2 -11  -3   -0.03    0.04
  -2  11  -3    0.00    0.04
  -2  11  -3    0.02    0.04
   2  11   3   -0.01    0.03
  -3 -11  -3    3.95    0.35
   3 -11   3    3.99    0.34
  -3 -11  -3    3.49    0.35
  -3  11  -3    4.41    0.35
   3  11   3    4.18    0.31
  -3  11  -3    3.09    0.36
  -4 -11  -3   25.43    2.04
   4 -11   3   23.66    1.94
  -4 -11  -3   26.43    1.96
   4  11   3   24.13    1.78
  -4  11  -3   24.91    1.95
   5 -11   3    1.08    0.16
  -5 -11  -3    1.23    0.15
  -5 -11  -3    1.22    0.17
  -5  11  -3    1.44    0.18
   5  11   3    1.27    0.15
  -6 -11  -3    1.31    0.15
   6 -11   3    1.19    0.17
  -6 -11  -3    1.66    0.21
   6  11   3    1.50    0.17
  -6  11  -3    1.34    0.18
  -7 -11  -3    2.01    0.26
   7 -11   3    2.34    0.23
   7  11   3    2.28    0.22
  -7  11  -3    1.83    0.22
  -8 -11  -3   -0.02    0.08
  -9 -11  -3    0.69    0.18
 -10 -11  -3    0.18    0.14
 -10 -12   3    0.64    0.17
  10  12  -3    0.98    0.15
 -10  12   3    0.85    0.17
  -9 -12   3    1.04    0.18
  -9  12   3    1.14    0.19
   9  12  -3    1.31    0.17
  -8 -12   3    1.84    0.24
  -8 -12   3    1.55    0.19
   8  12  -3    1.87    0.28
   8  12  -3    1.73    0.19
  -8  12   3    2.01    0.23
  -7 -12   3    0.06    0.04
  -7 -12   3    0.05    0.07
  -7  12   3    0.00    0.05
   7  12  -3   -0.08    0.07
   7  12  -3    0.00    0.05
  -6 -12   3    2.25    0.24
  -6 -12   3    2.48    0.26
  -6  12   3    2.35    0.24
   6  12  -3    2.80    0.31
   6  12  -3    2.81    0.23
  -5 -12   3   14.27    1.11
  -5 -12   3   13.67    1.15
   5  12  -3   15.55    1.01
  -5  12   3   11.67    1.06
   4 -12  -3    2.14    0.22
  -4 -12   3    2.29    0.23
  -4 -12   3    2.46    0.24
   4  12  -3    2.44    0.26
   4  12  -3    2.27    0.20
  -3 -12   3    0.15    0.05
  -3 -12   3    0.11    0.06
   3 -12  -3    0.12    0.05
   3  12  -3    0.12    0.04
   3  12  -3    0.06    0.06
  -2 -12   3    7.49    0.57
   2 -12  -3    5.80    0.55
  -2 -12   3    7.23    0.57
   2  12  -3    5.83    0.61
   2  12  -3    7.04    0.49
  -1 -12   3    0.07    0.05
   1 -12  -3   -0.03    0.04
  -1 -12   3    0.05    0.03
   1  12  -3    0.04    0.04
  -1  12   3    0.02    0.02
   0 -12   3    4.69    0.43
   0 -12  -3    4.98    0.43
   0 -12  -3    4.44    0.43
   0  12  -3    5.60    0.44
   0  12   3    5.18    0.37
  -1 -12  -3    4.88    0.41
  -1 -12  -3    4.55    0.41
   1 -12   3    4.77    0.41
  -1  12  -3    4.59    0.41
   1  12   3    4.59    0.36
  -2 -12  -3   12.18    1.08
  -2 -12  -3   14.11    1.13
   2 -12   3   13.81    1.09
  -2  12  -3   13.69    1.09
   2  12   3   13.92    0.99
  -3 -12  -3    7.17    0.64
   3 -12   3    7.52    0.63
  -3 -12  -3    7.52    0.65
  -3  12  -3    7.83    0.64
   3  12   3    7.65    0.57
  -4 -12  -3    3.63    0.35
  -4 -12  -3    3.60    0.34
   4 -12   3    3.61    0.34
   4  12   3    3.94    0.31
  -4  12  -3    3.60    0.34
   5 -12   3    0.79    0.12
  -5 -12  -3    0.64    0.13
  -5 -12  -3    0.53    0.10
   5  12   3    0.77    0.11
  -5  12  -3    0.68    0.12
   6 -12   3    1.28    0.17
  -6 -12  -3    1.05    0.18
  -6 -12  -3    1.11    0.15
  -6  12  -3    1.28    0.18
   6  12   3    1.84    0.19
  -7 -12  -3    1.08    0.18
   7 -12   3    1.27    0.17
  -7  12  -3    0.86    0.16
   7  12   3    1.07    0.15
  -8 -12  -3    0.08    0.10
  -9 -12  -3    1.22    0.22
 -10 -13   3   -0.02    0.13
 -10  13   3    0.02    0.11
  10  13  -3    0.14    0.08
  -9 -13   3    0.11    0.11
  -9  13   3   -0.04    0.09
   9  13  -3    0.06    0.06
  -8 -13   3    0.05    0.10
   8  13  -3    0.04    0.05
   7  13  -3    0.51    0.10
  -6 -13   3    1.66    0.19
  -6 -13   3    1.70    0.22
   6  13  -3    1.81    0.18
  -5 -13   3    0.08    0.04
  -5 -13   3    0.07    0.07
   5  13  -3    0.07    0.04
  -4 -13   3    1.55    0.17
   4 -13  -3    1.50    0.17
  -4 -13   3    1.18    0.18
   4  13  -3    1.58    0.15
  -3 -13   3    1.07    0.14
  -3 -13   3    1.20    0.17
   3 -13  -3    1.03    0.14
   3  13  -3    0.95    0.11
  -2 -13   3    0.18    0.07
   2 -13  -3    0.21    0.07
  -2 -13   3    0.32    0.06
   2  13  -3    0.24    0.04
   1 -13  -3    0.00    0.05
  -1 -13   3    0.08    0.05
  -1  13   3    0.04    0.02
   0 -13   3    0.06    0.05
   0 -13  -3    0.03    0.05
   0 -13  -3   -0.02    0.03
   0  13   3    0.01    0.02
  -1 -13  -3    1.07    0.16
  -1 -13  -3    1.36    0.15
   1 -13   3    1.31    0.17
   1  13   3    1.31    0.12
  -1  13  -3    1.10    0.17
  -2 -13  -3    0.00    0.05
   2 -13   3    0.01    0.05
  -2 -13  -3   -0.03    0.04
   2  13   3   -0.01    0.04
  -2  13  -3   -0.07    0.04
  -3 -13  -3    3.66    0.39
   3 -13   3    4.77    0.39
  -3 -13  -3    4.21    0.39
   3  13   3    4.69    0.35
  -3  13  -3    3.97    0.39
   4 -13   3    1.80    0.19
  -4 -13  -3    1.15    0.18
  -4 -13  -3    1.95    0.21
  -4  13  -3    1.82    0.20
   4  13   3    1.86    0.17
   5 -13   3    2.28    0.25
  -5 -13  -3    2.41    0.27
  -5 -13  -3    2.87    0.26
   5  13   3    2.50    0.24
  -5  13  -3    2.50    0.26
  -6 -13  -3    1.32    0.20
  -6 -13  -3    1.18    0.16
   6 -13   3    1.29    0.18
   6  13   3    1.25    0.17
  -6  13  -3    1.30    0.19
  -7 -13  -3    0.02    0.10
  -7  13  -3   -0.04    0.08
   7  13   3    0.14    0.07
  -8 -13  -3    1.99    0.29
   8  13   3    2.05    0.23
  -9 -14   3    1.37    0.23
   9  14  -3    1.37    0.18
  -8 -14   3    2.17    0.29
   8  14  -3    2.30    0.23
  -7 -14   3   -0.07    0.08
   7  14  -3    0.01    0.05
  -6 -14   3    6.39    0.61
   6  14  -3    7.23    0.54
  -5 -14   3    0.54    0.13
   5  14  -3    0.53    0.09
  -4 -14   3    2.06    0.21
  -4 -14   3    2.21    0.26
   4  14  -3    1.90    0.18
   3 -14  -3    0.37    0.08
  -3 -14   3   -0.02    0.08
  -3 -14   3    0.29    0.07
   3  14  -3    0.16    0.05
  -2 -14   3    0.39    0.08
   2 -14  -3    0.37    0.09
  -2 -14   3    0.42    0.10
   2  14  -3    0.25    0.05
  -1 -14   3    0.19    0.08
   1 -14  -3    0.25    0.08
   1 -14  -3    0.19    0.06
   0 -14  -3    1.91    0.20
   0 -14   3    1.97    0.21
   0 -14  -3    1.94    0.21
   0  14   3    1.88    0.16
   1 -14   3    0.50    0.11
  -1 -14  -3    0.49    0.09
  -1 -14  -3    0.49    0.10
   1  14   3    0.58    0.08
  -1  14  -3    0.56    0.12
  -2 -14  -3    1.08    0.14
  -2 -14  -3    0.60    0.13
   2 -14   3    0.92    0.15
   2  14   3    0.79    0.11
  -2  14  -3    1.33    0.17
  -3 -14  -3    1.50    0.16
   3 -14   3    1.27    0.18
  -3 -14  -3    1.14    0.18
   3  14   3    1.20    0.15
  -3  14  -3    1.48    0.20
  -4 -14  -3    8.81    0.68
   4 -14   3    7.03    0.66
  -4  14  -3    7.99    0.67
   4  14   3    7.71    0.60
  -5 -14  -3    0.78    0.15
   5 -14   3    0.40    0.11
  -5  14  -3    1.00    0.16
   5  14   3    0.91    0.12
  -6 -14  -3    0.23    0.11
   6 -14   3    0.28    0.09
   6  14   3    0.23    0.08
  -6  14  -3    0.39    0.12
  -7 -14  -3    0.02    0.12
   7  14   3   -0.11    0.05
  -8 -14  -3    0.09    0.14
   8  14   3   -0.06    0.06
  -8 -15   3    0.13    0.13
   8  15  -3    0.02    0.06
  -7 -15   3    0.02    0.10
   7  15  -3   -0.03    0.05
  -6 -15   3   -0.01    0.10
   6  15  -3    0.06    0.05
  -5 -15   3    2.21    0.29
   5  15  -3    2.55    0.22
  -4 -15   3   -0.11    0.06
   4  15  -3   -0.02    0.04
   3 -15  -3   -0.05    0.05
  -3 -15   3   -0.03    0.04
  -3 -15   3    0.01    0.06
   3  15  -3    0.01    0.04
  -2 -15   3    3.53    0.32
   2 -15  -3    2.76    0.29
  -2 -15   3    2.99    0.29
  -1 -15   3    0.31    0.09
   1 -15  -3    0.53    0.10
   0 -15   3    0.24    0.09
   0 -15  -3    0.38    0.10
   0 -15  -3    0.23    0.07
   0  15   3    0.34    0.05
   1 -15   3    0.71    0.13
  -1 -15  -3    0.79    0.13
  -1 -15  -3    0.75    0.12
   1  15   3    0.78    0.10
  -2 -15  -3    0.36    0.09
   2 -15   3    0.40    0.10
  -2  15  -3    0.15    0.09
   2  15   3    0.33    0.07
   3 -15   3    3.95    0.34
  -3 -15  -3    3.22    0.34
   3  15   3    3.42    0.29
  -3  15  -3    2.97    0.34
   4 -15   3   -0.02    0.06
  -4 -15  -3   -0.03    0.06
   4  15   3    0.04    0.05
  -4  15  -3    0.00    0.08
   5 -15   3    1.36    0.20
  -5 -15  -3    1.70    0.22
   5  15   3    1.42    0.18
  -5  15  -3    1.47    0.22
  -6 -15  -3    0.35    0.14
   6 -15   3    0.46    0.11
  -6  15  -3    0.41    0.13
   6  15   3    0.26    0.08
  -7 -15  -3    1.19    0.22
   7  15   3    1.04    0.15
  -6 -16   3    0.43    0.16
   6  16  -3    0.85    0.12
   5  16  -3    4.57    0.37
  -4 -16   3    0.64    0.16
   4  16  -3    0.64    0.10
   3 -16  -3    1.18    0.18
  -3 -16   3    1.12    0.19
   3  16  -3    1.31    0.13
  -2 -16   3    0.28    0.07
  -2 -16   3    0.16    0.09
   2 -16  -3    0.15    0.08
   1 -16  -3    0.13    0.07
  -1 -16   3    0.15    0.08
   0 -16   3    6.38    0.55
   0 -16  -3    6.75    0.56
   0 -16  -3    5.81    0.55
  -1 -16  -3    0.47    0.12
   1 -16   3    0.59    0.13
   1  16   3    0.82    0.09
   2 -16   3    6.59    0.56
  -2 -16  -3    6.41    0.56
   2  16   3    6.10    0.49
   3 -16   3    1.77    0.22
  -3 -16  -3    1.58    0.23
  -3  16  -3    1.33    0.22
   3  16   3    1.77    0.18
   4 -16   3    1.67    0.23
  -4 -16  -3    1.53    0.23
   4  16   3    1.78    0.19
  -4  16  -3    1.73    0.24
  -5 -16  -3    0.51    0.13
   5 -16   3    0.40    0.11
   5  16   3    0.39    0.09
  -5  16  -3    0.72    0.16
  -5 -17   3    0.11    0.13
   5  17  -3    0.30    0.09
  -4 -17   3    0.14    0.12
   4  17  -3   -0.01    0.05
  -3 -17   3    0.25    0.11
   3  17  -3    0.50    0.06
   2 -17  -3    0.62    0.13
  -2 -17   3    0.49    0.12
  -1 -17   3    0.04    0.07
   1 -17  -3   -0.02    0.06
   0 -17  -3    0.81    0.15
   0 -17   3    0.95    0.17
   1 -17   3    0.11    0.08
  -1 -17  -3   -0.05    0.06
   1  17   3    0.09    0.05
  -2 -17  -3    0.56    0.14
   2 -17   3    0.74    0.14
   2  17   3    0.78    0.10
  -3 -17  -3    0.11    0.07
   3 -17   3    0.07    0.07
   3  17   3    0.13    0.07
   4 -17   3    2.46    0.29
  -4 -17  -3    2.37    0.30
   4  17   3    2.25    0.23
   2 -18  -3    0.23    0.10
  -2 -18   3    0.10    0.10
  -1 -18   3    0.94    0.17
   1 -18  -3    0.98    0.17
   0 -18   3    0.38    0.12
   0 -18  -3    0.43    0.11
 -14   0   4    0.01    0.08
  14   0  -4    0.06    0.12
 -13   0   4    0.01    0.07
 -12   0   4    2.55    0.27
 -11   0   4    0.02    0.05
  11   0  -4    0.01    0.07
 -10   0   4    3.02    0.29
  10   0  -4    3.29    0.34
  -9   0   4   -0.01    0.04
   9   0  -4    0.00    0.05
  -8   0   4    1.77    0.17
   8   0  -4    1.61    0.20
   7   0  -4    0.00    0.04
  -7   0   4   -0.02    0.03
  -6   0   4   76.55    5.50
   6   0  -4   82.88    6.66
  -6   0   4   75.61    5.80
   5   0  -4    0.03    0.04
  -5   0   4    0.02    0.02
  -5   0   4    0.01    0.03
  -4   0   4  149.31   10.86
   4   0  -4  140.02   12.45
  -4   0   4  152.01   10.31
  -3   0   4   -0.04    0.02
   3   0  -4   -0.01    0.03
  -2   0   4   32.35    3.07
  -2   0   4   44.26    3.24
  -1   0   4    0.02    0.04
   1   0  -4   -0.01    0.03
  -1   0   4   -0.03    0.02
   0   0  -4    9.68    0.93
   0   0   4   13.32    0.93
   0   0  -4   10.56    0.93
   0   0   4   13.28    0.99
   0   0  -4   10.99    0.99
   1   0   4   -0.04    0.01
  -1   0  -4   -0.07    0.02
  -1   0  -4   -0.08    0.02
   2   0   4   10.25    0.78
   2   0   4    9.39    0.82
  -2   0  -4    9.47    0.77
  -2   0  -4   11.65    0.89
   2   0   4   10.01    0.82
  -2   0  -4   10.59    0.80
  -3   0  -4   -0.02    0.03
  -3   0  -4    0.01    0.02
  -3   0  -4   -0.01    0.02
   3   0   4    0.02    0.03
   4   0   4    2.70    0.22
  -4   0  -4    2.53    0.22
  -4   0  -4    2.50    0.25
  -4   0  -4    2.31    0.22
  -5   0  -4    0.00    0.03
  -5   0  -4    0.02    0.03
  -5   0  -4   -0.02    0.03
   5   0   4   -0.03    0.03
  -6   0  -4   11.10    0.85
   6   0   4   11.65    0.86
   6   0   4    9.87    0.97
  -6   0  -4   10.98    0.88
  -6   0  -4   11.28    0.97
   7   0   4   -0.10    0.03
   7   0   4   -0.04    0.04
  -7   0  -4    0.00    0.04
  -7   0  -4    0.00    0.04
  -8   0  -4    6.74    0.54
   8   0   4    6.74    0.55
  -8   0  -4    6.70    0.55
   8   0   4    6.07    0.62
   9   0   4    0.00    0.05
  -9   0  -4    0.01    0.04
   9   0   4    0.00    0.06
  -9   0  -4   -0.01    0.04
 -10   0  -4    1.23    0.18
 -10   0  -4    1.36    0.18
  10   0   4    1.02    0.17
  11   0   4   -0.01    0.07
 -11   0  -4   -0.11    0.07
 -11   0  -4    0.07    0.07
  12   0   4    0.19    0.13
 -12   0  -4    0.17    0.09
 -14  -1   4    0.24    0.09
  14   1  -4    0.12    0.13
 -14   1   4    0.02    0.08
 -13  -1   4    2.36    0.27
 -13   1   4    1.85    0.25
 -12  -1   4    0.05    0.07
 -12   1   4    0.17    0.09
  11  -1  -4    1.50    0.23
 -11  -1   4    1.70    0.20
 -11   1   4    1.85    0.22
  11   1  -4    1.58    0.24
  10  -1  -4    4.89    0.46
 -10  -1   4    3.97    0.39
  10   1  -4    4.78    0.47
 -10   1   4    4.84    0.40
   9  -1  -4    8.12    0.73
  -9  -1   4    7.78    0.64
   9   1  -4    7.94    0.74
  -9   1   4    8.01    0.64
  -8  -1   4    2.99    0.27
   8  -1  -4    3.15    0.31
  -8   1   4    2.87    0.27
   8   1  -4    3.07    0.31
  -7  -1   4    0.25    0.06
  -7  -1   4    0.27    0.05
   7  -1  -4    0.32    0.08
  -7   1   4    0.30    0.06
  -6  -1   4    2.63    0.21
   6  -1  -4    3.11    0.27
  -6  -1   4    2.50    0.22
   6   1  -4    2.15    0.26
  -6   1   4    2.87    0.20
  -6   1   4    2.50    0.23
  -5  -1   4    8.68    0.68
  -5  -1   4    9.31    0.65
   5  -1  -4    9.03    0.78
   5   1  -4    8.84    0.79
  -5   1   4    8.73    0.69
  -5   1   4    8.89    0.64
  -4  -1   4   14.24    0.93
  -4  -1   4   13.13    0.98
  -4  -1   4   11.45    1.05
   4  -1  -4   13.73    1.12
  -4   1   4   12.71    0.98
   4   1  -4   12.60    1.12
  -4   1   4   13.12    0.92
   3  -1  -4   12.78    1.06
  -3  -1   4   13.25    0.88
  -3  -1   4   10.31    1.00
  -3   1   4   12.33    0.93
  -3   1   4   11.76    0.88
   3   1  -4   13.71    1.07
   2  -1  -4    3.99    0.40
  -2  -1   4    4.86    0.38
   2   1  -4    4.90    0.41
   1  -1  -4   19.82    1.70
  -1  -1   4   18.17    1.61
   1   1  -4   22.20    1.71
   0  -1   4    0.03    0.01
   0   1   4    0.00    0.02
   0   1  -4    0.03    0.02
  -1  -1  -4    3.70    0.35
  -1  -1  -4    4.21    0.34
  -1  -1  -4    4.29    0.34
  -1  -1  -4    4.55    0.38
  -1   1  -4    4.54    0.34
  -1   1  -4    4.07    0.38
  -2  -1  -4   14.70    1.25
  -2  -1  -4   13.09    1.12
   2  -1   4   15.51    1.09
   2   1   4   14.11    1.09
  -2   1  -4   14.96    1.25
  -3  -1  -4    3.36    0.28
   3  -1   4    3.62    0.28
  -3  -1  -4    3.62    0.32
  -3  -1  -4    3.52    0.29
   3   1   4    3.24    0.28
   3   1   4    3.89    0.29
  -3   1  -4    3.49    0.29
  -3   1  -4    3.20    0.32
  -3   1  -4    2.83    0.27
   4  -1   4    0.15    0.04
  -4  -1  -4    0.09    0.04
  -4  -1  -4    0.18    0.05
  -4  -1  -4    0.09    0.04
   4   1   4    0.11    0.02
   4   1   4    0.14    0.04
  -4   1  -4    0.12    0.04
  -5  -1  -4    0.59    0.09
  -5  -1  -4    0.52    0.08
   5  -1   4    0.44    0.08
  -5  -1  -4    0.59    0.10
  -5   1  -4    0.41    0.07
  -5   1  -4    0.50    0.08
   5   1   4    0.43    0.08
   5   1   4    0.41    0.09
  -5   1  -4    0.58    0.10
  -6  -1  -4    9.50    0.73
  -6  -1  -4    9.59    0.76
   6  -1   4   10.01    0.85
   6  -1   4    8.83    0.74
  -6   1  -4   10.44    0.84
  -6   1  -4    9.12    0.73
  -6   1  -4    9.06    0.75
   6   1   4    9.79    0.74
   6   1   4    8.20    0.84
   7  -1   4    0.63    0.12
  -7  -1  -4    0.70    0.11
  -7  -1  -4    0.84    0.12
   7  -1   4    0.92    0.13
   7   1   4    0.76    0.13
   7   1   4    0.60    0.11
  -7   1  -4    0.80    0.12
  -7   1  -4    0.53    0.11
  -7   1  -4    0.87    0.12
   8  -1   4    0.27    0.09
  -8  -1  -4    0.36    0.08
   8  -1   4    0.37    0.09
  -8  -1  -4    0.30    0.08
  -8   1  -4    0.32    0.08
  -8   1  -4    0.18    0.07
   8   1   4    0.38    0.10
   8   1   4    0.36    0.09
   9  -1   4    0.14    0.07
  -9  -1  -4    0.08    0.06
   9  -1   4    0.18    0.08
  -9  -1  -4    0.10    0.06
  -9   1  -4    0.16    0.06
   9   1   4    0.07    0.07
  -9   1  -4    0.13    0.06
   9   1   4    0.01    0.06
 -10  -1  -4   -0.02    0.05
 -10  -1  -4   -0.05    0.06
  10  -1   4    0.04    0.06
  10   1   4    0.07    0.07
 -10   1  -4   -0.03    0.05
 -10   1  -4    0.00    0.05
 -11  -1  -4    0.20    0.10
  11  -1   4    0.21    0.09
 -11  -1  -4    0.19    0.09
 -11   1  -4    0.29    0.10
  11   1   4    0.05    0.09
 -11   1  -4    0.21    0.09
 -12  -1  -4    1.06    0.18
  12  -1   4    1.39    0.21
  12   1   4    0.94    0.20
 -12   1  -4    0.98    0.19
 -14  -2   4    1.69    0.24
 -14   2   4    1.83    0.26
  14   2  -4    1.48    0.24
 -13  -2   4    0.04    0.07
 -13   2   4   -0.01    0.07
  13   2  -4   -0.01    0.08
 -12  -2   4    0.22    0.08
 -12   2   4   -0.03    0.06
  11  -2  -4    3.08    0.38
 -11  -2   4    3.67    0.34
  11   2  -4    4.39    0.41
 -11   2   4    3.98    0.35
  10  -2  -4    0.08    0.06
 -10  -2   4    0.13    0.06
 -10   2   4    0.11    0.06
  10   2  -4    0.28    0.10
  -9  -2   4    4.52    0.37
   9  -2  -4    4.15    0.42
  -9   2   4    3.97    0.37
   9   2  -4    4.28    0.42
   8  -2  -4    5.60    0.50
  -8  -2   4    5.48    0.43
   8   2  -4    4.77    0.50
  -8   2   4    5.32    0.44
  -7  -2   4    2.54    0.21
  -7  -2   4    2.58    0.23
   7  -2  -4    2.75    0.27
  -7  -2   4    2.84    0.23
   7   2  -4    2.37    0.27
  -7   2   4    2.53    0.23
  -6  -2   4   24.15    2.01
  -6  -2   4   28.55    2.12
   6   2  -4   27.91    2.44
  -6   2   4   31.66    2.00
  -6   2   4   29.52    2.13
   5  -2  -4    1.56    0.16
  -5  -2   4    1.37    0.13
  -5  -2   4    1.35    0.13
  -5  -2   4    1.54    0.13
  -5   2   4    1.48    0.14
   5   2  -4    1.17    0.16
  -5   2   4    1.64    0.12
   4  -2  -4   -0.02    0.02
  -4  -2   4   -0.02    0.02
   4   2  -4    0.03    0.04
  -4   2   4    0.03    0.03
  -4   2   4    0.00    0.02
   3  -2  -4   -0.04    0.02
  -3   2   4   -0.01    0.05
  -3   2   4   -0.02    0.02
   3   2  -4    0.02    0.03
  -3   2   4   -0.01    0.02
  -2  -2   4    9.74    0.73
   2  -2  -4    8.27    0.77
  -2   2   4    8.94    0.64
  -2   2   4    8.98    0.77
   2   2  -4    8.94    0.78
  -1  -2   4   15.23    1.07
   1  -2  -4   12.54    1.12
   1   2  -4   13.19    1.13
  -1   2   4   13.51    1.13
   1   2  -4   11.49    1.06
   0  -2   4   29.21    2.10
   0  -2   4   26.31    2.10
   0  -2  -4   25.29    2.22
   0   2  -4   29.52    2.01
   0   2  -4   23.76    2.23
   0   2  -4   26.47    1.84
   0   2   4   22.45    2.22
  -1  -2  -4    3.25    0.27
  -1  -2  -4    3.21    0.27
  -1  -2  -4    3.16    0.29
  -1   2  -4    3.10    0.29
  -1   2  -4    3.51    0.27
   1   2   4    3.42    0.26
  -1   2  -4    3.15    0.23
  -2  -2  -4    7.41    0.61
  -2  -2  -4    7.58    0.65
  -2  -2  -4    7.12    0.59
   2  -2   4    7.82    0.58
  -2   2  -4    7.35    0.66
  -2   2  -4    7.50    0.57
   3  -2   4    7.09    0.55
  -3  -2  -4    5.90    0.56
  -3  -2  -4    7.48    0.62
  -3  -2  -4    7.31    0.55
   3   2   4    7.25    0.55
  -3   2  -4    6.59    0.54
  -3   2  -4    7.46    0.63
  -3   2  -4    7.05    0.56
  -4  -2  -4    0.49    0.07
  -4  -2  -4    0.35    0.07
  -4  -2  -4    0.44    0.08
   4  -2   4    0.55    0.08
  -4   2  -4    0.43    0.07
   4   2   4    0.55    0.08
  -4   2  -4    0.61    0.08
   4   2   4    0.49    0.08
  -4   2  -4    0.41    0.08
  -5  -2  -4    3.99    0.33
  -5  -2  -4    4.26    0.35
   5  -2   4    4.10    0.34
   5   2   4    3.57    0.38
  -5   2  -4    3.86    0.38
  -5   2  -4    3.96    0.34
  -5   2  -4    4.21    0.33
   5   2   4    3.99    0.34
   6  -2   4    3.27    0.30
  -6  -2  -4    3.35    0.29
  -6  -2  -4    3.36    0.30
  -6   2  -4    3.54    0.33
  -6   2  -4    3.32    0.30
   6   2   4    3.36    0.34
   6   2   4    3.19    0.30
  -6   2  -4    3.35    0.29
  -7  -2  -4    2.62    0.22
   7  -2   4    2.12    0.22
  -7  -2  -4    2.34    0.23
   7  -2   4    2.27    0.25
  -7   2  -4    2.29    0.22
   7   2   4    2.41    0.23
  -7   2  -4    2.44    0.22
  -7   2  -4    2.06    0.25
   7   2   4    1.99    0.25
   8  -2   4   10.16    0.77
  -8  -2  -4   10.27    0.79
  -8  -2  -4    8.82    0.75
   8  -2   4    9.76    0.88
   8   2   4    9.39    0.77
  -8   2  -4    9.35    0.78
  -8   2  -4    9.15    0.76
   8   2   4    9.61    0.88
  -9  -2  -4    2.45    0.25
   9  -2   4    2.89    0.31
   9  -2   4    2.84    0.27
  -9  -2  -4    2.62    0.26
  -9   2  -4    2.68    0.26
   9   2   4    2.51    0.26
   9   2   4    2.05    0.29
  -9   2  -4    2.71    0.26
 -10  -2  -4    3.37    0.31
 -10  -2  -4    3.61    0.33
  10  -2   4    3.56    0.33
  10   2   4    3.16    0.32
 -10   2  -4    2.82    0.31
 -10   2  -4    2.96    0.31
  11  -2   4    0.38    0.11
 -11  -2  -4    0.64    0.14
 -11  -2  -4    0.44    0.12
  11   2   4    0.56    0.14
 -11   2  -4    0.59    0.14
 -12  -2  -4   -0.02    0.06
  12  -2   4    0.08    0.08
  12   2   4    0.07    0.11
 -12   2  -4   -0.01    0.10
 -14  -3   4    2.05    0.27
  14   3  -4    2.11    0.29
 -14   3   4    2.48    0.31
 -13  -3   4    1.34    0.19
 -13   3   4    1.16    0.19
  13   3  -4    1.04    0.20
 -12  -3   4    1.41    0.19
 -12   3   4    1.52    0.20
  12   3  -4    1.35    0.20
 -11  -3   4    0.52    0.11
  11  -3  -4    0.53    0.13
 -11   3   4    0.53    0.11
  11   3  -4    0.39    0.14
 -10  -3   4    1.61    0.18
  10  -3  -4    1.52    0.22
  10   3  -4    1.91    0.25
 -10   3   4    1.50    0.19
   9  -3  -4    0.97    0.15
  -9  -3   4    0.97    0.13
   9   3  -4    1.01    0.16
  -9   3   4    0.66    0.12
   8  -3  -4    0.06    0.05
  -8  -3   4    0.02    0.04
  -8  -3   4    0.05    0.04
  -8   3   4    0.04    0.04
   8   3  -4    0.09    0.06
  -7  -3   4    4.09    0.31
   7  -3  -4    3.35    0.35
  -7  -3   4    3.75    0.31
  -7  -3   4    3.37    0.29
  -7   3   4    3.45    0.31
   7   3  -4    4.03    0.37
  -6  -3   4    2.23    0.21
  -6  -3   4    2.56    0.22
   6  -3  -4    2.52    0.25
  -6  -3   4    2.68    0.22
  -6  -3   4    2.89    0.22
   6   3  -4    2.48    0.26
   6   3  -4    2.42    0.21
  -6   3   4    2.38    0.22
  -5  -3   4    0.72    0.09
  -5  -3   4    0.76    0.08
  -5  -3   4    0.69    0.08
   5  -3  -4    0.63    0.10
  -5  -3   4    0.96    0.08
   5   3  -4    0.76    0.11
   5   3  -4    0.91    0.09
  -5   3   4    0.67    0.10
  -5   3   4    0.68    0.06
  -4  -3   4    4.57    0.34
   4  -3  -4    4.10    0.36
  -4  -3   4    4.60    0.31
   4   3  -4    3.17    0.37
  -4   3   4    3.71    0.32
  -4   3   4    3.93    0.29
  -3  -3   4    0.08    0.02
   3  -3  -4    0.08    0.03
  -3  -3   4    0.08    0.03
   3   3  -4    0.06    0.02
   3   3  -4    0.07    0.03
  -3   3   4    0.10    0.02
  -3   3   4    0.12    0.05
   3   3  -4    0.01    0.03
  -3   3   4    0.04    0.03
  -2  -3   4    2.87    0.24
  -2  -3   4    3.02    0.25
   2  -3  -4    2.97    0.26
   2   3  -4    2.96    0.24
   2   3  -4    3.13    0.27
  -2   3   4    2.32    0.26
   2   3  -4    2.82    0.22
  -2   3   4    3.09    0.22
  -1  -3   4    0.00    0.01
   1  -3  -4    0.01    0.01
  -1  -3   4    0.01    0.01
   1   3  -4    0.02    0.01
   1   3  -4    0.02    0.02
  -1   3   4    0.02    0.03
  -1   3   4    0.01    0.02
   1   3  -4    0.06    0.02
   0  -3  -4   19.61    1.45
   0  -3  -4   21.72    1.60
   0   3  -4   17.70    1.61
   0   3   4   17.67    1.60
   0   3  -4   17.16    1.32
  -1  -3  -4    6.43    0.60
  -1  -3  -4    7.85    0.64
   1   3   4    6.30    0.64
  -1   3  -4    7.98    0.58
   1   3   4    7.36    0.56
  -1   3  -4    8.38    0.65
  -2  -3  -4    0.96    0.10
  -2  -3  -4    1.00    0.10
  -2  -3  -4    1.04    0.09
  -2   3  -4    0.85    0.11
   2   3   4    0.58    0.09
  -2   3  -4    0.88    0.10
  -3  -3  -4    3.26    0.26
  -3  -3  -4    3.34    0.25
   3  -3   4    3.16    0.25
  -3  -3  -4    2.86    0.28
  -3   3  -4    2.63    0.25
   3   3   4    2.69    0.25
   3   3   4    2.96    0.28
  -3   3  -4    2.94    0.29
  -3   3  -4    2.85    0.25
  -4  -3  -4    0.90    0.11
  -4  -3  -4    0.64    0.10
   4  -3   4    1.02    0.11
  -4   3  -4    0.79    0.11
  -4   3  -4    0.91    0.09
   4   3   4    0.81    0.10
  -4   3  -4    0.81    0.12
   4   3   4    0.68    0.11
  -5  -3  -4    0.07    0.04
  -5  -3  -4    0.11    0.05
   5  -3   4    0.12    0.05
   5   3   4    0.17    0.06
   5   3   4    0.06    0.04
  -5   3  -4    0.16    0.05
  -5   3  -4    0.10    0.05
  -5   3  -4    0.16    0.05
  -6  -3  -4    0.02    0.03
  -6  -3  -4    0.03    0.04
   6  -3   4    0.06    0.04
  -6   3  -4    0.04    0.05
  -6   3  -4    0.04    0.03
  -6   3  -4   -0.01    0.03
   6   3   4   -0.01    0.04
   6   3   4    0.07    0.05
   7  -3   4    1.05    0.17
  -7  -3  -4    1.66    0.16
   7  -3   4    1.26    0.16
  -7  -3  -4    1.04    0.14
  -7   3  -4    1.17    0.16
  -7   3  -4    1.42    0.17
   7   3   4    1.33    0.19
  -7   3  -4    0.99    0.14
   7   3   4    1.22    0.16
  -8  -3  -4    0.20    0.07
   8  -3   4    0.08    0.06
   8  -3   4    0.20    0.08
  -8  -3  -4    0.19    0.06
  -8   3  -4    0.04    0.05
  -8   3  -4    0.11    0.06
  -8   3  -4    0.08    0.06
   8   3   4    0.20    0.08
   8   3   4    0.03    0.06
  -9  -3  -4    0.05    0.06
   9  -3   4    0.16    0.07
  -9  -3  -4    0.09    0.06
   9  -3   4    0.05    0.06
  -9   3  -4    0.14    0.06
  -9   3  -4    0.00    0.05
   9   3   4    0.05    0.06
   9   3   4    0.07    0.06
 -10  -3  -4    1.40    0.18
  10  -3   4    1.12    0.18
 -10  -3  -4    1.36    0.18
 -10   3  -4    0.99    0.16
 -10   3  -4    0.87    0.15
  10   3   4    1.21    0.18
  11  -3   4    3.43    0.36
 -11  -3  -4    3.69    0.35
 -11  -3  -4    3.76    0.37
  11   3   4    3.66    0.37
 -11   3  -4    4.05    0.37
 -12  -3  -4    0.04    0.11
 -12  -3  -4    0.15    0.09
  12  -3   4    0.07    0.08
  12   3   4    0.27    0.13
 -12   3  -4    0.08    0.10
 -13  -4   4    0.49    0.12
  13   4  -4    0.47    0.15
 -13   4   4    0.51    0.12
 -12  -4   4    4.16    0.38
 -12   4   4    4.29    0.39
  12   4  -4    3.93    0.39
  11  -4  -4    5.16    0.55
 -11  -4   4    5.92    0.48
 -11   4   4    5.95    0.50
  11   4  -4    5.78    0.49
 -10  -4   4    0.94    0.13
  10  -4  -4    1.13    0.16
  10   4  -4    0.80    0.16
 -10   4   4    0.78    0.13
  -9  -4   4    4.58    0.35
   9  -4  -4    4.28    0.40
  -9   4   4    3.73    0.36
   9   4  -4    3.64    0.41
  -8  -4   4    2.18    0.18
   8  -4  -4    1.77    0.20
  -8  -4   4    1.48    0.17
   8   4  -4    2.04    0.23
  -8   4   4    2.12    0.20
   7  -4  -4    0.95    0.13
  -7  -4   4    0.98    0.12
  -7  -4   4    1.01    0.11
  -7  -4   4    0.93    0.11
  -7  -4   4    1.05    0.11
   7   4  -4    1.12    0.15
   7   4  -4    1.16    0.11
  -7   4   4    0.85    0.12
  -6  -4   4    2.42    0.21
   6  -4  -4    2.30    0.24
  -6  -4   4    2.35    0.20
  -6  -4   4    2.45    0.20
  -6  -4   4    2.34    0.21
   6   4  -4    2.77    0.26
   6   4  -4    2.30    0.20
  -6   4   4    2.26    0.22
  -5  -4   4   12.85    0.98
  -5  -4   4   10.98    0.94
   5  -4  -4   12.66    1.13
  -5  -4   4   13.79    1.07
  -5   4   4   13.21    1.00
   5   4  -4   13.13    1.15
   5   4  -4   14.85    0.94
  -4  -4   4   16.48    1.24
   4  -4  -4   15.05    1.30
  -4  -4   4   16.20    1.18
  -4  -4   4   17.17    1.10
  -4   4   4   13.91    1.31
  -4   4   4   15.40    1.07
   4   4  -4   13.22    1.08
  -4   4   4   14.33    1.15
  -3  -4   4    9.27    0.69
   3  -4  -4    8.28    0.75
  -3  -4   4   10.27    0.72
   3   4  -4    9.37    0.69
   3   4  -4    8.92    0.63
  -3   4   4    9.11    0.75
  -3   4   4    7.12    0.67
   3   4  -4    7.75    0.77
  -3   4   4    8.23    0.62
   2  -4  -4    1.29    0.12
  -2  -4   4    1.09    0.12
  -2  -4   4    1.51    0.13
   2   4  -4    1.30    0.11
  -2   4   4    1.62    0.11
  -2   4   4    1.04    0.12
   2   4  -4    1.49    0.15
   2   4  -4    1.24    0.13
  -2   4   4    1.54    0.13
   1  -4  -4    2.05    0.19
  -1  -4   4    2.19    0.19
  -1  -4   4    2.02    0.18
   1  -4  -4    2.42    0.19
   1   4  -4    2.36    0.21
   1   4  -4    2.14    0.19
  -1   4   4    2.20    0.19
   1   4  -4    2.31    0.17
  -1   4   4    2.18    0.19
  -1   4   4    2.01    0.17
   0  -4  -4    0.98    0.10
   0  -4  -4    1.20    0.10
   0   4   4    1.14    0.11
   0   4   4    1.05    0.09
   0   4  -4    0.81    0.10
   0   4  -4    0.94    0.10
   0   4  -4    1.05    0.08
  -1  -4  -4    0.21    0.04
  -1  -4  -4    0.29    0.05
   1   4   4    0.19    0.04
   1   4   4    0.21    0.05
  -1   4  -4    0.20    0.04
   1   4   4    0.21    0.04
   1   4   4    0.20    0.05
  -1   4  -4    0.27    0.06
  -2  -4  -4   31.84    2.31
   2   4   4   27.39    2.23
   2   4   4   30.75    2.12
   3  -4   4   34.01    2.47
  -3  -4  -4   35.20    2.55
  -3   4  -4   33.23    2.46
  -3   4  -4   32.65    2.55
  -3   4  -4   33.99    2.83
   3   4   4   28.43    2.34
   3   4   4   33.44    2.47
   3   4   4   33.97    2.83
   4  -4   4    1.33    0.13
  -4  -4  -4    1.35    0.14
  -4  -4  -4    1.25    0.12
   4   4   4    1.43    0.12
  -4   4  -4    1.34    0.13
   4   4   4    1.09    0.15
  -4   4  -4    1.25    0.12
  -4   4  -4    1.17    0.15
   4   4   4    0.99    0.13
  -5  -4  -4    2.88    0.26
   5  -4   4    3.20    0.26
  -5  -4  -4    2.80    0.25
   5   4   4    2.88    0.29
   5   4   4    3.09    0.26
  -5   4  -4    2.94    0.29
  -5   4  -4    2.74    0.25
  -5   4  -4    2.56    0.25
   6  -4   4    5.24    0.44
  -6  -4  -4    5.18    0.45
  -6  -4  -4    5.17    0.44
   6   4   4    5.57    0.45
   6   4   4    5.34    0.51
  -6   4  -4    5.58    0.44
  -6   4  -4    5.15    0.45
  -6   4  -4    5.41    0.50
   7  -4   4    0.02    0.04
  -7  -4  -4    0.00    0.04
  -7  -4  -4    0.03    0.04
  -7   4  -4    0.01    0.04
   7   4   4    0.01    0.04
  -7   4  -4    0.01    0.03
   7   4   4    0.05    0.05
  -7   4  -4   -0.01    0.04
   8  -4   4    0.72    0.13
  -8  -4  -4    0.70    0.12
  -8  -4  -4    0.68    0.11
   8  -4   4    0.53    0.10
   8   4   4    0.45    0.11
  -8   4  -4    0.49    0.10
  -8   4  -4    0.58    0.12
  -8   4  -4    0.56    0.10
   8   4   4    0.56    0.11
   9  -4   4    0.13    0.08
   9  -4   4    0.17    0.08
  -9  -4  -4    0.26    0.08
  -9  -4  -4    0.17    0.08
   9   4   4    0.16    0.09
  -9   4  -4    0.24    0.07
   9   4   4    0.11    0.07
  -9   4  -4    0.05    0.06
 -10  -4  -4    0.04    0.06
  10  -4   4    0.04    0.06
 -10  -4  -4    0.01    0.07
 -10   4  -4   -0.15    0.05
 -10   4  -4   -0.05    0.05
  10   4   4   -0.04    0.07
 -11  -4  -4    0.20    0.11
  11  -4   4    0.21    0.09
 -11  -4  -4    0.31    0.10
  11   4   4    0.36    0.12
 -11   4  -4    0.29    0.11
  12  -4   4    0.15    0.09
 -12  -4  -4    0.17    0.12
 -12  -4  -4    0.22    0.10
 -12   4  -4    0.19    0.12
  12   4   4    0.38    0.14
 -13  -5   4    7.78    0.60
 -13   5   4    7.27    0.63
  13   5  -4    6.00    0.61
 -12  -5   4    2.66    0.28
 -12   5   4    2.89    0.31
  12   5  -4    3.23    0.32
  11  -5  -4    0.03    0.07
 -11  -5   4    0.04    0.05
 -11   5   4    0.04    0.07
  11   5  -4    0.01    0.06
 -10  -5   4    0.06    0.05
  10  -5  -4    0.20    0.07
 -10   5   4    0.00    0.05
  10   5  -4    0.08    0.06
  10   5  -4   -0.05    0.05
   9  -5  -4    0.04    0.05
  -9  -5   4   -0.02    0.03
   9   5  -4    0.04    0.06
  -9   5   4    0.03    0.05
  -8  -5   4   -0.02    0.03
   8  -5  -4    0.03    0.04
  -8  -5   4   -0.01    0.03
   8   5  -4   -0.01    0.06
  -8   5   4   -0.01    0.04
  -7  -5   4    1.94    0.18
   7  -5  -4    2.17    0.22
  -7  -5   4    2.22    0.19
  -7  -5   4    1.93    0.18
   7   5  -4    2.22    0.24
  -7   5   4    2.10    0.20
   7   5  -4    1.85    0.18
  -6  -5   4   15.40    1.31
  -6  -5   4   14.77    1.15
  -6  -5   4   16.48    1.20
   6  -5  -4   15.95    1.38
   6   5  -4   17.80    1.16
  -6   5   4   14.81    1.22
   6   5  -4   16.95    1.41
  -5  -5   4    7.68    0.65
  -5  -5   4    8.87    0.62
  -5  -5   4    8.28    0.60
  -5  -5   4    7.60    0.67
   5  -5  -4    8.02    0.71
   5   5  -4    8.67    0.73
  -5   5   4    7.85    0.63
  -4  -5   4    3.82    0.29
  -4  -5   4    3.77    0.31
  -4  -5   4    3.89    0.32
   4  -5  -4    3.62    0.33
   4  -5  -4    3.59    0.33
   4   5  -4    3.59    0.28
  -4   5   4    3.48    0.30
  -4   5   4    3.63    0.26
  -3  -5   4    0.56    0.07
  -3  -5   4    0.67    0.08
   3  -5  -4    0.58    0.06
   3  -5  -4    0.61    0.06
  -3   5   4    0.53    0.08
  -3   5   4    0.54    0.06
   3   5  -4    0.70    0.07
   3   5  -4    0.56    0.08
   3   5  -4    0.67    0.10
  -2  -5   4   14.23    1.14
   2  -5  -4   15.52    1.08
  -2  -5   4   13.31    1.09
  -2   5   4   14.84    0.99
  -2   5   4   11.28    1.05
   2   5  -4   13.88    1.00
   2   5  -4   14.63    1.09
  -1  -5   4   14.87    1.13
   1  -5  -4   11.84    1.08
  -1  -5   4   14.18    1.09
  -1   5   4   14.73    0.99
   1   5  -4   13.17    0.99
   1   5  -4   14.62    1.09
   1   5  -4   14.27    1.21
   0  -5  -4    3.00    0.28
   0  -5   4    3.38    0.28
   0   5   4    3.26    0.25
   0   5   4    3.16    0.29
   0   5  -4    4.03    0.32
   0   5  -4    3.44    0.28
   0   5   4    3.80    0.30
   0   5   4    2.71    0.27
   0   5  -4    3.34    0.24
  -1  -5  -4   10.57    0.84
   1   5   4   10.51    0.73
   1   5   4   10.07    0.88
  -1   5  -4    9.56    0.80
   1   5   4    9.78    0.88
   1   5   4    9.86    0.78
  -1   5  -4   10.83    0.89
  -2  -5  -4    2.28    0.21
  -2  -5  -4    2.30    0.21
   2   5   4    2.43    0.20
  -2   5  -4    2.29    0.21
   2   5   4    2.12    0.19
   2   5   4    2.62    0.23
  -2   5  -4    2.25    0.23
   3  -5   4    2.00    0.16
  -3  -5  -4    1.99    0.16
  -3  -5  -4    1.69    0.17
   3   5   4    1.91    0.19
  -3   5  -4    1.80    0.17
   3   5   4    1.70    0.15
   3   5   4    1.64    0.17
  -3   5  -4    1.40    0.15
  -3   5  -4    1.71    0.19
   4  -5   4    0.03    0.03
  -4  -5  -4    0.13    0.04
  -4  -5  -4    0.07    0.04
   4   5   4    0.00    0.03
  -4   5  -4    0.05    0.03
  -4   5  -4    0.04    0.03
   4   5   4    0.08    0.03
  -4   5  -4    0.09    0.05
   4   5   4    0.08    0.04
  -5  -5  -4    4.54    0.41
  -5  -5  -4    4.60    0.40
   5  -5   4    5.03    0.40
   5   5   4    5.62    0.46
  -5   5  -4    4.72    0.39
  -5   5  -4    4.69    0.46
   5   5   4    5.14    0.40
  -5   5  -4    4.62    0.41
   6  -5   4   10.42    0.78
  -6  -5  -4    8.56    0.80
  -6  -5  -4   10.28    0.78
  -6   5  -4   10.17    0.89
   6   5   4    9.46    0.89
   6   5   4   10.63    0.78
  -6   5  -4   10.17    0.77
  -6   5  -4    9.74    0.80
  -7  -5  -4    2.71    0.24
  -7  -5  -4    2.54    0.25
   7  -5   4    2.61    0.24
   7   5   4    2.63    0.27
  -7   5  -4    2.03    0.23
  -7   5  -4    2.37    0.27
   7   5   4    2.32    0.24
  -7   5  -4    2.34    0.23
   8  -5   4    0.11    0.07
   8  -5   4    0.10    0.06
  -8  -5  -4    0.06    0.05
  -8  -5  -4    0.15    0.07
   8   5   4    0.03    0.06
  -8   5  -4    0.15    0.07
  -8   5  -4    0.16    0.06
   8   5   4    0.06    0.07
  -8   5  -4    0.10    0.05
  -9  -5  -4    0.82    0.13
   9  -5   4    0.43    0.13
   9  -5   4    0.33    0.10
  -9  -5  -4    0.69    0.11
  -9   5  -4    0.60    0.12
   9   5   4    0.96    0.16
  -9   5  -4    0.59    0.11
   9   5   4    0.62    0.12
 -10  -5  -4    1.20    0.18
  10  -5   4    0.87    0.17
 -10  -5  -4    1.31    0.19
 -10   5  -4    1.09    0.17
  10   5   4    1.10    0.19
  11  -5   4    0.88    0.16
 -11  -5  -4    0.79    0.17
 -11  -5  -4    0.82    0.14
 -11   5  -4    0.73    0.16
  11   5   4    0.71    0.17
 -12  -5  -4    0.18    0.13
  12  -5   4    0.26    0.11
 -12  -5  -4    0.37    0.11
  12   5   4    0.28    0.15
 -12   5  -4    0.22    0.13
 -13   6   4    1.12    0.21
 -12   6   4    1.98    0.27
 -11   6   4    0.26    0.09
  11   6  -4    0.11    0.07
 -10  -6   4    3.05    0.26
 -10   6   4    3.20    0.29
  10   6  -4    2.35    0.26
  10   6  -4    2.76    0.33
  -9  -6   4    0.00    0.02
  -9  -6   4    0.02    0.04
   9  -6  -4    0.07    0.06
  -9   6   4    0.10    0.06
   9   6  -4   -0.04    0.07
   9   6  -4    0.00    0.03
  -8  -6   4   -0.01    0.04
   8  -6  -4   -0.02    0.04
  -8  -6   4    0.00    0.03
   8   6  -4    0.00    0.04
   8   6  -4    0.00    0.06
  -8   6   4   -0.01    0.04
   7  -6  -4    1.46    0.16
  -7  -6   4    1.23    0.13
  -7  -6   4    1.52    0.15
  -7  -6   4    1.63    0.15
  -7  -6   4    1.46    0.14
   7   6  -4    1.14    0.14
  -7   6   4    1.38    0.17
   7   6  -4    1.38    0.15
   7   6  -4    1.70    0.20
  -6  -6   4    8.48    0.67
  -6  -6   4    8.50    0.63
  -6  -6   4    8.10    0.69
  -6  -6   4    8.21    0.62
   6  -6  -4    8.77    0.73
  -6   6   4    8.23    0.65
   6   6  -4    8.18    0.62
   6   6  -4    7.59    0.75
   5  -6  -4   15.24    1.28
  -5  -6   4   14.38    1.22
  -5  -6   4   16.14    1.17
  -5  -6   4   16.56    1.08
   5   6  -4   15.08    1.31
  -5   6   4   14.81    1.14
   5   6  -4   12.48    1.07
   4  -6  -4   24.77    1.96
  -4  -6   4   23.92    1.87
  -4  -6   4   22.46    1.78
   4  -6  -4   23.37    1.96
  -4  -6   4   20.24    1.64
   4   6  -4   20.09    1.63
   4   6  -4   26.61    1.99
  -4   6   4   22.74    1.73
  -3  -6   4    2.49    0.24
   3  -6  -4    2.67    0.23
   3  -6  -4    2.70    0.24
   3  -6  -4    2.63    0.24
  -3  -6   4    2.75    0.24
   3   6  -4    3.40    0.28
  -3   6   4    2.76    0.20
  -3   6   4    2.76    0.23
   3   6  -4    2.87    0.24
   3   6  -4    2.66    0.21
  -2  -6   4   21.65    1.98
  -2  -6   4   27.25    1.90
   2  -6  -4   25.24    1.89
  -2   6   4   23.10    1.73
   2   6  -4   27.82    1.74
  -2   6   4   26.31    1.84
   2   6  -4   24.88    1.90
   2   6  -4   20.36    2.10
   1  -6  -4    2.70    0.24
  -1  -6   4    3.03    0.25
  -1  -6   4    3.08    0.26
   1   6  -4    2.97    0.22
   1   6  -4    3.35    0.29
  -1   6   4    3.14    0.25
   1   6  -4    2.42    0.25
  -1   6   4    2.78    0.22
   0  -6  -4    0.57    0.08
   0  -6   4    0.45    0.08
   0   6  -4    0.59    0.09
   0   6   4    0.51    0.07
   0   6   4    0.60    0.07
   0   6   4    0.59    0.08
   0   6  -4    0.63    0.09
   0   6   4    0.51    0.07
  -1  -6  -4    0.85    0.10
   1  -6   4    0.96    0.10
  -1  -6  -4    0.80    0.11
   1   6   4    1.16    0.12
   1   6   4    1.08    0.09
   1   6   4    0.68    0.10
   1   6   4    0.94    0.10
  -1   6  -4    0.93    0.13
  -1   6  -4    0.96    0.10
  -2  -6  -4    1.53    0.16
  -2  -6  -4    1.82    0.17
  -2   6  -4    1.81    0.18
  -2   6  -4    1.71    0.16
   2   6   4    1.65    0.18
   2   6   4    1.91    0.16
   2   6   4    1.50    0.14
   3  -6   4   10.31    0.78
  -3  -6  -4   10.99    0.82
  -3  -6  -4   10.22    0.84
  -3   6  -4    9.67    0.90
  -3   6  -4    9.79    0.81
   3   6   4    9.70    0.89
  -3   6  -4   10.42    0.77
   3   6   4    9.72    0.78
   3   6   4   10.65    0.74
   4  -6   4   32.00    2.27
  -4  -6  -4   30.47    2.35
  -4  -6  -4   32.71    2.46
  -4   6  -4   29.43    2.61
   4   6   4   30.24    2.28
  -4   6  -4   29.12    2.35
  -4   6  -4   30.40    2.27
   4   6   4   29.45    2.60
   4   6   4   29.13    2.16
   5  -6   4    0.80    0.11
  -5  -6  -4    0.96    0.09
  -5  -6  -4    0.91    0.12
   5   6   4    0.76    0.10
   5   6   4    0.86    0.12
  -5   6  -4    0.72    0.12
  -5   6  -4    0.77    0.11
   5   6   4    1.03    0.14
  -5   6  -4    0.86    0.11
  -6  -6  -4    2.32    0.26
   6  -6   4    2.81    0.25
   6   6   4    2.95    0.25
   6   6   4    2.58    0.28
  -6   6  -4    2.61    0.24
  -6   6  -4    2.59    0.25
  -6   6  -4    2.73    0.28
  -7  -6  -4    0.24    0.08
  -7  -6  -4    0.27    0.07
   7  -6   4    0.11    0.06
   7   6   4    0.21    0.08
  -7   6  -4    0.11    0.06
  -7   6  -4    0.30    0.07
  -7   6  -4    0.20    0.07
   7   6   4    0.19    0.08
   8  -6   4    0.13    0.07
  -8  -6  -4    0.02    0.05
   8  -6   4    0.17    0.08
  -8  -6  -4    0.09    0.06
  -8   6  -4    0.06    0.05
   8   6   4   -0.04    0.05
   8   6   4    0.15    0.08
  -8   6  -4    0.04    0.06
  -8   6  -4    0.02    0.05
   9  -6   4    4.46    0.41
  -9  -6  -4    3.75    0.35
   9  -6   4    3.62    0.34
  -9  -6  -4    3.42    0.33
  -9   6  -4    2.86    0.33
   9   6   4    3.71    0.39
  -9   6  -4    4.29    0.35
   9   6   4    3.61    0.35
 -10  -6  -4    1.74    0.23
 -10  -6  -4    2.51    0.28
  10  -6   4    1.67    0.23
  10   6   4    1.83    0.24
 -10   6  -4    2.20    0.25
  11  -6   4    0.03    0.07
 -11  -6  -4    0.02    0.07
 -11  -6  -4    0.04    0.11
  11   6   4    0.04    0.10
 -11   6  -4    0.12    0.10
 -13   7   4    3.48    0.41
 -12   7   4    0.55    0.15
 -11   7   4    0.50    0.13
 -10   7   4   -0.03    0.05
  -9  -7   4    0.13    0.05
   9   7  -4    0.11    0.08
  -9   7   4    0.02    0.05
  -8  -7   4    1.57    0.17
  -8  -7   4    1.91    0.19
  -8   7   4    1.95    0.20
   8   7  -4    2.21    0.24
   8   7  -4    1.73    0.17
  -7  -7   4    0.14    0.05
  -7  -7   4    0.18    0.05
  -7  -7   4    0.21    0.06
   7   7  -4    0.29    0.09
  -7   7   4    0.04    0.04
   7   7  -4    0.28    0.06
  -6  -7   4    0.14    0.05
  -6  -7   4    0.10    0.04
  -6  -7   4    0.16    0.05
  -6   7   4    0.13    0.05
   6   7  -4    0.27    0.06
   6   7  -4    0.05    0.05
  -5  -7   4   11.80    0.89
  -5  -7   4   11.32    0.96
   5  -7  -4   11.89    1.04
  -5  -7   4   13.59    1.00
   5   7  -4   10.53    1.07
  -5   7   4   12.06    0.94
   5   7  -4   13.54    0.88
  -4  -7   4    1.45    0.14
   4  -7  -4    1.38    0.13
  -4  -7   4    1.26    0.13
  -4  -7   4    1.46    0.14
   4  -7  -4    1.27    0.12
  -4   7   4    1.43    0.14
   4   7  -4    1.32    0.18
   4   7  -4    1.22    0.12
   3  -7  -4    1.23    0.11
  -3  -7   4    1.02    0.11
  -3  -7   4    1.03    0.13
   3   7  -4    1.12    0.10
  -3   7   4    1.12    0.09
   3   7  -4    1.14    0.14
   3   7  -4    1.03    0.12
  -3   7   4    1.13    0.12
  -3   7   4    0.97    0.09
   2  -7  -4    5.31    0.44
  -2  -7   4    5.16    0.44
  -2  -7   4    5.88    0.45
   2   7  -4    5.17    0.40
   2   7  -4    6.00    0.50
  -2   7   4    5.15    0.39
  -2   7   4    5.22    0.43
   2   7  -4    5.46    0.45
  -1  -7   4    1.22    0.11
  -1  -7   4    1.27    0.13
   1  -7  -4    1.05    0.12
  -1   7   4    1.34    0.12
   1   7  -4    1.10    0.14
   1   7  -4    1.07    0.12
  -1   7   4    1.08    0.10
   1   7  -4    1.26    0.10
   0  -7  -4   12.62    0.90
   0  -7   4   11.05    0.90
   0   7   4    9.70    0.97
   0   7   4   12.47    0.87
   0   7   4   11.13    0.82
   0   7  -4   11.63    0.90
   0   7  -4   12.00    1.00
   0   7   4   11.44    0.97
  -1  -7  -4    0.51    0.09
   1  -7   4    0.78    0.09
  -1  -7  -4    0.54    0.08
  -1   7  -4    0.64    0.09
   1   7   4    0.59    0.09
   1   7   4    0.89    0.10
  -1   7  -4    0.64    0.10
   1   7   4    0.49    0.08
   1   7   4    0.65    0.08
   2  -7   4    3.05    0.28
  -2  -7  -4    3.26    0.28
  -2  -7  -4    3.28    0.28
  -2   7  -4    3.21    0.31
  -2   7  -4    3.26    0.28
   2   7   4    3.03    0.25
   2   7   4    3.26    0.27
   3  -7   4   16.67    1.21
  -3  -7  -4   18.09    1.27
  -3  -7  -4   14.34    1.31
  -3   7  -4   15.36    1.21
   3   7   4   16.43    1.39
  -3   7  -4   14.87    1.26
   3   7   4   17.27    1.22
   3   7   4   15.22    1.15
  -3   7  -4   16.74    1.40
  -4  -7  -4   10.31    0.82
   4  -7   4   10.15    0.76
  -4  -7  -4    8.08    0.79
  -4   7  -4    9.73    0.79
   4   7   4   10.31    0.77
   4   7   4   11.93    0.88
   4   7   4    8.78    0.72
  -4   7  -4    9.67    0.88
  -5  -7  -4    1.12    0.11
  -5  -7  -4    0.80    0.13
   5  -7   4    1.09    0.13
   5   7   4    1.24    0.16
  -5   7  -4    1.08    0.15
  -5   7  -4    1.03    0.14
   5   7   4    0.90    0.11
  -5   7  -4    0.98    0.12
   5   7   4    0.82    0.12
  -6  -7  -4    0.66    0.12
   6  -7   4    0.66    0.11
  -6   7  -4    0.83    0.11
  -6   7  -4    0.73    0.11
   6   7   4    0.71    0.12
   6   7   4    0.63    0.11
  -6   7  -4    0.79    0.13
  -7  -7  -4    5.34    0.47
   7  -7   4    5.31    0.46
  -7   7  -4    5.30    0.46
  -7   7  -4    5.39    0.45
  -7   7  -4    5.40    0.52
   7   7   4    4.98    0.51
   7   7   4    5.81    0.46
  -8  -7  -4    3.82    0.38
   8  -7   4    3.81    0.41
   8  -7   4    4.28    0.37
  -8   7  -4    3.50    0.35
  -8   7  -4    4.06    0.41
   8   7   4    4.21    0.42
   8   7   4    3.96    0.36
  -8   7  -4    4.25    0.37
   9  -7   4    3.81    0.34
   9  -7   4    3.26    0.38
  -9  -7  -4    3.36    0.34
  -9   7  -4    2.97    0.32
  -9   7  -4    3.20    0.37
   9   7   4    3.31    0.37
   9   7   4    3.61    0.34
  -9   7  -4    4.05    0.33
  10  -7   4    0.03    0.06
 -10  -7  -4    0.06    0.07
 -10  -7  -4    0.08    0.09
  10   7   4    0.05    0.09
 -10   7  -4   -0.09    0.07
 -11  -7  -4   -0.03    0.10
  11  -7   4    0.12    0.08
 -11  -7  -4    0.05    0.07
  11   7   4    0.00    0.11
 -11   7  -4    0.08    0.10
 -12   8   4    0.48    0.15
 -11   8   4    8.76    0.74
 -10   8   4    2.12    0.26
  -9  -8   4    0.17    0.07
   9   8  -4    0.05    0.08
  -9   8   4    0.23    0.08
  -8  -8   4    2.04    0.19
  -8  -8   4    1.76    0.20
   8   8  -4    2.03    0.25
  -8   8   4    2.28    0.21
   8   8  -4    1.69    0.19
  -7  -8   4   -0.01    0.03
  -7  -8   4    0.00    0.04
  -7  -8   4   -0.01    0.03
   7   8  -4   -0.01    0.04
   7   8  -4    0.07    0.06
  -7   8   4    0.04    0.05
  -6  -8   4    0.00    0.04
  -6  -8   4    0.00    0.04
  -6  -8   4    0.06    0.04
   6   8  -4    0.05    0.04
  -6   8   4    0.01    0.04
   6   8  -4    0.01    0.05
  -5  -8   4   17.46    1.31
  -5  -8   4   17.22    1.21
  -5  -8   4   16.81    1.37
   5   8  -4   16.99    1.46
   5   8  -4   15.75    1.20
  -5   8   4   15.90    1.27
   4  -8  -4    0.58    0.08
  -4  -8   4    0.85    0.09
  -4  -8   4    0.63    0.10
   4   8  -4    0.68    0.12
  -4   8   4    0.75    0.10
   4   8  -4    0.93    0.10
  -3  -8   4    6.00    0.52
  -3  -8   4    6.42    0.53
   3  -8  -4    6.63    0.51
   3   8  -4    5.95    0.58
  -3   8   4    6.70    0.45
  -3   8   4    6.59    0.50
   3   8  -4    5.63    0.46
   2  -8  -4   18.97    1.43
  -2  -8   4   17.04    1.43
  -2  -8   4   15.71    1.49
   2   8  -4   18.98    1.31
  -2   8   4   18.89    1.30
   2   8  -4   18.92    1.44
  -2   8   4   18.65    1.39
   2   8  -4   20.21    1.60
  -1  -8   4    0.44    0.08
   1  -8  -4    0.32    0.06
  -1  -8   4    0.43    0.05
   1   8  -4    0.54    0.08
   1   8  -4    0.44    0.09
   1   8  -4    0.46    0.05
  -1   8   4    0.44    0.07
  -1   8   4    0.42    0.05
   0  -8  -4    1.25    0.13
   0  -8   4    1.38    0.14
   0   8   4    1.22    0.12
   0   8   4    1.55    0.14
   0   8  -4    1.52    0.16
   0   8  -4    1.29    0.14
   0   8   4    1.17    0.13
  -1  -8  -4    2.46    0.23
   1  -8   4    2.41    0.23
  -1  -8  -4    2.35    0.23
   1   8   4    2.51    0.20
  -1   8  -4    2.62    0.25
   1   8   4    2.31    0.24
  -1   8  -4    2.33    0.23
   1   8   4    2.96    0.22
   2  -8   4    1.05    0.14
  -2  -8  -4    0.94    0.13
  -2  -8  -4    1.21    0.12
   2   8   4    1.16    0.12
   2   8   4    1.28    0.15
  -2   8  -4    0.94    0.14
   2   8   4    1.25    0.11
  -2   8  -4    1.12    0.14
  -3  -8  -4   32.02    2.33
   3  -8   4   31.44    2.33
  -3  -8  -4   30.68    2.44
   3  -8   4   28.52    2.24
   3   8   4   26.81    2.13
   3   8   4   30.14    2.25
  -3   8  -4   32.41    2.58
  -3   8  -4   28.79    2.33
  -3   8  -4   29.59    2.24
  -4  -8  -4    7.10    0.57
  -4  -8  -4    6.46    0.56
   4  -8   4    7.29    0.53
  -4   8  -4    6.54    0.61
  -4   8  -4    6.14    0.55
   4   8   4    5.84    0.60
   4   8   4    7.45    0.54
   4   8   4    6.69    0.50
  -4   8  -4    6.30    0.52
  -5  -8  -4    0.05    0.05
  -5  -8  -4    0.05    0.04
   5  -8   4    0.08    0.04
  -5   8  -4    0.01    0.02
   5   8   4    0.12    0.05
   5   8   4    0.04    0.06
  -5   8  -4    0.02    0.04
  -5   8  -4    0.10    0.05
   5   8   4    0.13    0.06
  -6  -8  -4    6.46    0.55
   6  -8   4    6.09    0.52
  -6   8  -4    6.51    0.54
  -6   8  -4    6.24    0.52
  -6   8  -4    6.34    0.60
   6   8   4    6.27    0.53
   6   8   4    7.25    0.61
   7  -8   4    3.01    0.30
  -7  -8  -4    3.52    0.32
   7   8   4    3.23    0.35
   7   8   4    3.25    0.30
  -7   8  -4    3.05    0.29
  -7   8  -4    3.20    0.30
  -7   8  -4    3.50    0.35
   8  -8   4    0.40    0.10
  -8  -8  -4    0.31    0.10
   8  -8   4    0.37    0.11
  -8   8  -4    0.44    0.10
  -8   8  -4    0.37    0.11
   8   8   4    0.36    0.10
   8   8   4    0.36    0.11
  -8   8  -4    0.35    0.08
   9  -8   4    4.24    0.38
  -9  -8  -4    4.20    0.39
  -9   8  -4    4.19    0.37
   9   8   4    3.27    0.37
  10  -8   4    0.03    0.07
 -10  -8  -4   -0.05    0.08
 -10   8  -4    0.10    0.09
  10   8   4    0.11    0.10
 -11  -8  -4    2.35    0.31
  11  -8   4    1.92    0.28
 -11   8  -4    3.18    0.33
  11   8   4    2.41    0.31
 -12   9   4    0.10    0.12
 -11   9   4    1.04    0.18
 -10  -9   4    0.12    0.08
 -10   9   4    0.20    0.09
  -9  -9   4    0.06    0.07
   9   9  -4   -0.07    0.07
  -9   9   4    0.04    0.06
  -8  -9   4    0.01    0.05
  -8  -9   4   -0.02    0.03
  -8   9   4   -0.05    0.04
   8   9  -4    0.08    0.05
   8   9  -4    0.05    0.07
  -7  -9   4    0.20    0.07
  -7  -9   4    0.14    0.06
  -7  -9   4    0.17    0.05
  -7   9   4    0.15    0.06
   7   9  -4    0.14    0.06
   7   9  -4    0.21    0.09
  -6  -9   4   18.20    1.45
  -6  -9   4   22.52    1.59
  -6  -9   4   18.72    1.65
  -6   9   4   20.25    1.53
   6   9  -4   21.29    1.45
  -5  -9   4    0.17    0.06
  -5  -9   4    0.10    0.04
   5   9  -4    0.22    0.05
   5   9  -4    0.05    0.06
  -5   9   4    0.16    0.06
   4  -9  -4    5.04    0.42
  -4  -9   4    5.65    0.44
  -4  -9   4    4.30    0.43
  -4   9   4    5.44    0.42
   4   9  -4    5.18    0.39
   4   9  -4    4.96    0.49
   3  -9  -4    6.50    0.56
  -3  -9   4    7.16    0.59
  -3  -9   4    6.95    0.58
   3   9  -4    6.26    0.64
  -3   9   4    7.58    0.56
   3   9  -4    7.49    0.52
   2  -9  -4    2.16    0.22
  -2  -9   4    2.44    0.23
  -2  -9   4    2.67    0.22
  -2   9   4    2.47    0.19
   2   9  -4    2.52    0.23
   2   9  -4    2.65    0.26
   2   9  -4    2.31    0.19
  -2   9   4    2.64    0.22
  -1  -9   4    0.69    0.10
  -1  -9   4    0.51    0.07
   1  -9  -4    0.61    0.09
   1   9  -4    0.57    0.10
   1   9  -4    0.72    0.11
  -1   9   4    0.49    0.07
   1   9  -4    0.68    0.06
   0  -9  -4    0.04    0.03
   0  -9  -4    0.00    0.03
   0  -9   4    0.08    0.04
   0   9   4    0.02    0.02
   0   9   4    0.04    0.03
   0   9  -4    0.05    0.04
   0   9  -4    0.03    0.03
  -1  -9  -4    1.15    0.14
   1  -9   4    1.48    0.15
  -1  -9  -4    1.30    0.14
   1   9   4    1.39    0.13
  -1   9  -4    1.44    0.16
  -1   9  -4    1.19    0.15
  -2  -9  -4    0.96    0.14
  -2  -9  -4    1.12    0.12
   2  -9   4    1.24    0.15
   2   9   4    0.77    0.12
  -2   9  -4    1.27    0.14
   2   9   4    1.19    0.13
  -2   9  -4    1.16    0.14
  -3  -9  -4    2.18    0.22
  -3  -9  -4    2.46    0.23
   3  -9   4    1.97    0.21
  -3   9  -4    2.68    0.25
   3   9   4    2.09    0.23
   3   9   4    2.40    0.20
  -3   9  -4    2.39    0.23
   3   9   4    2.28    0.21
  -4  -9  -4   10.99    0.91
   4  -9   4   10.93    0.87
  -4  -9  -4   12.19    0.89
   4   9   4    9.34    0.80
   4   9   4   11.76    0.85
  -4   9  -4   10.93    0.97
  -4   9  -4   10.04    0.87
   5  -9   4    0.21    0.06
  -5  -9  -4    0.21    0.05
  -5  -9  -4    0.12    0.07
   5  -9   4    0.11    0.06
   5   9   4    0.25    0.06
  -5   9  -4    0.21    0.07
   5   9   4    0.01    0.04
  -5   9  -4    0.16    0.06
   5   9   4    0.00    0.05
  -5   9  -4    0.04    0.04
  -6  -9  -4    0.04    0.03
  -6  -9  -4    0.08    0.06
   6  -9   4    0.01    0.04
   6  -9   4    0.03    0.05
   6   9   4    0.01    0.06
  -6   9  -4    0.06    0.06
   6   9   4    0.03    0.05
  -6   9  -4    0.00    0.03
  -6   9  -4    0.03    0.04
   6   9   4    0.01    0.05
   7  -9   4    0.31    0.08
   7  -9   4    0.23    0.08
  -7  -9  -4    0.46    0.11
  -7   9  -4    0.34    0.10
   7   9   4    0.40    0.09
   7   9   4    0.15    0.09
  -7   9  -4    0.35    0.09
  -7   9  -4    0.34    0.08
  -8  -9  -4    0.05    0.07
   8  -9   4    0.03    0.06
  -8   9  -4    0.05    0.07
  -8   9  -4    0.08    0.07
   8   9   4    0.10    0.07
  -8   9  -4    0.01    0.05
   8   9   4    0.00    0.09
   9  -9   4    0.96    0.16
  -9  -9  -4    0.93    0.18
   9   9   4    0.97    0.17
  -9   9  -4    1.21    0.17
  10  -9   4    2.65    0.29
 -10  -9  -4    2.82    0.34
  10   9   4    2.38    0.31
 -10   9  -4    3.25    0.31
 -11  10   4    0.29    0.13
 -10 -10   4    0.28    0.11
 -10  10   4    0.31    0.11
  -9 -10   4    2.83    0.30
  -9  10   4    3.28    0.30
   9  10  -4    2.89    0.28
  -8 -10   4    0.50    0.11
  -8 -10   4    0.73    0.10
   8  10  -4    0.67    0.11
   8  10  -4    0.65    0.14
  -8  10   4    0.67    0.12
  -7 -10   4    1.48    0.20
  -7 -10   4    1.70    0.19
  -7 -10   4    1.99    0.19
   7  10  -4    2.06    0.19
  -7  10   4    1.85    0.20
  -6 -10   4    3.32    0.30
  -6 -10   4    3.00    0.29
   6  10  -4    2.75    0.34
  -6  10   4    3.39    0.29
   6  10  -4    3.37    0.27
  -5 -10   4    0.98    0.14
  -5 -10   4    0.94    0.12
  -5  10   4    0.90    0.13
   5  10  -4    1.24    0.17
   5  10  -4    0.97    0.12
  -4 -10   4    0.31    0.07
  -4 -10   4    0.30    0.06
   4 -10  -4    0.22    0.06
   4  10  -4    0.39    0.06
  -4  10   4    0.47    0.08
   4  10  -4    0.25    0.08
   3 -10  -4    8.44    0.69
  -3 -10   4    8.47    0.72
  -3 -10   4    8.45    0.70
  -3  10   4    9.20    0.68
   3  10  -4    8.64    0.63
   3  10  -4    8.29    0.78
   2 -10  -4    4.90    0.45
  -2 -10   4    6.25    0.47
  -2 -10   4    5.78    0.47
   2  10  -4    5.70    0.47
  -2  10   4    5.22    0.44
  -2  10   4    5.33    0.40
   2  10  -4    5.80    0.52
   2  10  -4    5.35    0.41
   1 -10  -4   12.63    0.97
  -1 -10   4   12.27    0.97
  -1 -10   4   11.49    0.99
   1  10  -4   11.89    0.86
  -1  10   4   11.71    0.87
   1  10  -4   12.48    0.97
   1  10  -4   13.01    1.08
   0 -10   4    0.04    0.04
   0 -10  -4    0.04    0.03
   0 -10  -4    0.01    0.03
   0  10  -4    0.01    0.04
   0  10   4    0.02    0.03
   0  10   4   -0.01    0.03
   0  10  -4    0.03    0.04
  -1 -10  -4   13.68    1.03
   1 -10   4   12.79    1.03
  -1 -10  -4   12.48    1.06
   1  10   4   12.10    0.93
   1  10   4   13.52    0.99
  -1  10  -4   12.00    1.03
  -1  10  -4   13.83    1.14
  -2 -10  -4    2.17    0.22
  -2 -10  -4    2.20    0.22
   2 -10   4    2.42    0.23
  -2  10  -4    2.70    0.23
   2  10   4    2.30    0.20
  -2  10  -4    2.40    0.25
   2  10   4    2.10    0.21
   3 -10   4    9.55    0.78
  -3 -10  -4    8.71    0.78
  -3 -10  -4    9.30    0.81
   3  10   4   10.12    0.72
  -3  10  -4   10.26    0.87
  -3  10  -4    9.81    0.79
  -4 -10  -4    0.24    0.08
   4 -10   4    0.21    0.07
  -4 -10  -4    0.25    0.06
  -4  10  -4    0.24    0.07
   4  10   4    0.36    0.07
  -4  10  -4    0.27    0.08
  -5 -10  -4    4.89    0.43
   5 -10   4    4.91    0.41
  -5 -10  -4    4.59    0.41
   5  10   4    4.83    0.38
   5  10   4    3.96    0.39
  -5  10  -4    4.41    0.41
  -5  10  -4    5.41    0.46
   6 -10   4    0.07    0.05
  -6 -10  -4    0.02    0.06
  -6 -10  -4   -0.02    0.03
  -6  10  -4    0.04    0.05
   6  10   4   -0.03    0.04
  -6  10  -4   -0.04    0.04
   6  10   4    0.00    0.05
   7 -10   4    3.07    0.30
  -7 -10  -4    3.64    0.33
  -7  10  -4    2.96    0.34
   7  10   4    2.66    0.29
  -7  10  -4    3.35    0.31
   8 -10   4    0.72    0.12
  -8 -10  -4    0.71    0.15
   8  10   4    0.57    0.12
  -8  10  -4    0.43    0.11
  -8  10  -4    0.53    0.11
  -9 -10  -4    0.16    0.12
   9 -10   4    0.01    0.06
  -9  10  -4    0.03    0.08
  10 -10   4    0.00    0.07
 -10 -10  -4   -0.01    0.12
 -10  10  -4   -0.03    0.09
 -11  11   4    6.00    0.55
 -10 -11   4    0.40    0.13
 -10  11   4    0.35    0.12
  -9 -11   4    3.73    0.36
   9  11  -4    3.45    0.31
  -9  11   4    3.47    0.34
  -8 -11   4    0.62    0.13
  -8 -11   4    0.57    0.10
   8  11  -4    0.57    0.15
  -8  11   4    0.69    0.12
   8  11  -4    0.45    0.10
  -7 -11   4    0.14    0.06
  -7 -11   4    0.17    0.07
   7  11  -4    0.13    0.07
  -7  11   4    0.04    0.06
   7  11  -4   -0.01    0.08
  -6 -11   4    4.58    0.39
  -6 -11   4    4.39    0.39
   6  11  -4    3.58    0.35
  -6  11   4    4.69    0.38
   6  11  -4    4.61    0.45
  -5 -11   4    0.43    0.10
  -5 -11   4    0.67    0.10
  -5  11   4    0.71    0.11
   5  11  -4    0.50    0.08
   5  11  -4    0.53    0.12
  -4 -11   4    1.39    0.14
  -4 -11   4    1.12    0.16
   4 -11  -4    1.03    0.15
   4  11  -4    1.15    0.13
  -4  11   4    1.01    0.14
   4  11  -4    1.37    0.18
  -3 -11   4    8.07    0.68
   3 -11  -4    8.29    0.65
  -3 -11   4    6.69    0.66
   3  11  -4    9.37    0.75
   3  11  -4    8.00    0.59
   2 -11  -4    0.24    0.06
  -2 -11   4    0.19    0.05
  -2 -11   4    0.14    0.06
  -2  11   4    0.21    0.03
   2  11  -4    0.23    0.04
  -2  11   4    0.11    0.04
   2  11  -4    0.11    0.07
  -1 -11   4    0.04    0.02
  -1 -11   4    0.06    0.05
   1 -11  -4    0.05    0.04
   1  11  -4   -0.02    0.04
  -1  11   4    0.02    0.03
   1  11  -4    0.04    0.05
  -1  11   4   -0.01    0.02
   0 -11  -4    4.80    0.37
   0 -11  -4    4.29    0.37
   0 -11   4    4.14    0.37
   0  11   4    3.46    0.34
   0  11  -4    4.24    0.41
   0  11   4    4.28    0.32
   0  11  -4    4.45    0.38
  -1 -11  -4   14.96    1.31
  -1 -11  -4   16.24    1.26
   1 -11   4   16.93    1.27
   1  11   4   16.28    1.21
   1  11   4   14.93    1.14
  -1  11  -4   16.41    1.27
  -1  11  -4   16.01    1.40
  -2 -11  -4    0.82    0.13
   2 -11   4    0.87    0.12
  -2 -11  -4    0.72    0.11
   2  11   4    0.67    0.09
   2  11   4    1.00    0.12
  -2  11  -4    0.78    0.12
  -2  11  -4    0.76    0.13
  -3 -11  -4    0.03    0.04
  -3 -11  -4    0.02    0.05
   3 -11   4    0.05    0.05
  -3  11  -4    0.01    0.04
  -3  11  -4    0.00    0.04
   3  11   4   -0.03    0.03
  -4 -11  -4    0.09    0.05
  -4 -11  -4    0.08    0.06
   4 -11   4    0.07    0.06
  -4  11  -4    0.10    0.06
   4  11   4    0.13    0.05
  -4  11  -4    0.12    0.06
   5 -11   4   -0.07    0.04
  -5 -11  -4   -0.03    0.04
  -5 -11  -4    0.00    0.04
  -5  11  -4   -0.04    0.04
   5  11   4    0.03    0.05
  -5  11  -4    0.03    0.05
  -6 -11  -4    0.02    0.04
   6 -11   4    0.05    0.05
  -6 -11  -4    0.00    0.05
   6  11   4    0.06    0.05
  -6  11  -4    0.06    0.06
   7 -11   4    1.04    0.15
  -7 -11  -4    0.65    0.15
   7  11   4    1.07    0.14
  -7  11  -4    0.74    0.14
   8 -11   4    0.07    0.07
  -8 -11  -4    0.21    0.12
  -8  11  -4    0.06    0.08
  -9 -11  -4   -0.03    0.12
 -10 -12   4    0.07    0.12
  10  12  -4   -0.01    0.06
 -10  12   4    0.12    0.11
  -9 -12   4    3.09    0.32
  -9  12   4    2.85    0.30
   9  12  -4    2.42    0.26
  -8 -12   4    3.85    0.38
  -8 -12   4    4.79    0.41
  -8  12   4    3.99    0.39
   8  12  -4    4.53    0.36
  -7 -12   4    0.54    0.09
  -7 -12   4    0.31    0.11
   7  12  -4    0.69    0.11
   7  12  -4    0.28    0.12
  -7  12   4    0.59    0.11
  -6 -12   4    0.08    0.05
  -6 -12   4    0.15    0.08
   6  12  -4    0.08    0.08
  -6  12   4    0.03    0.05
   6  12  -4    0.02    0.04
  -5 -12   4    2.30    0.21
  -5 -12   4    1.92    0.21
  -5  12   4    1.40    0.20
   5  12  -4    1.86    0.18
   5  12  -4    1.98    0.24
  -4 -12   4    0.15    0.05
  -4 -12   4    0.09    0.05
   4  12  -4    0.13    0.07
   4  12  -4    0.25    0.05
  -4  12   4    0.17    0.05
  -3 -12   4    0.11    0.06
   3 -12  -4    0.19    0.06
  -3 -12   4    0.08    0.04
  -3  12   4    0.16    0.05
   3  12  -4    0.15    0.04
   3  12  -4    0.21    0.07
   2 -12  -4   11.02    0.74
  -2 -12   4    7.15    0.73
  -2 -12   4    9.20    0.76
   2  12  -4    9.00    0.82
   2  12  -4    8.97    0.65
  -1 -12   4    1.04    0.14
   1 -12  -4    1.12    0.14
  -1  12   4    0.91    0.08
   1  12  -4    0.52    0.12
   1  12  -4    0.90    0.14
   0 -12  -4    8.53    0.64
   0 -12  -4    7.83    0.66
   0 -12   4    8.17    0.65
   0  12   4    7.50    0.57
   0  12  -4    6.38    0.70
   0  12  -4    8.33    0.65
   1 -12   4    0.18    0.06
  -1 -12  -4    0.05    0.05
  -1 -12  -4    0.22    0.06
   1  12   4    0.18    0.05
  -1  12  -4    0.16    0.06
  -1  12  -4    0.11    0.06
   2 -12   4    1.78    0.19
  -2 -12  -4    1.60    0.18
  -2 -12  -4    2.18    0.21
  -2  12  -4    1.60    0.19
   2  12   4    1.75    0.17
  -3 -12  -4    0.45    0.09
  -3 -12  -4    0.66    0.11
   3 -12   4    0.49    0.10
  -3  12  -4    0.40    0.09
   3  12   4    0.59    0.09
  -4 -12  -4    0.09    0.05
  -4 -12  -4    0.21    0.07
   4 -12   4    0.10    0.07
  -4  12  -4    0.04    0.05
   4  12   4    0.03    0.05
  -5 -12  -4    0.33    0.10
  -5 -12  -4    0.38    0.08
   5 -12   4    0.37    0.09
   5  12   4    0.36    0.08
  -5  12  -4    0.39    0.10
   6 -12   4    5.99    0.51
  -6 -12  -4    5.39    0.51
   6  12   4    6.56    0.48
  -6  12  -4    5.79    0.52
  -7 -12  -4    0.25    0.12
   7 -12   4    0.09    0.06
   7  12   4    0.25    0.08
  -7  12  -4    0.28    0.10
  -8 -12  -4    0.11    0.12
  -9 -12  -4    0.42    0.16
 -10 -13   4   -0.04    0.12
 -10  13   4    0.11    0.11
  -9 -13   4    0.00    0.10
   9  13  -4   -0.01    0.06
  -9  13   4   -0.07    0.09
  -8 -13   4    0.82    0.15
   8  13  -4    0.77    0.12
  -8  13   4    0.58    0.13
  -7 -13   4    1.35    0.19
  -7  13   4    1.44    0.19
   7  13  -4    1.24    0.22
   7  13  -4    1.26    0.16
  -6 -13   4    1.24    0.18
  -6 -13   4    0.82    0.13
   6  13  -4    1.09    0.18
   6  13  -4    0.91    0.13
  -5 -13   4    0.65    0.13
  -5 -13   4    0.42    0.09
   5  13  -4    0.57    0.09
   5  13  -4    0.46    0.12
  -4 -13   4    3.54    0.37
  -4 -13   4    4.26    0.37
   4  13  -4    4.26    0.32
   3 -13  -4    1.88    0.19
  -3 -13   4    1.58    0.21
  -3 -13   4    1.66    0.18
   3  13  -4    1.52    0.15
  -2 -13   4    0.23    0.07
  -2 -13   4    0.17    0.05
   2 -13  -4    0.05    0.05
   2  13  -4    0.14    0.03
  -1 -13   4    4.19    0.41
   1 -13  -4    4.51    0.41
  -1  13   4    4.90    0.34
   0 -13  -4    2.79    0.26
   0 -13  -4    2.55    0.25
   0 -13   4    2.55    0.27
   0  13  -4    2.72    0.27
   0  13   4    2.68    0.22
  -1 -13  -4    0.25    0.07
  -1 -13  -4    0.18    0.06
   1 -13   4    0.28    0.08
  -1  13  -4    0.33    0.09
   1  13   4    0.29    0.06
  -2 -13  -4    1.53    0.17
  -2 -13  -4    1.43    0.19
   2 -13   4    1.48    0.19
   2  13   4    1.57    0.15
  -2  13  -4    1.53    0.20
   3 -13   4    0.00    0.05
  -3 -13  -4   -0.03    0.04
  -3 -13  -4    0.11    0.06
  -3  13  -4   -0.01    0.04
   3  13   4   -0.01    0.03
  -4 -13  -4    1.46    0.20
  -4 -13  -4    2.23    0.23
   4 -13   4    2.33    0.23
   4  13   4    2.09    0.19
  -4  13  -4    1.95    0.24
   5 -13   4    0.02    0.06
  -5 -13  -4    0.06    0.05
  -5 -13  -4    0.01    0.06
   5  13   4   -0.05    0.04
  -5  13  -4    0.02    0.07
   6 -13   4    0.17    0.08
  -6 -13  -4    0.15    0.06
  -6 -13  -4    0.17    0.11
  -6  13  -4    0.10    0.09
   6  13   4    0.07    0.06
  -7 -13  -4    0.01    0.10
   7 -13   4    0.18    0.08
  -7  13  -4    0.06    0.10
   7  13   4    0.11    0.07
  -8 -13  -4    2.92    0.36
   9  14  -4    4.60    0.40
  -8 -14   4    0.54    0.15
   8  14  -4    0.55    0.10
   7  14  -4    0.85    0.12
  -6 -14   4    0.06    0.09
   6  14  -4    0.16    0.06
  -5 -14   4    0.45    0.13
   5  14  -4    0.73    0.10
  -4 -14   4    0.12    0.08
  -4 -14   4    0.03    0.05
   4  14  -4    0.19    0.05
  -3 -14   4    3.39    0.34
  -3 -14   4    3.28    0.34
   3 -14  -4    3.58    0.34
   3  14  -4    4.10    0.29
   2 -14  -4    0.00    0.05
  -2 -14   4   -0.04    0.03
  -2 -14   4   -0.03    0.04
   2  14  -4   -0.02    0.02
   1 -14  -4    2.07    0.21
  -1 -14   4    1.70    0.22
   1 -14  -4    2.13    0.20
  -1  14   4    1.80    0.15
   0 -14  -4    0.67    0.10
   0 -14  -4    0.35    0.09
   0 -14   4    0.64    0.12
   0  14  -4    0.66    0.13
   0  14   4    0.74    0.08
   1 -14   4    4.53    0.38
  -1 -14  -4    3.92    0.37
  -1 -14  -4    4.29    0.37
  -1  14  -4    3.64    0.38
   1  14   4    3.84    0.32
   2 -14   4    4.60    0.39
  -2 -14  -4    3.82    0.38
  -2 -14  -4    4.89    0.40
  -2  14  -4    4.14    0.39
   2  14   4    3.77    0.33
   3 -14   4    2.78    0.28
  -3 -14  -4    2.51    0.28
   3  14   4    2.83    0.25
  -3  14  -4    3.11    0.30
  -4 -14  -4   -0.04    0.06
   4 -14   4   -0.06    0.05
   4  14   4   -0.01    0.04
  -4  14  -4   -0.03    0.06
   5 -14   4    5.62    0.48
  -5 -14  -4    4.52    0.48
  -5  14  -4    5.39    0.49
   5  14   4    5.70    0.44
   6 -14   4    0.03    0.07
  -6 -14  -4    0.01    0.07
   6  14   4    0.04    0.06
  -6  14  -4   -0.01    0.08
   7 -14   4    1.70    0.24
  -7 -14  -4    1.68    0.26
  -7  14  -4    1.50    0.23
   7  14   4    1.88    0.21
  -8 -15   4    0.45    0.15
   8  15  -4    0.64    0.11
   7  15  -4    0.64    0.11
  -6 -15   4    2.18    0.30
   6  15  -4    2.99    0.25
  -5 -15   4    0.79    0.18
   5  15  -4    1.44    0.15
  -4 -15   4    1.74    0.25
   4  15  -4    2.37    0.20
   3 -15  -4    0.05    0.06
  -3 -15   4    0.11    0.05
  -3 -15   4    0.15    0.09
   3  15  -4    0.05    0.04
   2 -15  -4    0.09    0.06
  -2 -15   4    0.19    0.08
  -2 -15   4    0.08    0.05
   1 -15  -4   -0.05    0.04
   1 -15  -4    0.04    0.05
  -1 -15   4   -0.02    0.06
   0 -15   4    0.12    0.07
   0 -15  -4    0.04    0.05
   0 -15  -4    0.13    0.06
   0  15   4    0.10    0.04
  -1 -15  -4    0.32    0.08
  -1 -15  -4    0.19    0.08
   1 -15   4    0.41    0.10
  -1  15  -4    0.20    0.10
   1  15   4    0.26    0.06
   2 -15   4    1.34    0.20
  -2 -15  -4    1.68    0.21
   2  15   4    1.40    0.16
  -2  15  -4    1.60    0.21
  -3 -15  -4    0.86    0.16
   3 -15   4    0.91    0.16
  -3  15  -4    1.23    0.19
   3  15   4    0.90    0.12
  -4 -15  -4    0.19    0.09
   4 -15   4    0.39    0.10
   4  15   4    0.12    0.06
  -4  15  -4    0.34    0.12
  -5 -15  -4    2.55    0.27
   5 -15   4    2.55    0.26
  -5  15  -4    2.33    0.29
   5  15   4    1.83    0.22
   6 -15   4    1.10    0.18
  -6 -15  -4    1.09    0.20
  -6  15  -4    1.16    0.20
   6  15   4    1.19    0.17
  -6 -16   4    1.10    0.21
   6  16  -4    1.27    0.16
  -5 -16   4    0.28    0.13
   5  16  -4    0.13    0.07
  -4 -16   4    0.81    0.17
   4  16  -4    0.89    0.11
  -3 -16   4    7.25    0.74
   3  16  -4    9.58    0.63
  -2 -16   4    0.20    0.06
  -2 -16   4    0.08    0.07
   2 -16  -4    0.25    0.08
   1 -16  -4    3.87    0.39
  -1 -16   4    5.57    0.43
   1 -16  -4    4.22    0.40
   0 -16  -4    0.49    0.11
   0 -16   4    0.25    0.10
   0  16   4    0.45    0.06
   1 -16   4    0.35    0.10
  -1 -16  -4    0.52    0.12
   1  16   4    0.53    0.08
  -2 -16  -4    3.46    0.37
   2 -16   4    3.92    0.37
  -2  16  -4    3.97    0.39
   2  16   4    3.88    0.32
  -3 -16  -4    9.48    0.82
   3 -16   4    9.56    0.81
  -3  16  -4    9.75    0.83
   3  16   4    9.65    0.72
   4 -16   4    0.96    0.17
  -4 -16  -4    0.83    0.16
  -4  16  -4    1.08    0.20
   4  16   4    0.84    0.13
   5 -16   4    2.90    0.32
  -5 -16  -4    3.15    0.34
   5  16   4    3.05    0.28
  -5  16  -4    3.36    0.37
  -5 -17   4    2.43    0.32
   5  17  -4    2.70    0.24
  -4 -17   4    2.06    0.28
   4  17  -4    2.08    0.19
  -3 -17   4    0.08    0.08
  -2 -17   4    0.13    0.09
   2 -17  -4    0.18    0.08
  -1 -17   4    0.18    0.08
   1 -17  -4    0.08    0.07
   0 -17   4    0.03    0.07
   0 -17  -4    0.00    0.06
  -1 -17  -4   -0.02    0.07
   1 -17   4   -0.03    0.05
   1  17   4    0.08    0.05
  -2 -17  -4    0.20    0.10
   2 -17   4    0.08    0.08
   2  17   4    0.18    0.07
  -3 -17  -4    0.27    0.10
   3 -17   4    0.17    0.09
  -3  17  -4    0.06    0.12
   3  17   4    0.20    0.09
 -14   0   5   -0.01    0.08
 -13   0   5    0.12    0.07
 -12   0   5    0.07    0.06
  11   0  -5    1.23    0.20
 -11   0   5    1.31    0.18
  10   0  -5    0.09    0.06
 -10   0   5   -0.03    0.04
   9   0  -5    4.71    0.50
  -9   0   5    5.79    0.44
  -8   0   5    0.05    0.03
   8   0  -5    0.03    0.05
  -7   0   5   17.20    1.41
  -7   0   5   20.07    1.33
   6   0  -5   -0.01    0.03
  -6   0   5    0.00    0.02
  -6   0   5    0.04    0.03
  -5   0   5   83.30    6.03
  -5   0   5   88.68    6.36
  -4   0   5    0.02    0.03
   4   0  -5    0.04    0.03
  -4   0   5    0.00    0.02
  -3   0   5   11.83    1.03
   3   0  -5   12.89    1.10
  -3   0   5   14.20    0.96
  -3   0   5   11.96    0.91
   2   0  -5    0.01    0.03
   1   0  -5    0.21    0.04
  -1   0   5    0.19    0.03
   0   0  -5    0.03    0.03
   0   0  -5   -0.01    0.01
   0   0   5   -0.01    0.01
   0   0  -5   -0.02    0.02
   1   0   5    7.95    0.63
  -1   0  -5    8.21    0.68
   1   0   5    7.86    0.59
  -1   0  -5    6.83    0.61
   2   0   5   -0.03    0.01
   2   0   5   -0.04    0.03
  -2   0  -5   -0.04    0.02
  -2   0  -5   -0.06    0.03
  -3   0  -5    2.03    0.16
   3   0   5    1.69    0.16
  -3   0  -5    1.55    0.16
   3   0   5    1.89    0.15
  -3   0  -5    1.41    0.18
   4   0   5   -0.01    0.03
   4   0   5    0.00    0.01
  -4   0  -5   -0.01    0.02
  -4   0  -5    0.00    0.03
  -4   0  -5   -0.02    0.03
  -5   0  -5   17.03    1.28
  -5   0  -5   16.39    1.32
  -5   0  -5   16.60    1.46
   5   0   5   16.97    1.28
   5   0   5   16.92    1.36
  -6   0  -5    0.01    0.03
   6   0   5   -0.01    0.04
  -6   0  -5    0.05    0.04
   6   0   5   -0.01    0.04
  -6   0  -5   -0.04    0.03
  -7   0  -5    0.11    0.05
  -7   0  -5    0.11    0.05
  -7   0  -5    0.09    0.06
   7   0   5    0.03    0.05
   7   0   5    0.15    0.07
  -8   0  -5   -0.04    0.04
   8   0   5    0.02    0.06
  -8   0  -5   -0.04    0.04
   8   0   5   -0.03    0.05
   9   0   5    2.07    0.30
   9   0   5    2.88    0.28
  -9   0  -5    2.93    0.28
  -9   0  -5    3.02    0.27
  10   0   5   -0.03    0.06
 -10   0  -5    0.00    0.07
 -10   0  -5   -0.05    0.05
 -11   0  -5   -0.01    0.09
  11   0   5   -0.02    0.08
 -11   0  -5   -0.01    0.06
 -12   0  -5    0.04    0.06
  12   0   5    0.05    0.11
 -14  -1   5    4.27    0.41
 -14   1   5    4.26    0.42
 -13  -1   5    1.46    0.21
 -13   1   5    1.37    0.21
 -12  -1   5   11.08    0.87
 -12   1   5   10.40    0.87
  11  -1  -5    0.06    0.07
 -11  -1   5    0.04    0.06
 -11   1   5    0.09    0.07
  11   1  -5    0.08    0.08
  10  -1  -5    0.54    0.12
 -10  -1   5    0.61    0.11
 -10   1   5    0.50    0.10
  10   1  -5    0.49    0.12
   9  -1  -5    2.37    0.27
  -9  -1   5    2.29    0.23
  -9   1   5    2.28    0.24
   9   1  -5    3.23    0.29
  -8  -1   5    0.75    0.10
   8  -1  -5    1.09    0.15
  -8  -1   5    1.06    0.13
  -8   1   5    0.87    0.12
   8   1  -5    0.95    0.15
  -7  -1   5    0.26    0.05
   7  -1  -5    0.18    0.06
  -7  -1   5    0.26    0.06
   7   1  -5    0.30    0.08
  -7   1   5    0.23    0.06
  -7   1   5    0.21    0.04
   6  -1  -5   15.53    1.31
  -6  -1   5   14.89    1.14
  -6  -1   5   15.89    1.08
  -6   1   5   15.21    1.08
  -6   1   5   15.30    1.15
   6   1  -5   13.53    1.31
  -5  -1   5    1.67    0.15
   5  -1  -5    1.64    0.17
  -5  -1   5    1.57    0.14
   5   1  -5    1.88    0.18
  -5   1   5    1.43    0.13
  -5   1   5    1.43    0.15
  -4  -1   5   32.28    2.27
  -4  -1   5   28.96    2.38
  -4   1   5   33.91    2.39
  -4   1   5   31.27    2.26
   4   1  -5   34.12    2.74
  -3  -1   5    5.95    0.51
   3  -1  -5    6.13    0.62
  -3  -1   5    7.90    0.58
  -3   1   5    7.52    0.55
  -3   1   5    8.32    0.52
   3   1  -5    6.61    0.63
  -2  -1   5    0.61    0.06
   2  -1  -5    0.38    0.06
  -2   1   5    0.42    0.06
  -2   1   5    0.34    0.05
   2   1  -5    0.46    0.07
  -1  -1   5   11.82    0.92
   1  -1  -5    9.92    0.97
   1   1  -5   10.26    0.88
  -1   1   5   12.35    0.86
   1   1  -5   12.41    0.98
   0  -1  -5    0.77    0.07
   0  -1  -5    0.64    0.07
   0  -1   5    0.74    0.07
   0  -1  -5    0.56    0.08
   0   1  -5    0.59    0.09
   0   1  -5    0.64    0.07
   0   1   5    0.78    0.08
   0   1   5    0.57    0.07
  -1  -1  -5    0.77    0.09
   1  -1   5    0.77    0.07
   1  -1   5    0.75    0.08
  -1  -1  -5    0.57    0.07
  -1  -1  -5    0.68    0.07
  -1  -1  -5    0.76    0.09
   1  -1   5    0.68    0.06
   1   1   5    0.64    0.07
  -1   1  -5    0.69    0.10
  -1   1  -5    0.69    0.08
   1   1   5    0.73    0.09
  -2  -1  -5   18.78    1.51
  -2  -1  -5   18.68    1.67
   2  -1   5   20.12    1.46
   2   1   5   21.68    1.57
  -2   1  -5   19.01    1.67
  -2   1  -5   17.66    1.50
   2   1   5   19.91    1.46
  -3  -1  -5    5.76    0.45
  -3  -1  -5    5.90    0.46
  -3  -1  -5    5.72    0.51
   3  -1   5    5.48    0.45
  -3   1  -5    5.52    0.46
  -3   1  -5    6.17    0.51
   3   1   5    6.61    0.45
  -3   1  -5    5.40    0.44
   3   1   5    4.83    0.46
  -3   1  -5    5.50    0.40
  -4  -1  -5    0.95    0.12
  -4  -1  -5    0.91    0.12
  -4  -1  -5    0.99    0.14
   4  -1   5    0.86    0.12
  -4   1  -5    1.04    0.11
   4   1   5    0.98    0.12
  -4   1  -5    0.98    0.12
   4   1   5    1.07    0.10
  -4   1  -5    1.00    0.14
  -5  -1  -5    2.61    0.24
   5  -1   5    2.70    0.25
  -5  -1  -5    2.98    0.26
  -5  -1  -5    2.95    0.28
  -5   1  -5    2.99    0.25
   5   1   5    2.97    0.29
  -5   1  -5    2.76    0.25
  -5   1  -5    2.41    0.28
   5   1   5    2.70    0.25
   6  -1   5    0.33    0.08
  -6  -1  -5    0.46    0.10
  -6  -1  -5    0.54    0.09
  -6  -1  -5    0.37    0.08
   6   1   5    0.44    0.10
   6   1   5    0.29    0.07
  -6   1  -5    0.43    0.08
  -6   1  -5    0.40    0.09
  -6   1  -5    0.30    0.07
   7  -1   5    0.71    0.12
  -7  -1  -5    0.76    0.11
  -7  -1  -5    0.56    0.10
   7  -1   5    0.53    0.11
  -7   1  -5    0.53    0.11
  -7   1  -5    0.50    0.09
   7   1   5    0.70    0.13
   7   1   5    0.46    0.10
  -7   1  -5    0.49    0.09
  -8  -1  -5    5.90    0.49
   8  -1   5    5.49    0.48
  -8  -1  -5    5.34    0.47
   8  -1   5    5.84    0.56
  -8   1  -5    6.00    0.49
   8   1   5    5.34    0.55
  -8   1  -5    5.50    0.47
   8   1   5    5.81    0.49
  -9  -1  -5    0.01    0.05
   9  -1   5    0.09    0.07
  -9  -1  -5    0.06    0.06
   9  -1   5    0.09    0.07
  -9   1  -5    0.04    0.06
  -9   1  -5    0.05    0.06
   9   1   5    0.08    0.07
   9   1   5    0.17    0.08
  10  -1   5    6.15    0.53
 -10  -1  -5    6.24    0.52
 -10  -1  -5    6.00    0.54
 -10   1  -5    5.78    0.53
  10   1   5    5.96    0.53
 -10   1  -5    5.90    0.52
 -11  -1  -5    0.09    0.10
 -11  -1  -5    0.14    0.08
  11  -1   5    0.26    0.10
  11   1   5    0.09    0.11
 -11   1  -5    0.25    0.11
 -11   1  -5    0.03    0.08
  12  -1   5    0.52    0.14
 -12  -1  -5    0.75    0.15
 -12   1  -5    0.91    0.18
  12   1   5    0.72    0.18
 -14  -2   5    0.04    0.08
  14   2  -5    0.08    0.11
 -14   2   5    0.05    0.08
 -13  -2   5    0.16    0.08
 -13   2   5    0.12    0.08
 -12  -2   5    0.60    0.13
 -12   2   5    0.65    0.13
 -11  -2   5    3.66    0.34
  11  -2  -5    3.82    0.40
 -11   2   5    3.98    0.36
  11   2  -5    3.70    0.40
 -10  -2   5    0.96    0.14
  10  -2  -5    1.17    0.18
 -10   2   5    1.23    0.16
  10   2  -5    0.94    0.17
  -9  -2   5    1.45    0.16
   9  -2  -5    1.22    0.19
  -9   2   5    1.57    0.18
   9   2  -5    1.63    0.22
  -8  -2   5    1.43    0.14
   8  -2  -5    1.34    0.17
  -8  -2   5    1.44    0.15
   8   2  -5    1.46    0.20
  -8   2   5    1.45    0.16
   7  -2  -5    5.67    0.57
  -7  -2   5    5.80    0.49
  -7  -2   5    6.36    0.47
   7   2  -5    7.35    0.59
  -7   2   5    6.38    0.50
  -7   2   5    6.18    0.45
  -6  -2   5    2.75    0.21
   6  -2  -5    2.67    0.24
  -6  -2   5    2.16    0.20
  -6  -2   5    1.75    0.20
  -6  -2   5    2.20    0.20
  -6   2   5    2.20    0.21
  -6   2   5    2.61    0.19
   6   2  -5    2.70    0.25
   6   2  -5    2.39    0.20
  -5  -2   5    2.00    0.16
  -5  -2   5    1.71    0.15
  -5  -2   5    1.63    0.15
   5  -2  -5    1.62    0.17
   5   2  -5    1.63    0.15
   5   2  -5    1.45    0.18
  -5   2   5    1.85    0.16
  -5   2   5    1.60    0.14
  -4  -2   5    5.84    0.50
  -4  -2   5    5.79    0.44
   4  -2  -5    6.32    0.53
  -4  -2   5    5.84    0.46
  -4   2   5    6.13    0.44
   4   2  -5    6.08    0.44
  -4   2   5    5.84    0.47
   3  -2  -5   33.28    3.26
  -3  -2   5   42.09    2.71
  -3   2   5   41.39    2.70
  -3   2   5   40.28    2.85
   3   2  -5   34.83    2.70
   2  -2  -5    5.02    0.44
  -2  -2   5    4.57    0.42
   2   2  -5    5.35    0.45
   2   2  -5    5.44    0.37
  -2   2   5    5.21    0.45
  -2   2   5    5.11    0.37
  -2   2   5    4.62    0.39
   2   2  -5    4.86    0.40
   1  -2  -5   24.27    1.96
  -1  -2   5   22.32    1.86
  -1   2   5   23.29    1.72
   1   2  -5   23.06    1.77
   1   2  -5   24.82    1.97
   1   2  -5   19.37    1.85
  -1   2   5   23.85    1.63
   1   2  -5   23.64    1.62
   0  -2  -5    1.94    0.18
   0  -2  -5    1.84    0.16
   0  -2   5    1.79    0.16
   0  -2  -5    1.84    0.16
   0   2  -5    1.80    0.18
   0   2  -5    1.76    0.14
   0   2   5    2.09    0.16
   0   2  -5    1.66    0.16
  -1  -2  -5    0.93    0.10
  -1  -2  -5    0.86    0.10
   1   2   5    1.15    0.10
  -1   2  -5    1.00    0.10
  -1   2  -5    1.06    0.08
  -1   2  -5    0.76    0.11
  -2  -2  -5    4.09    0.37
  -2  -2  -5    4.77    0.37
   2  -2   5    4.74    0.36
  -2  -2  -5    4.53    0.41
  -2   2  -5    4.66    0.38
  -2   2  -5    4.87    0.42
  -2   2  -5    3.94    0.36
   2   2   5    4.76    0.37
  -3  -2  -5   13.63    1.10
   3  -2   5   11.85    0.96
  -3  -2  -5   11.92    0.99
  -3   2  -5   12.74    1.11
   3   2   5   12.89    0.97
  -3   2  -5   12.79    1.00
  -3   2  -5   12.68    0.96
   4  -2   5    0.69    0.09
  -4  -2  -5    0.49    0.08
  -4  -2  -5    0.67    0.10
  -4  -2  -5    0.63    0.09
  -4   2  -5    0.64    0.09
   4   2   5    0.65    0.09
  -4   2  -5    0.47    0.09
  -4   2  -5    0.74    0.09
  -5  -2  -5   10.23    0.77
   5  -2   5   10.07    0.78
  -5  -2  -5    9.54    0.80
  -5  -2  -5    9.94    0.88
  -5   2  -5    9.86    0.80
   5   2   5    9.50    0.78
  -5   2  -5    9.94    0.77
  -5   2  -5   10.18    0.89
   5   2   5   10.04    0.89
  -6  -2  -5    0.66    0.10
  -6  -2  -5    0.54    0.10
   6  -2   5    0.67    0.11
  -6   2  -5    0.70    0.10
   6   2   5    0.80    0.13
  -6   2  -5    1.02    0.14
  -6   2  -5    0.71    0.11
   6   2   5    0.62    0.11
  -7  -2  -5    0.07    0.05
   7  -2   5    0.02    0.05
  -7  -2  -5    0.05    0.05
   7  -2   5    0.00    0.04
  -7   2  -5    0.01    0.05
  -7   2  -5    0.02    0.04
   7   2   5    0.07    0.05
  -7   2  -5    0.04    0.05
   7   2   5    0.03    0.05
   8  -2   5    4.76    0.45
   8  -2   5    4.82    0.40
  -8  -2  -5    4.39    0.39
  -8  -2  -5    4.27    0.38
  -8   2  -5    4.00    0.38
  -8   2  -5    4.52    0.39
  -8   2  -5    4.01    0.43
   8   2   5    4.01    0.44
   8   2   5    4.59    0.40
   9  -2   5    0.18    0.09
  -9  -2  -5    0.31    0.09
  -9  -2  -5    0.20    0.07
   9  -2   5    0.27    0.09
  -9   2  -5    0.26    0.08
   9   2   5    0.28    0.10
  -9   2  -5    0.39    0.09
   9   2   5    0.22    0.09
 -10  -2  -5    2.59    0.28
 -10  -2  -5    2.42    0.26
  10  -2   5    2.75    0.28
  10   2   5    2.01    0.27
 -10   2  -5    2.66    0.27
 -10   2  -5    2.84    0.28
 -11  -2  -5    1.57    0.21
  11  -2   5    1.05    0.19
 -11  -2  -5    1.06    0.17
  11   2   5    0.87    0.18
 -11   2  -5    1.00    0.18
 -11   2  -5    1.32    0.19
 -12  -2  -5    0.02    0.12
  12  -2   5    0.23    0.10
 -12  -2  -5    0.17    0.09
  12   2   5    0.08    0.12
 -12   2  -5    0.14    0.11
 -14  -3   5    0.52    0.13
  14   3  -5    0.59    0.16
 -14   3   5    0.27    0.12
 -13  -3   5    5.85    0.53
  13   3  -5    6.48    0.56
 -13   3   5    6.32    0.55
 -12  -3   5    0.23    0.08
 -12   3   5    0.16    0.08
  11  -3  -5    3.36    0.38
 -11  -3   5    3.57    0.33
 -11   3   5    4.04    0.34
  11   3  -5    3.17    0.40
  10  -3  -5    0.90    0.16
 -10  -3   5    1.06    0.14
 -10   3   5    0.91    0.15
  10   3  -5    1.01    0.17
  -9  -3   5    2.14    0.20
   9  -3  -5    1.76    0.22
   9   3  -5    1.67    0.24
  -9   3   5    2.01    0.20
  -8  -3   5    2.53    0.22
  -8  -3   5    2.09    0.22
   8  -3  -5    2.87    0.27
  -8   3   5    2.66    0.24
   8   3  -5    2.64    0.28
  -7  -3   5    2.32    0.20
  -7  -3   5    2.00    0.20
   7  -3  -5    2.07    0.23
  -7  -3   5    2.52    0.21
  -7  -3   5    2.16    0.19
   7   3  -5    2.97    0.26
  -7   3   5    2.30    0.22
  -6  -3   5    2.02    0.18
  -6  -3   5    1.87    0.18
   6  -3  -5    2.10    0.20
  -6  -3   5    1.92    0.17
  -6  -3   5    2.02    0.17
   6   3  -5    2.03    0.17
   6   3  -5    2.03    0.22
  -6   3   5    2.04    0.15
  -6   3   5    1.85    0.18
  -5  -3   5    0.06    0.03
  -5  -3   5    0.05    0.03
   5  -3  -5    0.11    0.04
  -5  -3   5    0.10    0.03
  -5  -3   5    0.08    0.03
   5   3  -5    0.11    0.05
  -5   3   5    0.12    0.04
  -5   3   5    0.09    0.03
   5   3  -5    0.10    0.03
  -4  -3   5    2.28    0.17
  -4  -3   5    1.89    0.16
  -4  -3   5    2.04    0.18
   4  -3  -5    1.95    0.19
   4   3  -5    2.18    0.16
  -4   3   5    1.78    0.15
  -4   3   5    1.87    0.17
   4   3  -5    1.54    0.20
   4   3  -5    1.75    0.17
  -3  -3   5   18.11    1.41
   3  -3  -5   17.34    1.48
  -3  -3   5   17.14    1.34
  -3   3   5   16.82    1.48
  -3   3   5   16.45    1.31
  -3   3   5   17.72    1.23
   3   3  -5   18.24    1.24
   3   3  -5   16.71    1.50
  -2  -3   5    3.03    0.27
  -2  -3   5    3.39    0.28
   2  -3  -5    3.12    0.29
  -2   3   5    3.51    0.27
   2   3  -5    3.19    0.31
  -2   3   5    2.87    0.25
   2   3  -5    3.40    0.25
  -2   3   5    3.36    0.30
   2   3  -5    3.61    0.27
   1  -3  -5   12.81    1.12
  -1  -3   5   12.68    1.18
   1  -3  -5   14.55    1.24
   1   3  -5   17.11    1.26
  -1   3   5   12.05    1.09
   1   3  -5   16.27    1.13
  -1   3   5   15.96    1.04
  -1   3   5   14.64    1.24
   1   3  -5   15.39    1.03
   0  -3  -5    0.72    0.08
   0  -3   5    0.72    0.07
   0  -3   5    0.78    0.07
   0  -3  -5    0.70    0.08
   0   3  -5    0.70    0.06
   0   3   5    0.62    0.09
   0   3  -5    0.68    0.09
   0   3  -5    0.65    0.10
   0   3   5    0.68    0.09
   0   3   5    0.72    0.07
  -1  -3  -5    6.62    0.52
  -1  -3  -5    5.96    0.51
  -1  -3  -5    6.27    0.55
  -1   3  -5    6.35    0.51
  -1   3  -5    6.32    0.44
   1   3   5    5.95    0.49
  -1   3  -5    6.37    0.56
   2  -3   5   24.31    2.09
  -2  -3  -5   30.06    2.17
  -2  -3  -5   24.33    2.27
  -2  -3  -5   29.81    2.40
  -2   3  -5   31.09    2.10
  -2   3  -5   27.68    2.41
   2   3   5   29.31    2.10
  -2   3  -5   29.02    2.17
  -3  -3  -5    1.13    0.13
  -3  -3  -5    1.25    0.11
   3  -3   5    1.00    0.11
  -3  -3  -5    1.19    0.12
  -3   3  -5    1.19    0.12
  -3   3  -5    1.04    0.11
   3   3   5    1.10    0.12
  -3   3  -5    1.21    0.14
  -4  -3  -5   10.55    0.93
   4  -3   5   10.29    0.82
  -4  -3  -5    9.82    0.85
  -4   3  -5   11.35    0.85
  -4   3  -5   10.24    0.94
   4   3   5   10.67    0.83
  -4   3  -5   10.81    0.82
   4   3   5   11.42    0.94
   5  -3   5    0.31    0.07
  -5  -3  -5    0.25    0.06
  -5  -3  -5    0.33    0.07
  -5   3  -5    0.22    0.06
   5   3   5    0.17    0.06
   5   3   5    0.13    0.06
  -5   3  -5    0.25    0.08
  -5   3  -5    0.22    0.06
  -6  -3  -5    0.71    0.11
   6  -3   5    0.80    0.12
  -6  -3  -5    0.89    0.12
   6   3   5    0.83    0.14
   6   3   5    0.51    0.11
  -6   3  -5    0.79    0.13
  -6   3  -5    0.78    0.11
  -6   3  -5    0.67    0.11
  -7  -3  -5    3.62    0.32
  -7  -3  -5    3.90    0.34
   7  -3   5    3.75    0.33
  -7   3  -5    3.66    0.33
  -7   3  -5    3.37    0.31
   7   3   5    2.75    0.36
   7   3   5    3.74    0.33
  -7   3  -5    4.04    0.37
  -8  -3  -5    3.77    0.34
   8  -3   5    4.43    0.36
   8  -3   5    4.15    0.41
  -8  -3  -5    3.83    0.36
  -8   3  -5    3.89    0.35
   8   3   5    3.42    0.39
   8   3   5    3.34    0.35
  -8   3  -5    4.07    0.35
  -8   3  -5    3.79    0.39
   9  -3   5    0.01    0.07
  -9  -3  -5    0.28    0.08
   9  -3   5    0.21    0.08
  -9  -3  -5    0.03    0.05
   9   3   5    0.08    0.07
   9   3   5    0.18    0.09
  -9   3  -5    0.16    0.07
  -9   3  -5    0.13    0.06
  10  -3   5    0.25    0.09
 -10  -3  -5    0.28    0.10
 -10  -3  -5    0.14    0.08
 -10   3  -5    0.18    0.09
 -10   3  -5    0.15    0.09
  10   3   5    0.15    0.10
 -11  -3  -5   -0.01    0.09
 -11  -3  -5    0.07    0.07
  11  -3   5    0.06    0.07
  11   3   5    0.04    0.10
 -11   3  -5   -0.12    0.08
 -12  -3  -5    0.52    0.15
  12  -3   5    0.82    0.17
 -12  -3  -5    0.54    0.13
 -12   3  -5    0.48    0.15
  12   3   5    0.68    0.18
 -13  -4   5    0.44    0.11
  13   4  -5    0.04    0.10
 -13   4   5    0.25    0.11
 -12  -4   5    0.60    0.12
  12  -4  -5    0.26    0.11
  12   4  -5    0.52    0.13
 -12   4   5    0.68    0.14
 -11  -4   5    3.21    0.30
  11  -4  -5    3.34    0.35
 -11   4   5    3.17    0.32
 -10  -4   5    0.60    0.11
  10  -4  -5    0.77    0.14
  10   4  -5    0.66    0.15
 -10   4   5    0.70    0.13
   9  -4  -5    0.59    0.11
  -9  -4   5    0.48    0.09
  -9   4   5    0.68    0.12
   9   4  -5    0.54    0.13
  -8  -4   5    3.65    0.31
   8  -4  -5    3.64    0.37
  -8  -4   5    3.89    0.33
  -8   4   5    3.61    0.34
   8   4  -5    4.65    0.40
   7  -4  -5    1.96    0.20
  -7  -4   5    1.55    0.16
  -7  -4   5    1.83    0.17
  -7  -4   5    1.81    0.17
  -7  -4   5    2.02    0.17
  -7   4   5    1.65    0.18
   7   4  -5    2.03    0.22
   7   4  -5    1.67    0.16
  -6  -4   5    0.30    0.05
  -6  -4   5    0.28    0.06
  -6  -4   5    0.35    0.05
   6  -4  -5    0.29    0.06
  -6  -4   5    0.18    0.05
   6   4  -5    0.22    0.07
  -6   4   5    0.34    0.03
   6   4  -5    0.28    0.06
  -6   4   5    0.28    0.06
   5  -4  -5   12.46    1.07
  -5  -4   5   12.87    1.02
  -5  -4   5   11.89    0.93
  -5  -4   5   13.80    0.90
  -5   4   5   12.83    0.95
   5   4  -5   10.93    1.09
  -5   4   5   12.76    0.88
   5   4  -5   11.63    0.90
  -4  -4   5    1.84    0.16
   4  -4  -5    1.70    0.17
  -4  -4   5    1.93    0.17
  -4  -4   5    2.05    0.17
   4   4  -5    1.42    0.16
   4   4  -5    1.94    0.20
  -4   4   5    1.84    0.14
  -4   4   5    2.02    0.17
  -3  -4   5   -0.02    0.02
  -3  -4   5    0.00    0.02
   3  -4  -5    0.01    0.02
  -3   4   5   -0.02    0.01
   3   4  -5   -0.02    0.04
   3   4  -5   -0.02    0.02
  -3   4   5    0.00    0.05
   3   4  -5    0.02    0.02
  -3   4   5    0.00    0.03
  -2  -4   5    0.63    0.08
   2  -4  -5    0.57    0.07
  -2  -4   5    0.58    0.07
   2   4  -5    0.56    0.08
   2   4  -5    0.71    0.10
  -2   4   5    0.72    0.09
   2   4  -5    0.60    0.07
   2   4  -5    0.67    0.07
  -2   4   5    0.81    0.08
  -2   4   5    0.50    0.06
   1  -4  -5   31.30    2.59
  -1  -4   5   33.90    2.35
   1  -4  -5   28.77    2.34
  -1  -4   5   32.61    2.46
   1   4  -5   33.48    2.15
  -1   4   5   26.03    2.58
   1   4  -5   33.52    2.61
   1   4  -5   31.73    2.34
  -1   4   5   28.18    2.15
  -1   4   5   25.62    2.27
   0  -4  -5   51.26    3.53
   0  -4  -5   40.39    3.90
   0   4   5   49.37    3.24
   0   4  -5   46.69    3.23
   0   4  -5   42.57    3.53
   0   4   5   46.51    3.42
  -1  -4  -5    1.13    0.12
  -1  -4  -5    1.38    0.12
  -1  -4  -5    1.23    0.12
  -1   4  -5    1.14    0.12
   1   4   5    1.22    0.12
  -1   4  -5    1.18    0.14
   1   4   5    1.23    0.11
  -2  -4  -5    0.08    0.03
  -2  -4  -5    0.14    0.03
  -2  -4  -5    0.15    0.05
   2  -4   5    0.18    0.04
   2   4   5    0.08    0.04
   2   4   5    0.17    0.05
  -2   4  -5    0.13    0.05
   2   4   5    0.08    0.03
  -2   4  -5    0.12    0.04
  -3  -4  -5    4.08    0.33
  -3  -4  -5    3.47    0.36
   3  -4   5    4.01    0.32
  -3  -4  -5    3.58    0.33
  -3   4  -5    3.82    0.37
   3   4   5    3.77    0.32
   3   4   5    4.30    0.30
  -3   4  -5    3.74    0.33
   3   4   5    3.85    0.36
  -3   4  -5    4.34    0.32
  -4  -4  -5    0.91    0.10
   4  -4   5    0.94    0.12
  -4  -4  -5    1.08    0.14
   4   4   5    0.90    0.11
   4   4   5    1.18    0.14
  -4   4  -5    1.20    0.14
   4   4   5    1.17    0.15
  -4   4  -5    1.00    0.13
  -4   4  -5    1.02    0.11
  -5  -4  -5    0.25    0.07
   5  -4   5    0.29    0.07
   5   4   5    0.28    0.07
  -5   4  -5    0.28    0.06
  -5   4  -5    0.37    0.09
   5   4   5    0.29    0.08
  -5   4  -5    0.28    0.06
  -6  -4  -5    5.47    0.48
   6  -4   5    5.37    0.47
  -6  -4  -5    6.15    0.47
   6   4   5    5.78    0.48
   6   4   5    6.43    0.55
  -6   4  -5    5.30    0.46
  -6   4  -5    5.68    0.54
  -6   4  -5    5.55    0.48
  -7  -4  -5    0.00    0.05
  -7  -4  -5    0.06    0.05
   7  -4   5    0.04    0.05
  -7   4  -5   -0.03    0.04
  -7   4  -5   -0.01    0.04
  -7   4  -5    0.01    0.05
   7   4   5   -0.03    0.04
   7   4   5   -0.04    0.04
  -8  -4  -5    0.04    0.05
   8  -4   5   -0.06    0.05
   8  -4   5    0.09    0.06
  -8  -4  -5   -0.02    0.05
  -8   4  -5    0.05    0.05
  -8   4  -5    0.08    0.07
   8   4   5    0.05    0.07
   8   4   5    0.07    0.07
  -8   4  -5   -0.03    0.04
   9  -4   5    1.22    0.20
   9  -4   5    0.94    0.15
  -9  -4  -5    0.99    0.15
  -9  -4  -5    0.67    0.15
   9   4   5    0.89    0.15
  -9   4  -5    0.82    0.14
  -9   4  -5    0.73    0.13
   9   4   5    0.87    0.16
  10  -4   5    0.11    0.08
 -10  -4  -5    0.03    0.09
 -10  -4  -5    0.09    0.07
 -10   4  -5    0.03    0.07
 -10   4  -5    0.14    0.08
  10   4   5    0.09    0.09
 -11  -4  -5    1.39    0.22
 -11  -4  -5    1.59    0.21
  11  -4   5    1.28    0.21
  11   4   5    1.61    0.23
 -11   4  -5    1.16    0.20
 -12  -4  -5    1.94    0.26
 -12   4  -5    2.17    0.29
 -13  -5   5    0.35    0.10
  13   5  -5    0.21    0.12
 -13   5   5    0.33    0.13
 -12  -5   5    1.03    0.15
 -12   5   5    1.08    0.17
  12   5  -5    0.57    0.14
 -11  -5   5    0.89    0.13
 -11   5   5    1.11    0.17
  11   5  -5    0.65    0.13
 -10  -5   5    4.02    0.35
  10  -5  -5    4.11    0.40
 -10   5   5    4.02    0.36
  10   5  -5    3.75    0.42
   9  -5  -5    4.49    0.41
  -9  -5   5    4.10    0.35
  -9   5   5    4.24    0.37
   9   5  -5    3.69    0.42
   8  -5  -5    5.22    0.46
  -8  -5   5    4.71    0.38
  -8  -5   5    5.25    0.40
  -8  -5   5    4.08    0.40
   8   5  -5    5.13    0.48
  -8   5   5    4.86    0.41
  -7  -5   5    0.00    0.02
  -7  -5   5    0.03    0.03
  -7  -5   5   -0.03    0.03
  -7  -5   5    0.00    0.03
   7  -5  -5    0.01    0.03
  -7   5   5    0.02    0.04
   7   5  -5    0.01    0.03
   7   5  -5   -0.06    0.05
  -6  -5   5    2.33    0.22
  -6  -5   5    2.30    0.21
   6  -5  -5    2.30    0.23
  -6  -5   5    2.33    0.20
  -6   5   5    2.29    0.22
   6   5  -5    2.76    0.21
   6   5  -5    2.39    0.25
   5  -5  -5    1.73    0.18
  -5  -5   5    2.07    0.17
  -5  -5   5    1.55    0.16
  -5  -5   5    1.96    0.17
  -5  -5   5    1.48    0.15
   5   5  -5    2.05    0.16
   5   5  -5    2.24    0.21
  -5   5   5    1.88    0.14
  -5   5   5    1.65    0.17
   4  -5  -5    0.31    0.05
  -4  -5   5    0.36    0.06
  -4  -5   5    0.19    0.05
  -4  -5   5    0.39    0.06
   4   5  -5    0.35    0.07
   4   5  -5    0.30    0.06
  -4   5   5    0.27    0.06
   4   5  -5    0.25    0.05
  -4   5   5    0.32    0.04
  -4   5   5    0.20    0.07
  -3  -5   5   15.42    1.46
  -3  -5   5   16.56    1.40
   3  -5  -5   17.95    1.53
  -3   5   5   19.71    1.36
   3   5  -5   17.87    1.56
  -3   5   5   18.31    1.28
   3   5  -5   18.15    1.28
   3   5  -5   19.35    1.40
  -3   5   5   19.05    1.54
  -2  -5   5   26.69    2.12
   2  -5  -5   25.01    2.22
   2   5  -5   27.08    2.02
   2   5  -5   26.91    1.85
   2   5  -5   27.99    2.25
  -2   5   5   26.07    1.85
  -2   5   5   28.00    1.96
  -2   5   5   22.76    2.22
   1  -5  -5    1.91    0.17
  -1  -5   5    2.15    0.17
  -1  -5   5    2.19    0.18
   1  -5  -5    1.68    0.17
   1   5  -5    2.04    0.15
  -1   5   5    1.86    0.16
   1   5  -5    2.04    0.21
   1   5  -5    2.04    0.18
  -1   5   5    1.98    0.18
  -1   5   5    1.91    0.18
   0  -5  -5    0.48    0.07
   0  -5  -5    0.58    0.06
   0  -5   5    0.48    0.08
   0  -5  -5    0.49    0.07
   0   5  -5    0.60    0.08
   0   5   5    0.81    0.08
   0   5   5    0.67    0.08
   0   5  -5    0.65    0.10
   0   5  -5    0.58    0.05
   0   5   5    0.66    0.08
  -1  -5  -5    4.66    0.40
  -1  -5  -5    4.95    0.39
  -1   5  -5    3.98    0.39
   1   5   5    4.56    0.38
  -1   5  -5    4.50    0.43
   1   5   5    4.85    0.42
   1   5   5    5.33    0.36
  -2  -5  -5    0.03    0.03
  -2  -5  -5    0.09    0.03
   2  -5   5    0.05    0.03
  -2   5  -5    0.07    0.03
   2   5   5    0.11    0.04
   2   5   5    0.15    0.04
   2   5   5    0.18    0.05
  -2   5  -5    0.06    0.03
  -2   5  -5    0.14    0.05
  -3  -5  -5    0.67    0.10
   3  -5   5    0.74    0.09
  -3  -5  -5    0.85    0.08
  -3   5  -5    0.72    0.10
   3   5   5    0.61    0.08
  -3   5  -5    0.58    0.08
  -3   5  -5    0.54    0.10
   3   5   5    0.87    0.11
   3   5   5    0.86    0.11
  -4  -5  -5    1.13    0.11
   4  -5   5    0.88    0.11
  -4  -5  -5    0.93    0.12
  -4   5  -5    0.91    0.11
   4   5   5    0.78    0.10
  -4   5  -5    0.81    0.11
   4   5   5    0.95    0.12
   4   5   5    0.75    0.12
  -4   5  -5    0.85    0.13
   5  -5   5    3.10    0.26
  -5  -5  -5    2.81    0.27
  -5   5  -5    3.14    0.25
  -5   5  -5    3.23    0.27
   5   5   5    2.58    0.26
   5   5   5    2.76    0.29
  -5   5  -5    2.37    0.29
  -6  -5  -5    4.82    0.41
   6  -5   5    5.02    0.40
  -6   5  -5    4.76    0.39
   6   5   5    4.44    0.45
  -6   5  -5    4.77    0.46
   6   5   5    4.09    0.40
  -6   5  -5    4.85    0.41
   7  -5   5    2.23    0.24
  -7  -5  -5    2.82    0.25
  -7  -5  -5    2.55    0.26
  -7   5  -5    2.65    0.24
  -7   5  -5    2.50    0.28
  -7   5  -5    2.40    0.25
   7   5   5    2.75    0.25
   7   5   5    2.27    0.28
  -8  -5  -5    6.44    0.54
   8  -5   5    6.44    0.55
  -8  -5  -5    6.52    0.56
   8  -5   5    6.92    0.63
  -8   5  -5    6.31    0.62
   8   5   5    5.80    0.62
  -8   5  -5    6.62    0.55
  -8   5  -5    6.84    0.54
   8   5   5    6.49    0.55
  -9  -5  -5    0.61    0.14
   9  -5   5    0.66    0.13
  -9  -5  -5    0.77    0.14
   9   5   5    0.37    0.13
  -9   5  -5    1.02    0.13
   9   5   5    0.60    0.13
  -9   5  -5    0.61    0.12
  10  -5   5    0.17    0.08
 -10  -5  -5    0.24    0.09
 -10  -5  -5    0.27    0.12
  10   5   5    0.28    0.11
 -10   5  -5    0.35    0.10
 -10   5  -5    0.32    0.11
 -11  -5  -5    1.54    0.23
 -11  -5  -5    1.96    0.27
  11  -5   5    1.74    0.24
  11   5   5    1.97    0.26
 -11   5  -5    2.48    0.29
 -13   6   5    1.14    0.22
 -12   6   5    0.30    0.11
 -11   6   5    2.10    0.26
 -10   6   5    0.21    0.07
  10   6  -5    0.19    0.10
   9   6  -5    2.94    0.33
  -9   6   5    2.75    0.27
  -8  -6   5    2.51    0.24
  -8  -6   5    3.20    0.24
   8   6  -5    2.17    0.29
  -8   6   5    2.75    0.26
  -7  -6   5    3.91    0.35
  -7  -6   5    4.35    0.35
   7  -6  -5    3.69    0.37
  -7  -6   5    4.02    0.33
   7   6  -5    4.44    0.41
  -7   6   5    4.16    0.35
   7   6  -5    3.64    0.32
   6  -6  -5    4.28    0.42
  -6  -6   5    4.29    0.36
  -6  -6   5    5.07    0.40
  -6  -6   5    4.68    0.39
   6   6  -5    4.70    0.45
  -6   6   5    4.74    0.39
   6   6  -5    4.45    0.36
  -5  -6   5    0.17    0.05
  -5  -6   5    0.24    0.05
   5  -6  -5    0.22    0.05
  -5  -6   5    0.19    0.05
   5   6  -5    0.31    0.08
   5   6  -5    0.22    0.05
  -5   6   5    0.23    0.06
  -4  -6   5   21.44    1.62
  -4  -6   5   20.42    1.69
  -4  -6   5   21.65    1.49
   4  -6  -5   19.72    1.77
   4  -6  -5   21.90    1.77
   4   6  -5   20.44    1.49
  -4   6   5   21.33    1.58
  -4   6   5   21.11    1.47
   4   6  -5   20.24    1.81
   4   6  -5   20.24    1.62
   3  -6  -5    4.13    0.31
  -3  -6   5    4.04    0.33
  -3  -6   5    3.90    0.32
  -3   6   5    3.68    0.28
   3   6  -5    3.55    0.29
   3   6  -5    3.34    0.36
  -3   6   5    3.86    0.32
   3   6  -5    4.05    0.33
   2  -6  -5    0.55    0.07
  -2  -6   5    0.61    0.08
  -2  -6   5    0.51    0.07
  -2   6   5    0.65    0.06
   2   6  -5    0.52    0.06
   2   6  -5    0.58    0.08
   2   6  -5    0.52    0.10
  -2   6   5    0.61    0.08
  -1  -6   5    1.24    0.12
   1  -6  -5    1.25    0.11
  -1  -6   5    1.10    0.10
   1   6  -5    0.78    0.13
  -1   6   5    1.14    0.12
  -1   6   5    1.03    0.10
   1   6  -5    1.13    0.09
   1   6  -5    1.06    0.11
   0  -6  -5   27.22    2.11
   0  -6   5   29.54    2.12
   0  -6  -5   25.41    2.22
   0   6  -5   29.17    2.12
   0   6  -5   29.53    2.35
   0   6   5   23.37    2.32
   0   6   5   23.61    2.32
   0   6   5   30.09    1.94
   0   6   5   29.80    2.05
  -1  -6  -5   15.60    1.36
   1  -6   5   17.27    1.31
  -1  -6  -5   17.01    1.31
   1   6   5   17.58    1.27
   1   6   5   15.55    1.19
  -1   6  -5   17.99    1.45
  -1   6  -5   17.10    1.31
   1   6   5   15.95    1.43
  -2  -6  -5    0.65    0.10
  -2  -6  -5    0.70    0.09
   2  -6   5    0.77    0.09
  -2   6  -5    0.66    0.08
   2   6   5    0.65    0.08
  -2   6  -5    0.92    0.11
   2   6   5    0.91    0.11
  -2   6  -5    0.99    0.13
   2   6   5    0.91    0.11
  -3  -6  -5    0.54    0.08
  -3  -6  -5    0.64    0.10
   3  -6   5    0.50    0.08
   3   6   5    0.41    0.07
  -3   6  -5    0.49    0.09
   3   6   5    0.62    0.09
  -3   6  -5    0.81    0.12
  -3   6  -5    0.77    0.08
   3   6   5    0.86    0.11
  -4  -6  -5    0.05    0.02
  -4  -6  -5    0.05    0.04
   4  -6   5   -0.01    0.03
   4   6   5    0.09    0.04
   4   6   5    0.01    0.03
  -4   6  -5   -0.01    0.04
  -4   6  -5   -0.02    0.03
  -4   6  -5   -0.02    0.03
   4   6   5    0.02    0.04
   5  -6   5    0.64    0.10
  -5  -6  -5    0.59    0.11
  -5   6  -5    0.82    0.13
   5   6   5    0.57    0.11
   5   6   5    0.54    0.10
  -5   6  -5    0.75    0.10
  -5   6  -5    0.68    0.11
  -6  -6  -5    1.94    0.21
   6  -6   5    1.60    0.19
   6   6   5    1.91    0.22
   6   6   5    1.80    0.20
  -6   6  -5    2.07    0.20
  -6   6  -5    1.78    0.18
  -6   6  -5    1.96    0.22
  -7  -6  -5    0.51    0.10
   7  -6   5    0.56    0.11
  -7   6  -5    0.45    0.09
  -7   6  -5    0.46    0.11
   7   6   5    0.42    0.11
   7   6   5    0.43    0.10
  -7   6  -5    0.43    0.09
  -8  -6  -5    0.91    0.14
   8  -6   5    0.59    0.12
  -8   6  -5    0.70    0.12
   8   6   5    0.84    0.13
   8   6   5    0.65    0.15
  -8   6  -5    0.65    0.12
  -8   6  -5    0.71    0.14
   9  -6   5    5.07    0.48
  -9  -6  -5    6.11    0.51
  -9   6  -5    5.44    0.49
   9   6   5    5.01    0.48
  -9   6  -5    5.72    0.48
 -10  -6  -5    0.24    0.12
  10  -6   5    0.26    0.09
 -10  -6  -5    0.21    0.08
 -10   6  -5    0.20    0.09
  10   6   5    0.11    0.10
 -11  -6  -5    0.18    0.13
  11  -6   5    0.12    0.09
 -11  -6  -5    0.11    0.08
  11   6   5    0.22    0.13
 -11   6  -5    0.26    0.12
 -13   7   5    2.77    0.35
 -12   7   5    0.33    0.13
 -11   7   5    6.40    0.56
 -10   7   5    6.74    0.57
   9   7  -5    0.25    0.10
  -9   7   5    0.45    0.10
  -8  -7   5    4.49    0.37
  -8  -7   5    3.82    0.34
  -8  -7   5    4.22    0.37
  -8   7   5    3.87    0.37
   8   7  -5    4.68    0.44
   8   7  -5    4.06    0.34
  -7  -7   5    1.24    0.15
  -7  -7   5    1.15    0.15
  -7  -7   5    1.28    0.13
   7   7  -5    1.17    0.18
  -7   7   5    1.12    0.15
   7   7  -5    1.22    0.14
  -6  -7   5    0.91    0.11
  -6  -7   5    0.88    0.10
  -6  -7   5    1.03    0.13
   6   7  -5    0.57    0.13
  -6   7   5    1.02    0.13
   6   7  -5    0.74    0.10
  -5  -7   5    0.15    0.04
  -5  -7   5    0.11    0.05
  -5  -7   5    0.27    0.06
  -5   7   5    0.14    0.05
   5   7  -5    0.14    0.05
   5   7  -5    0.21    0.08
   4  -7  -5    6.28    0.57
  -4  -7   5    6.95    0.54
  -4  -7   5    6.82    0.58
  -4  -7   5    6.50    0.60
  -4   7   5    7.57    0.58
  -4   7   5    7.60    0.52
   4   7  -5    7.26    0.53
  -4   7   5    7.97    0.51
   4   7  -5    8.11    0.67
  -3  -7   5    4.78    0.44
  -3  -7   5    4.71    0.43
   3  -7  -5    4.99    0.42
  -3   7   5    5.78    0.38
   3   7  -5    5.91    0.39
   3   7  -5    4.81    0.43
  -3   7   5    5.48    0.42
  -2  -7   5   13.44    1.02
  -2  -7   5   12.58    1.06
   2  -7  -5   12.96    1.01
  -2   7   5   13.92    0.93
  -2   7   5   13.27    0.99
   2   7  -5   12.99    1.14
   2   7  -5   11.83    1.02
   2   7  -5   12.56    0.92
   1  -7  -5    1.23    0.14
  -1  -7   5    1.50    0.13
  -1  -7   5    1.11    0.14
  -1   7   5    1.35    0.12
   1   7  -5    1.43    0.15
  -1   7   5    1.49    0.14
   1   7  -5    1.98    0.18
   1   7  -5    1.48    0.12
   0  -7  -5    8.29    0.64
   0  -7   5    8.13    0.64
   0  -7  -5    8.96    0.67
   0   7   5    7.09    0.68
   0   7  -5    7.32    0.64
   0   7   5    8.31    0.62
   0   7   5    7.85    0.58
   0   7  -5    7.98    0.71
   1  -7   5    2.41    0.22
  -1  -7  -5    2.37    0.22
  -1  -7  -5    2.56    0.22
   1   7   5    2.34    0.20
  -1   7  -5    2.41    0.22
  -1   7  -5    2.39    0.25
   1   7   5    2.26    0.21
   1   7   5    2.44    0.23
   1   7   5    2.31    0.23
  -2  -7  -5    0.02    0.03
   2  -7   5    0.07    0.03
   2  -7   5    0.10    0.04
  -2  -7  -5    0.10    0.05
  -2   7  -5    0.10    0.05
   2   7   5    0.10    0.07
   2   7   5    0.01    0.04
  -2   7  -5    0.07    0.04
  -2   7  -5    0.07    0.03
   2   7   5    0.12    0.04
  -3  -7  -5    6.69    0.60
  -3  -7  -5    7.94    0.62
   3  -7   5    7.38    0.57
   3   7   5    7.25    0.58
  -3   7  -5    7.24    0.57
   3   7   5    6.81    0.65
   3   7   5    7.80    0.55
  -3   7  -5    7.01    0.60
  -3   7  -5    7.59    0.67
  -4  -7  -5    0.30    0.06
   4  -7   5    0.35    0.06
  -4  -7  -5    0.36    0.08
  -4   7  -5    0.27    0.06
  -4   7  -5    0.23    0.07
  -4   7  -5    0.21    0.06
   4   7   5    0.18    0.07
   4   7   5    0.29    0.06
   4   7   5    0.24    0.07
  -5  -7  -5    2.81    0.27
   5  -7   5    2.87    0.25
  -5  -7  -5    2.30    0.24
  -5   7  -5    2.74    0.29
   5   7   5    2.47    0.25
  -5   7  -5    3.08    0.25
  -5   7  -5    2.94    0.26
   5   7   5    2.93    0.29
   5   7   5    3.14    0.24
  -6  -7  -5   15.15    1.23
   6  -7   5   15.33    1.18
  -6   7  -5   15.81    1.18
   6   7   5   15.82    1.19
   6   7   5   15.22    1.36
  -6   7  -5   15.85    1.36
  -6   7  -5   14.32    1.22
   7  -7   5    1.77    0.20
  -7  -7  -5    2.00    0.22
  -7   7  -5    1.74    0.24
   7   7   5    2.01    0.23
  -7   7  -5    1.87    0.19
  -7   7  -5    1.77    0.20
   7   7   5    1.75    0.21
  -8  -7  -5    0.49    0.11
   8  -7   5    0.52    0.11
  -8   7  -5    0.50    0.10
  -8   7  -5    0.38    0.11
   8   7   5    0.32    0.10
  -8   7  -5    0.49    0.10
   8   7   5    0.37    0.11
   9  -7   5    0.05    0.06
  -9   7  -5    0.14    0.07
   9   7   5    0.12    0.09
  -9   7  -5   -0.12    0.06
  10  -7   5    0.08    0.07
 -10  -7  -5    0.00    0.10
 -10   7  -5    0.09    0.08
  10   7   5    0.14    0.10
  11  -7   5    0.27    0.11
 -11  -7  -5    0.49    0.16
  11   7   5    0.23    0.12
 -11   7  -5    0.50    0.14
 -12   8   5    0.30    0.13
 -11   8   5    0.15    0.10
 -10   8   5    0.10    0.08
  -9  -8   5    0.20    0.07
   9   8  -5    0.01    0.07
  -9   8   5    0.12    0.07
  -8  -8   5    1.12    0.14
  -8  -8   5    1.19    0.15
  -8  -8   5    1.18    0.13
  -8   8   5    0.84    0.14
   8   8  -5    1.30    0.14
   8   8  -5    1.39    0.20
  -7  -8   5    0.74    0.11
  -7  -8   5    0.68    0.10
  -7  -8   5    0.59    0.11
  -7   8   5    0.70    0.12
   7   8  -5    0.74    0.10
   7   8  -5    0.77    0.15
  -6  -8   5    0.95    0.12
  -6  -8   5    0.61    0.10
  -6  -8   5    0.79    0.10
   6   8  -5    1.07    0.16
   6   8  -5    0.53    0.09
  -6   8   5    0.59    0.11
  -5  -8   5   -0.01    0.03
  -5  -8   5    0.02    0.03
  -5  -8   5    0.05    0.04
   5   8  -5   -0.06    0.05
  -5   8   5    0.01    0.04
   5   8  -5    0.00    0.03
  -4  -8   5    0.04    0.03
   4  -8  -5   -0.04    0.02
  -4  -8   5   -0.02    0.03
   4   8  -5    0.00    0.02
  -4   8   5    0.03    0.04
   4   8  -5    0.06    0.06
   3  -8  -5    6.19    0.47
  -3  -8   5    5.12    0.48
  -3  -8   5    6.28    0.50
   3   8  -5    6.18    0.55
  -3   8   5    6.02    0.47
   3   8  -5    5.67    0.49
   3   8  -5    5.65    0.43
  -3   8   5    5.62    0.42
  -2  -8   5    0.30    0.05
   2  -8  -5    0.32    0.06
  -2  -8   5    0.19    0.06
   2   8  -5    0.26    0.07
  -2   8   5    0.29    0.05
   2   8  -5    0.16    0.05
   2   8  -5    0.25    0.04
  -2   8   5    0.32    0.06
  -1  -8   5    4.97    0.45
   1  -8  -5    6.20    0.45
  -1  -8   5    5.04    0.45
   1   8  -5    5.49    0.39
   1   8  -5    5.19    0.39
  -1   8   5    5.81    0.44
   1   8  -5    5.78    0.50
  -1   8   5    5.44    0.40
   1   8  -5    4.82    0.45
   0  -8  -5    8.81    0.77
   0  -8  -5    9.06    0.74
   0  -8   5    9.41    0.74
   0   8  -5    9.57    0.74
   0   8   5    9.35    0.67
   0   8  -5    9.05    0.82
   0   8   5    9.30    0.72
   1  -8   5   10.60    0.86
  -1  -8  -5   10.73    0.90
  -1  -8  -5   10.88    0.86
   1   8   5   10.53    0.94
  -1   8  -5   10.59    0.87
   1   8   5   10.35    0.83
  -1   8  -5   11.72    0.96
   1   8   5   11.32    0.79
  -2  -8  -5    0.18    0.05
   2  -8   5    0.21    0.06
  -2  -8  -5    0.13    0.05
   2   8   5    0.25    0.05
  -2   8  -5    0.08    0.05
   2   8   5    0.24    0.08
   2   8   5    0.15    0.05
  -2   8  -5    0.19    0.06
  -3  -8  -5    1.61    0.19
  -3  -8  -5    2.03    0.18
   3   8   5    2.12    0.17
   3   8   5    2.07    0.19
   3   8   5    1.46    0.19
  -4  -8  -5    0.36    0.08
  -4  -8  -5    0.27    0.06
   4  -8   5    0.34    0.07
  -4   8  -5    0.39    0.09
   4   8   5    0.20    0.07
  -4   8  -5    0.39    0.08
   4   8   5    0.33    0.07
   4   8   5    0.44    0.08
  -4   8  -5    0.30    0.06
  -5  -8  -5    0.25    0.08
   5  -8   5    0.38    0.08
  -5  -8  -5    0.39    0.07
   5   8   5    0.30    0.07
   5   8   5    0.32    0.08
  -5   8  -5    0.37    0.09
   5   8   5    0.36    0.09
  -5   8  -5    0.42    0.09
   6  -8   5    7.46    0.62
  -6  -8  -5    7.79    0.65
   6   8   5    7.02    0.70
   6   8   5    8.27    0.63
  -6   8  -5    7.66    0.61
  -6   8  -5    7.87    0.64
  -6   8  -5    7.64    0.71
  -7  -8  -5    0.13    0.07
   7  -8   5    0.00    0.05
   7   8   5    0.14    0.08
  -7   8  -5    0.18    0.07
  -7   8  -5    0.18    0.09
   7   8   5    0.07    0.06
  -7   8  -5    0.12    0.06
  -8  -8  -5    5.12    0.42
   8  -8   5    4.22    0.38
   8   8   5    4.23    0.39
  -8   8  -5    4.25    0.39
  -8   8  -5    4.52    0.38
  -8   8  -5    3.95    0.43
   8   8   5    3.45    0.43
  -9  -8  -5    3.80    0.39
   9  -8   5    4.17    0.37
  -9   8  -5    3.96    0.36
   9   8   5    4.24    0.38
  -9   8  -5    3.14    0.36
  10  -8   5    1.45    0.21
 -10  -8  -5    1.98    0.26
  10   8   5    1.43    0.23
 -10   8  -5    1.63    0.23
 -12   9   5    0.18    0.12
 -11   9   5    0.26    0.12
 -10   9   5    0.14    0.09
  -9  -9   5    7.63    0.77
  -9   9   5    9.98    0.77
   9   9  -5   10.29    0.92
   9   9  -5   10.32    0.72
  -8  -9   5    0.10    0.05
  -8  -9   5    0.21    0.07
  -8  -9   5    0.16    0.05
   8   9  -5    0.17    0.09
  -8   9   5    0.30    0.08
   8   9  -5    0.23    0.06
  -7  -9   5   10.32    0.84
  -7  -9   5   10.17    0.75
  -7  -9   5    8.98    0.81
   7   9  -5    9.23    0.74
   7   9  -5   10.15    0.92
  -7   9   5   10.93    0.80
  -6  -9   5   -0.01    0.04
  -6  -9   5   -0.04    0.03
   6   9  -5   -0.05    0.03
   6   9  -5    0.00    0.06
  -6   9   5   -0.02    0.04
  -5  -9   5    0.03    0.03
  -5  -9   5    0.02    0.04
   5   9  -5   -0.04    0.03
   5   9  -5   -0.03    0.05
  -5   9   5    0.00    0.04
  -4  -9   5    0.84    0.12
  -4  -9   5    0.92    0.12
   4   9  -5    1.13    0.16
   4   9  -5    0.86    0.10
  -4   9   5    1.21    0.14
  -3  -9   5    0.58    0.08
   3  -9  -5    0.60    0.09
  -3  -9   5    0.53    0.09
   3   9  -5    0.84    0.11
   3   9  -5    0.59    0.11
  -3   9   5    0.57    0.06
   3   9  -5    0.62    0.08
  -3   9   5    0.49    0.09
   2  -9  -5    0.75    0.10
  -2  -9   5    0.67    0.11
  -2  -9   5    0.73    0.09
   2   9  -5    0.92    0.12
   2   9  -5    0.77    0.08
  -2   9   5    0.84    0.11
  -2   9   5    0.66    0.08
   2   9  -5    1.06    0.14
  -1  -9   5   12.96    1.01
  -1  -9   5   12.86    1.03
   1  -9  -5   11.49    0.99
   1   9  -5   12.25    1.00
   1   9  -5   13.46    1.12
  -1   9   5   12.66    0.97
  -1   9   5   12.37    0.91
   1   9  -5   12.79    0.89
   0  -9  -5    1.75    0.19
   0  -9  -5    2.15    0.20
   0  -9   5    2.18    0.21
   0   9   5    2.17    0.19
   0   9   5    2.11    0.18
   0   9  -5    2.37    0.23
   0   9  -5    1.82    0.20
  -1  -9  -5   29.96    2.65
   1  -9   5   32.38    2.53
  -1  -9  -5   32.33    2.53
  -1   9  -5   33.95    2.81
   1   9   5   36.26    2.45
  -1   9  -5   33.60    2.53
   1   9   5   30.67    2.32
   2  -9   5    0.25    0.07
  -2  -9  -5    0.30    0.06
  -2  -9  -5    0.18    0.07
  -2   9  -5    0.24    0.07
   2   9   5    0.35    0.07
   2   9   5    0.25    0.06
  -2   9  -5    0.18    0.06
  -3  -9  -5   13.85    1.14
   3  -9   5   12.53    1.10
  -3  -9  -5   11.56    1.10
  -3   9  -5   14.74    1.22
  -3   9  -5   14.88    1.11
   3   9   5   15.98    1.07
   3   9   5   13.36    1.00
   4  -9   5    0.34    0.08
  -4  -9  -5    0.44    0.07
  -4  -9  -5    0.22    0.07
   4   9   5    0.47    0.08
  -4   9  -5    0.33    0.08
   4   9   5    0.33    0.08
  -4   9  -5    0.50    0.10
   5  -9   5   13.66    1.12
  -5  -9  -5   12.67    1.12
  -5  -9  -5   13.59    1.16
  -5   9  -5   14.82    1.25
   5   9   5   13.79    1.03
  -5   9  -5   15.06    1.13
   5   9   5   14.63    1.09
  -6  -9  -5    0.23    0.08
  -6   9  -5    0.48    0.11
   6   9   5    0.29    0.09
  -6   9  -5    0.33    0.08
  -7  -9  -5    0.07    0.08
   7  -9   5    0.05    0.05
  -7   9  -5    0.04    0.06
  -7   9  -5    0.06    0.06
  -7   9  -5    0.01    0.04
   7   9   5    0.04    0.06
   8  -9   5   -0.01    0.05
  -8  -9  -5    0.00    0.08
  -8   9  -5    0.04    0.08
  -8   9  -5    0.06    0.05
   8   9   5    0.00    0.07
  -8   9  -5    0.03    0.07
  -9  -9  -5    0.19    0.11
   9  -9   5    0.10    0.07
   9   9   5    0.23    0.11
  -9   9  -5    0.04    0.09
  -9   9  -5    0.11    0.09
 -10  -9  -5   -0.06    0.11
  10  -9   5    0.04    0.07
 -10   9  -5    0.02    0.09
  10   9   5    0.05    0.12
 -11  10   5    0.03    0.10
 -10 -10   5    0.06    0.08
 -10  10   5    0.11    0.09
  -9 -10   5    0.07    0.08
   9  10  -5   -0.02    0.05
  -9  10   5    0.09    0.07
  -8 -10   5    0.69    0.12
  -8 -10   5    0.82    0.14
  -8 -10   5    0.72    0.11
   8  10  -5    0.60    0.15
   8  10  -5    0.95    0.12
  -8  10   5    0.68    0.13
  -7 -10   5    0.02    0.04
  -7 -10   5   -0.06    0.04
   7  10  -5    0.00    0.07
  -7  10   5    0.01    0.05
   7  10  -5    0.07    0.05
  -6 -10   5    0.25    0.08
  -6 -10   5    0.23    0.06
  -6  10   5    0.24    0.07
   6  10  -5    0.16    0.06
   6  10  -5    0.32    0.10
  -5 -10   5    3.15    0.29
  -5 -10   5    2.62    0.28
   5  10  -5    3.59    0.33
   5  10  -5    3.09    0.25
  -5  10   5    2.96    0.27
  -4 -10   5    1.29    0.16
  -4 -10   5    1.01    0.13
   4  10  -5    1.50    0.20
   4  10  -5    1.38    0.13
  -4  10   5    1.22    0.15
  -3 -10   5    2.95    0.28
   3 -10  -5    2.90    0.27
  -3 -10   5    2.68    0.27
   3  10  -5    3.02    0.31
  -3  10   5    3.07    0.27
   3  10  -5    3.41    0.29
   3  10  -5    2.99    0.24
  -3  10   5    3.10    0.22
  -2 -10   5    0.74    0.09
   2 -10  -5    0.57    0.09
  -2 -10   5    0.65    0.11
  -2  10   5    0.76    0.11
   2  10  -5    0.71    0.08
   2  10  -5    0.77    0.13
   2  10  -5    0.56    0.10
  -2  10   5    0.86    0.08
  -1 -10   5    1.80    0.16
  -1 -10   5    1.61    0.18
   1 -10  -5    1.77    0.17
   1  10  -5    1.63    0.13
   1  10  -5    1.69    0.13
  -1  10   5    1.60    0.14
  -1  10   5    1.68    0.17
   1  10  -5    1.46    0.18
   1  10  -5    1.80    0.20
   0 -10  -5    2.16    0.20
   0 -10   5    1.88    0.20
   0 -10  -5    2.12    0.20
   0  10  -5    1.95    0.21
   0  10  -5    2.19    0.23
   0  10   5    1.85    0.19
   0  10   5    2.07    0.18
  -1 -10  -5    0.28    0.06
   1 -10   5    0.30    0.07
  -1 -10  -5    0.20    0.06
   1  10   5    0.19    0.05
   1  10   5    0.35    0.07
  -1  10  -5    0.25    0.07
  -1  10  -5    0.31    0.08
  -2 -10  -5    1.47    0.17
  -2 -10  -5    1.45    0.16
   2 -10   5    1.76    0.17
  -2  10  -5    1.13    0.18
   2  10   5    1.53    0.16
  -2  10  -5    1.57    0.19
   2  10   5    1.44    0.14
   3 -10   5    0.16    0.06
  -3 -10  -5    0.10    0.06
  -3 -10  -5    0.08    0.05
  -3  10  -5    0.16    0.06
   3  10   5    0.01    0.04
   3  10   5    0.12    0.06
  -3  10  -5    0.11    0.06
  -4 -10  -5    4.86    0.41
  -4 -10  -5    4.19    0.40
   4 -10   5    4.28    0.40
   4  10   5    4.43    0.37
   4  10   5    5.08    0.40
  -4  10  -5    4.96    0.45
  -4  10  -5    4.51    0.41
  -5 -10  -5    0.42    0.07
   5 -10   5    0.35    0.08
  -5 -10  -5    0.49    0.11
   5  10   5    0.24    0.08
   5  10   5    0.28    0.07
  -5  10  -5    0.39    0.10
  -5  10  -5    0.30    0.09
  -6 -10  -5    0.38    0.10
   6 -10   5    0.43    0.10
  -6  10  -5    0.29    0.09
  -6  10  -5    0.42    0.10
   6  10   5    0.48    0.10
   6  10   5    0.38    0.08
  -7 -10  -5    0.24    0.10
   7 -10   5    0.40    0.09
   7  10   5    0.18    0.08
  -7  10  -5    0.34    0.10
  -7  10  -5    0.31    0.10
   8 -10   5    1.69    0.21
  -8 -10  -5    1.45    0.23
  -8  10  -5    1.56    0.21
   8  10   5    1.31    0.20
  -9 -10  -5    1.82    0.27
   9  10   5    1.62    0.24
 -11  11   5    0.71    0.17
 -10 -11   5    1.51    0.23
  10  11  -5    2.13    0.23
 -10  11   5    2.16    0.26
  -9 -11   5    1.50    0.21
  -9  11   5    1.67    0.22
   9  11  -5    1.92    0.21
  -8 -11   5    2.09    0.21
  -8 -11   5    2.33    0.24
   8  11  -5    1.47    0.27
   8  11  -5    2.12    0.21
  -8  11   5    2.22    0.23
  -7 -11   5    4.18    0.39
  -7 -11   5    4.43    0.40
   7  11  -5    4.57    0.36
   7  11  -5    4.86    0.47
  -7  11   5    3.85    0.38
  -6 -11   5    8.37    0.80
  -6 -11   5   10.37    0.79
   6  11  -5    9.21    0.88
   6  11  -5    9.89    0.71
  -6  11   5   10.04    0.76
  -5 -11   5    2.15    0.22
  -5 -11   5    1.99    0.20
   5  11  -5    1.79    0.25
  -5  11   5    2.13    0.21
   5  11  -5    1.97    0.18
  -4 -11   5    4.36    0.38
  -4 -11   5    4.05    0.38
   4  11  -5    4.11    0.33
  -4  11   5    4.14    0.36
   4  11  -5    4.46    0.43
  -3 -11   5    0.78    0.10
   3 -11  -5    0.58    0.10
  -3 -11   5    0.66    0.11
   3  11  -5    0.65    0.08
   3  11  -5    0.69    0.13
  -3  11   5    0.76    0.11
  -2 -11   5    2.29    0.25
   2 -11  -5    2.71    0.24
  -2 -11   5    2.77    0.24
  -2  11   5    2.56    0.23
   2  11  -5    2.49    0.20
   2  11  -5    2.43    0.25
  -2  11   5    2.52    0.20
   2  11  -5    2.63    0.28
   1 -11  -5    0.07    0.05
  -1 -11   5    0.06    0.06
  -1  11   5    0.09    0.04
   1  11  -5    0.06    0.06
   1  11  -5    0.12    0.06
  -1  11   5    0.15    0.04
   0 -11  -5    0.29    0.06
   0 -11  -5    0.17    0.06
   0 -11   5    0.26    0.07
   0  11  -5    0.18    0.06
   0  11   5    0.17    0.05
   0  11  -5    0.24    0.07
  -1 -11  -5    5.41    0.48
   1 -11   5    5.35    0.47
  -1 -11  -5    5.90    0.48
   1  11   5    5.13    0.42
  -1  11  -5    5.26    0.47
  -1  11  -5    6.14    0.53
  -2 -11  -5    0.88    0.13
  -2 -11  -5    0.65    0.11
   2 -11   5    0.60    0.11
  -2  11  -5    0.77    0.13
  -2  11  -5    1.29    0.16
   2  11   5    0.91    0.11
  -3 -11  -5    3.65    0.34
   3 -11   5    3.58    0.34
  -3 -11  -5    3.30    0.34
   3  11   5    3.95    0.31
  -3  11  -5    3.71    0.37
  -3  11  -5    3.73    0.34
  -4 -11  -5   -0.02    0.05
  -4 -11  -5    0.04    0.04
   4 -11   5    0.03    0.05
  -4  11  -5    0.01    0.05
  -4  11  -5    0.04    0.05
   4  11   5    0.06    0.05
   4  11   5    0.09    0.05
  -5 -11  -5    0.01    0.04
  -5 -11  -5    0.07    0.05
   5 -11   5    0.02    0.05
  -5  11  -5    0.06    0.06
  -5  11  -5    0.07    0.07
   5  11   5   -0.01    0.05
   5  11   5   -0.02    0.04
  -6 -11  -5    0.53    0.13
   6 -11   5    0.75    0.12
  -6  11  -5    0.50    0.12
  -6  11  -5    0.66    0.13
   6  11   5    0.51    0.10
   7 -11   5    0.52    0.11
  -7 -11  -5    0.62    0.15
  -7  11  -5    0.56    0.13
   8 -11   5    1.35    0.18
  -8 -11  -5    1.18    0.21
  -8  11  -5    0.98    0.19
  -9 -11  -5    0.17    0.15
 -10 -12   5    0.25    0.13
 -10  12   5    0.22    0.12
  10  12  -5    0.16    0.08
  -9 -12   5    0.12    0.10
  -9  12   5    0.15    0.10
   9  12  -5   -0.03    0.06
  -8 -12   5    0.03    0.09
  -8 -12   5    0.02    0.05
  -8  12   5    0.04    0.07
   8  12  -5    0.05    0.06
  -7 -12   5   -0.01    0.04
  -7 -12   5   -0.02    0.07
   7  12  -5    0.00    0.05
   7  12  -5   -0.02    0.07
  -7  12   5    0.04    0.06
  -6 -12   5   -0.02    0.03
  -6 -12   5    0.09    0.06
   6  12  -5   -0.01    0.04
  -6  12   5   -0.04    0.04
   6  12  -5    0.01    0.06
  -5 -12   5    0.21    0.07
  -5 -12   5    0.28    0.07
   5  12  -5    0.20    0.09
  -5  12   5    0.17    0.07
   5  12  -5    0.28    0.06
  -4 -12   5    0.98    0.15
  -4 -12   5    1.11    0.14
   4  12  -5    1.05    0.12
  -4  12   5    0.99    0.14
   4  12  -5    1.35    0.19
   3 -12  -5    1.67    0.17
  -3 -12   5    1.57    0.19
  -3 -12   5    1.53    0.16
  -3  12   5    1.35    0.17
   3  12  -5    1.49    0.14
   3  12  -5    1.49    0.21
  -2 -12   5    0.03    0.03
   2 -12  -5   -0.01    0.04
  -2 -12   5    0.05    0.05
   2  12  -5    0.07    0.06
   2  12  -5   -0.01    0.02
  -2  12   5   -0.01    0.02
  -2  12   5    0.00    0.02
   2  12  -5    0.01    0.05
   1 -12  -5    1.02    0.13
  -1 -12   5    0.73    0.12
  -1  12   5    0.66    0.11
  -1  12   5    0.78    0.09
   1  12  -5    0.68    0.12
   1  12  -5    0.85    0.14
   0 -12  -5    2.24    0.22
   0 -12  -5    2.00    0.23
   0 -12   5    2.16    0.23
   0  12   5    2.38    0.20
   0  12  -5    2.35    0.26
   0  12  -5    2.82    0.25
  -1 -12  -5    0.08    0.04
  -1 -12  -5    0.05    0.05
   1 -12   5    0.10    0.06
  -1  12  -5    0.03    0.05
   1  12   5    0.08    0.04
  -1  12  -5    0.01    0.05
   2 -12   5   -0.03    0.04
  -2 -12  -5   -0.01    0.04
  -2 -12  -5   -0.03    0.05
  -2  12  -5   -0.02    0.05
  -2  12  -5   -0.04    0.04
   2  12   5    0.00    0.04
  -3 -12  -5    2.82    0.29
   3 -12   5    2.95    0.28
  -3 -12  -5    2.58    0.27
   3  12   5    3.41    0.25
  -3  12  -5    2.82    0.31
  -3  12  -5    2.70    0.28
  -4 -12  -5    1.00    0.16
  -4 -12  -5    0.95    0.13
   4 -12   5    1.16    0.16
  -4  12  -5    0.84    0.15
   4  12   5    1.05    0.13
  -5 -12  -5    1.05    0.15
  -5 -12  -5    1.27    0.18
   5 -12   5    1.16    0.17
   5  12   5    1.14    0.15
  -5  12  -5    1.00    0.16
   6 -12   5   -0.01    0.06
  -6 -12  -5    0.08    0.08
   6  12   5    0.08    0.06
  -6  12  -5    0.13    0.09
  -7 -12  -5    0.57    0.15
   7 -12   5    0.84    0.14
  -7  12  -5    0.73    0.15
   7  12   5    0.56    0.12
  -8 -12  -5    0.08    0.12
   8 -12   5    0.06    0.07
  -8  12  -5    0.03    0.10
  -9 -13   5    1.54    0.23
   9  13  -5    1.29    0.18
  -9  13   5    1.73    0.23
  -8 -13   5    0.62    0.15
  -8  13   5    0.53    0.14
   8  13  -5    0.57    0.11
  -7 -13   5    3.23    0.32
  -7  13   5    2.60    0.30
   7  13  -5    3.15    0.27
  -6 -13   5    2.49    0.24
  -6  13   5    1.83    0.22
   6  13  -5    1.24    0.24
   6  13  -5    2.23    0.19
  -5 -13   5   -0.01    0.04
  -5 -13   5   -0.09    0.06
  -5  13   5    0.03    0.05
   5  13  -5   -0.01    0.03
   5  13  -5    0.02    0.08
  -4 -13   5    5.98    0.51
  -4 -13   5    5.14    0.50
   4  13  -5    5.89    0.56
   4  13  -5    5.81    0.44
  -3 -13   5    0.05    0.04
   3 -13  -5    0.10    0.06
  -3 -13   5   -0.02    0.05
   3  13  -5    0.07    0.03
   3  13  -5    0.00    0.06
  -2 -13   5    1.02    0.12
   2 -13  -5    0.83    0.12
  -2 -13   5    1.01    0.14
   2  13  -5    0.89    0.08
   2  13  -5    0.74    0.15
  -2  13   5    0.92    0.08
   1 -13  -5    6.72    0.55
   1 -13  -5    6.50    0.53
  -1 -13   5    6.13    0.54
   1  13  -5    6.04    0.54
  -1  13   5    6.03    0.46
   0 -13  -5    2.15    0.20
   0 -13   5    1.79    0.23
   0 -13  -5    1.72    0.21
   0  13   5    1.98    0.17
   0  13  -5    2.03    0.22
   1 -13   5    2.85    0.26
  -1 -13  -5    2.49    0.26
  -1 -13  -5    2.12    0.24
   1  13   5    2.39    0.21
  -1  13  -5    2.82    0.26
  -2 -13  -5    3.18    0.31
   2 -13   5    3.59    0.32
  -2 -13  -5    2.86    0.31
   2  13   5    3.52    0.28
  -2  13  -5    3.40    0.32
  -3 -13  -5    0.46    0.09
  -3 -13  -5    0.59    0.12
   3 -13   5    0.59    0.12
  -3  13  -5    0.51    0.12
   3  13   5    0.48    0.09
  -4 -13  -5    3.68    0.35
   4 -13   5    3.48    0.34
  -4 -13  -5    3.59    0.34
  -4  13  -5    3.47    0.35
   4  13   5    3.46    0.30
  -5 -13  -5    0.28    0.08
  -5 -13  -5    0.18    0.09
   5 -13   5    0.48    0.11
   5  13   5    0.42    0.09
  -5  13  -5    0.34    0.11
   6 -13   5    0.05    0.07
  -6 -13  -5   -0.01    0.07
  -6  13  -5    0.05    0.09
   6  13   5    0.08    0.07
   7 -13   5   -0.06    0.06
  -7 -13  -5    0.07    0.12
   7  13   5    0.04    0.06
  -7  13  -5    0.04    0.09
  -8 -13  -5   -0.06    0.11
  -9 -14   5   -0.01    0.12
   9  14  -5    0.06    0.06
  -8 -14   5    1.04    0.20
   8  14  -5    1.26    0.17
  -7 -14   5    1.08    0.19
   7  14  -5    0.89    0.13
  -6 -14   5   -0.14    0.08
   6  14  -5   -0.01    0.04
  -5 -14   5    0.88    0.16
   5  14  -5    0.84    0.11
  -4 -14   5   -0.01    0.03
  -4 -14   5   -0.07    0.06
   4  14  -5    0.06    0.04
  -3 -14   5    0.04    0.04
  -3 -14   5    0.02    0.06
   3  14  -5    0.00    0.03
  -2 -14   5    0.02    0.04
  -2 -14   5    0.02    0.06
   2 -14  -5   -0.02    0.05
   1 -14  -5    1.93    0.20
  -1 -14   5    2.05    0.21
   1 -14  -5    1.73    0.19
  -1  14   5    1.93    0.16
   1  14  -5    1.69    0.22
   0 -14  -5    1.79    0.20
   0 -14   5    1.66    0.21
   0 -14  -5    1.50    0.18
   0  14  -5    1.61    0.21
   0  14   5    1.66    0.15
  -1 -14  -5    0.29    0.09
  -1 -14  -5    0.24    0.07
   1 -14   5    0.12    0.07
   1  14   5    0.21    0.06
  -1  14  -5    0.20    0.09
  -2 -14  -5    4.38    0.40
  -2 -14  -5    4.02    0.40
   2 -14   5    4.55    0.40
   2  14   5    4.06    0.34
  -2  14  -5    4.40    0.41
   3 -14   5    0.03    0.06
  -3 -14  -5    0.09    0.07
  -3  14  -5    0.10    0.08
   3  14   5    0.00    0.05
  -4 -14  -5    1.17    0.18
   4 -14   5    1.00    0.16
   4  14   5    0.88    0.13
  -4  14  -5    0.88    0.16
  -5 -14  -5    2.78    0.32
   5 -14   5    2.97    0.31
  -5  14  -5    3.37    0.34
   5  14   5    3.01    0.28
  -6 -14  -5    0.06    0.08
   6 -14   5    0.05    0.06
   6  14   5    0.13    0.06
  -6  14  -5    0.01    0.10
  -7 -14  -5    1.20    0.22
   7 -14   5    0.92    0.16
  -7  14  -5    0.89    0.19
   7  14   5    1.05    0.15
  -7 -15   5    1.74    0.26
   7  15  -5    1.93    0.19
  -6 -15   5    0.49    0.14
   6  15  -5    0.41    0.08
  -5 -15   5    2.57    0.31
   5  15  -5    2.64    0.24
  -4 -15   5    0.14    0.10
   4  15  -5    0.08    0.05
  -3 -15   5    3.25    0.34
  -3 -15   5    3.08    0.32
   3  15  -5    3.60    0.26
  -2 -15   5    0.20    0.06
   2 -15  -5    0.23    0.08
  -2 -15   5    0.27    0.10
  -1 -15   5    3.57    0.34
   1 -15  -5    3.32    0.32
   1 -15  -5    3.27    0.32
  -1  15   5    3.54    0.26
   0 -15  -5    2.87    0.27
   0 -15  -5    2.57    0.28
   0 -15   5    2.53    0.28
   0  15  -5    2.66    0.29
   0  15   5    2.80    0.22
  -1 -15  -5    4.06    0.37
   1 -15   5    4.26    0.38
   1  15   5    3.30    0.31
  -1  15  -5    4.16    0.39
  -2 -15  -5    1.48    0.20
   2 -15   5    0.98    0.17
  -2  15  -5    1.41    0.21
   2  15   5    1.12    0.14
  -3 -15  -5    1.68    0.23
   3 -15   5    1.82    0.23
   3  15   5    1.72    0.18
  -3  15  -5    1.83    0.25
   4 -15   5    0.13    0.08
  -4 -15  -5    0.38    0.11
  -4  15  -5    0.14    0.11
   4  15   5    0.09    0.06
  -5 -15  -5    2.05    0.29
   5 -15   5    2.47    0.27
  -5  15  -5    2.51    0.31
   5  15   5    2.89    0.25
  -6 -15  -5   -0.15    0.06
   6 -15   5    0.05    0.07
   6  15   5   -0.03    0.05
  -6  15  -5    0.11    0.12
  -6 -16   5    0.12    0.12
   6  16  -5    0.34    0.09
  -5 -16   5    0.54    0.15
   5  16  -5    0.58    0.10
  -4 -16   5    0.04    0.10
   4  16  -5    0.20    0.06
  -3 -16   5    0.02    0.09
   2 -16  -5    0.46    0.11
  -2 -16   5    0.67    0.14
  -1 -16   5    4.70    0.43
   1 -16  -5    4.20    0.41
   0 -16  -5    4.82    0.45
   0 -16   5    5.67    0.47
   0  16   5    4.71    0.38
  -1 -16  -5   -0.03    0.07
   1 -16   5    0.13    0.08
  -1  16  -5   -0.11    0.08
   1  16   5    0.00    0.05
   2 -16   5    0.01    0.07
  -2 -16  -5   -0.03    0.06
  -2  16  -5    0.13    0.10
   2  16   5    0.02    0.06
   3 -16   5    0.21    0.09
  -3 -16  -5    0.07    0.07
   3  16   5    0.17    0.06
  -3  16  -5    0.12    0.12
   4 -16   5    0.38    0.12
  -4 -16  -5    0.40    0.13
   4  16   5    0.45    0.10
  -4  16  -5    0.30    0.14
  -4 -17   5    5.53    0.55
   4  17  -5    6.08    0.44
  -3 -17   5    0.57    0.15
  -2 -17   5    1.85    0.25
  -1 -17   5    0.97    0.18
   1 -17  -5    1.05    0.17
   0 -17   5    0.16    0.08
   0 -17  -5    0.21    0.09
   0  17   5    0.18    0.05
   1 -17   5    1.91    0.24
  -1 -17  -5    1.59    0.23
   1  17   5    1.65    0.17
  -2 -17  -5    0.06    0.07
   2 -17   5    0.13    0.09
   2  17   5    0.12    0.08
  -2  17  -5    0.35    0.14
 -14   0   6    2.28    0.29
 -13   0   6   -0.09    0.06
 -12   0   6    2.69    0.28
 -11   0   6    0.11    0.06
  11   0  -6    0.01    0.07
  10   0  -6    1.29    0.20
 -10   0   6    1.60    0.19
  -9   0   6   -0.01    0.04
   9   0  -6    0.01    0.05
   8   0  -6    8.72    0.77
  -8   0   6    8.40    0.62
  -8   0   6    8.30    0.67
  -7   0   6    0.00    0.03
  -7   0   6    0.01    0.03
   7   0  -6    0.02    0.04
  -6   0   6   11.79    0.83
  -6   0   6   11.12    0.78
   6   0  -6    9.30    0.94
   5   0  -6   -0.02    0.03
  -5   0   6   -0.04    0.02
  -5   0   6    0.00    0.02
   4   0  -6    6.67    0.52
  -4   0   6    5.62    0.42
  -4   0   6    4.88    0.44
   3   0  -6    0.03    0.04
  -3   0   6   -0.03    0.02
  -3   0   6    0.02    0.02
  -2   0   6   24.46    1.94
  -2   0   6   29.01    2.04
   2   0  -6   28.80    2.34
  -1   0   6   -0.02    0.02
   1   0  -6   -0.03    0.02
  -1   0   6   -0.05    0.02
   1   0  -6   -0.05    0.02
   0   0  -6    0.39    0.06
   0   0   6    0.58    0.07
   0   0  -6    0.50    0.06
   0   0  -6    0.47    0.08
   0   0   6    0.46    0.06
  -1   0  -6   -0.03    0.02
   1   0   6   -0.01    0.03
   1   0   6    0.00    0.02
  -1   0  -6   -0.02    0.03
  -2   0  -6   12.52    1.24
  -2   0  -6   13.02    1.12
   2   0   6   16.52    1.16
   2   0   6   14.68    1.09
  -3   0  -6   -0.01    0.03
   3   0   6    0.08    0.04
  -3   0  -6   -0.02    0.02
   3   0   6   -0.01    0.01
  -4   0  -6   12.18    1.06
  -4   0  -6   13.81    1.10
   4   0   6   13.87    1.07
   4   0   6   14.28    1.13
  -4   0  -6   14.85    1.22
  -4   0  -6   14.15    0.98
   5   0   6    0.01    0.02
  -5   0  -6    0.00    0.03
  -5   0  -6    0.02    0.04
   5   0   6    0.01    0.04
  -5   0  -6    0.02    0.03
  -5   0  -6    0.00    0.01
  -6   0  -6   19.59    1.60
  -6   0  -6   22.01    1.84
  -6   0  -6   20.28    1.66
   6   0   6   22.86    1.62
  -7   0  -6    0.01    0.05
  -7   0  -6   -0.03    0.04
   7   0   6    0.02    0.05
   7   0   6    0.03    0.06
  -7   0  -6    0.02    0.04
   8   0   6    1.15    0.20
  -8   0  -6    1.69    0.20
  -8   0  -6    1.47    0.18
   8   0   6    1.44    0.19
   9   0   6    0.01    0.06
  -9   0  -6    0.03    0.06
  -9   0  -6    0.02    0.07
 -10   0  -6   -0.03    0.07
 -10   0  -6   -0.03    0.07
  10   0   6   -0.05    0.05
 -11   0  -6    0.02    0.10
 -11   0  -6    0.02    0.09
  11   0   6   -0.03    0.07
 -14  -1   6    1.06    0.18
 -14   1   6    0.71    0.16
 -13  -1   6   -0.08    0.05
 -13   1   6    0.05    0.08
 -12  -1   6    0.22    0.09
 -12   1   6    0.39    0.11
  11  -1  -6    1.70    0.24
 -11  -1   6    1.62    0.21
  11   1  -6    1.88    0.25
 -11   1   6    1.94    0.23
 -10  -1   6    0.51    0.09
  10  -1  -6    0.28    0.09
 -10   1   6    0.20    0.07
  10   1  -6    0.36    0.11
  -9  -1   6   12.30    0.87
   9  -1  -6   11.41    1.06
  -9  -1   6   11.43    0.93
   9   1  -6   11.86    1.07
  -9   1   6   12.64    0.94
  -8  -1   6    0.01    0.03
   8  -1  -6   -0.03    0.03
  -8  -1   6   -0.01    0.03
  -8   1   6    0.03    0.04
  -8   1   6   -0.01    0.02
   8   1  -6   -0.02    0.04
  -7  -1   6   10.76    0.84
   7  -1  -6   11.36    1.02
  -7  -1   6   12.53    0.89
  -7   1   6   11.51    0.89
  -7   1   6   11.60    0.83
   6  -1  -6    1.04    0.13
  -6  -1   6    1.08    0.11
  -6  -1   6    1.24    0.12
  -6   1   6    1.14    0.11
   6   1  -6    1.04    0.15
  -6   1   6    1.28    0.13
   6   1  -6    1.11    0.11
  -5  -1   6    4.92    0.38
  -5  -1   6    4.45    0.36
  -5  -1   6    4.72    0.39
   5  -1  -6    4.76    0.43
  -5   1   6    4.88    0.38
  -5   1   6    4.54    0.35
   5   1  -6    4.60    0.43
  -4  -1   6    2.97    0.26
   4  -1  -6    3.13    0.29
  -4  -1   6    3.15    0.26
  -4  -1   6    2.99    0.24
  -4   1   6    2.96    0.26
   4   1  -6    3.23    0.30
  -4   1   6    3.17    0.24
  -3  -1   6    2.90    0.24
   3  -1  -6    2.97    0.27
  -3  -1   6    2.78    0.22
  -3  -1   6    2.23    0.23
  -3   1   6    3.04    0.24
   3   1  -6    3.12    0.28
  -3   1   6    3.00    0.22
  -2  -1   6    2.07    0.18
  -2  -1   6    1.64    0.16
   2  -1  -6    1.88    0.19
   2   1  -6    1.86    0.20
  -2   1   6    2.19    0.17
   2   1  -6    2.04    0.17
  -2   1   6    2.06    0.16
  -1  -1   6   29.37    2.12
   1  -1  -6   22.42    2.23
   1  -1  -6   25.74    2.01
  -1  -1   6   27.13    1.95
  -1   1   6   29.41    1.96
   1   1  -6   22.38    2.11
   1   1  -6   26.14    2.24
   1   1  -6   27.61    2.02
   0  -1   6    0.09    0.03
   0  -1  -6    0.26    0.03
   0  -1  -6    0.13    0.04
   0  -1   6    0.18    0.04
   0  -1  -6    0.19    0.04
   0   1  -6    0.09    0.04
   0   1  -6    0.12    0.04
   0   1   6    0.10    0.03
   0   1   6    0.12    0.04
   1  -1   6    3.17    0.27
   1  -1   6    3.57    0.28
  -1  -1  -6    3.89    0.29
  -1  -1  -6    3.03    0.31
  -1  -1  -6    3.67    0.28
  -1  -1  -6    2.98    0.28
  -1   1  -6    3.19    0.31
  -1   1  -6    3.39    0.28
   1   1   6    3.19    0.28
   1   1   6    3.26    0.29
  -2  -1  -6    0.18    0.05
  -2  -1  -6    0.32    0.06
   2  -1   6    0.21    0.05
   2   1   6    0.23    0.06
   2   1   6    0.15    0.03
  -2   1  -6    0.09    0.05
  -3  -1  -6    1.47    0.15
  -3  -1  -6    1.24    0.14
   3  -1   6    1.34    0.11
   3  -1   6    1.37    0.11
   3  -1   6    1.32    0.13
  -3   1  -6    1.40    0.13
   3   1   6    1.26    0.12
  -3   1  -6    1.18    0.15
   3   1   6    1.39    0.14
  -3   1  -6    1.16    0.13
  -3   1  -6    1.25    0.10
   4  -1   6    0.45    0.08
  -4  -1  -6    0.38    0.08
  -4  -1  -6    0.48    0.08
  -4  -1  -6    0.25    0.06
  -4   1  -6    0.45    0.08
   4   1   6    0.62    0.06
  -4   1  -6    0.37    0.07
  -4   1  -6    0.51    0.09
   4   1   6    0.58    0.08
   5  -1   6   14.03    1.12
  -5  -1  -6   15.09    1.12
  -5  -1  -6   15.21    1.28
  -5  -1  -6   15.05    1.16
  -5   1  -6   13.36    1.16
   5   1   6   14.78    1.13
  -5   1  -6   14.01    1.12
  -5   1  -6   15.54    1.29
  -6  -1  -6    5.62    0.48
  -6  -1  -6    5.41    0.46
   6  -1   6    5.51    0.46
  -6  -1  -6    5.62    0.52
   6   1   6    5.83    0.53
  -6   1  -6    5.23    0.45
  -6   1  -6    5.31    0.47
   6   1   6    6.23    0.47
  -6   1  -6    5.21    0.52
  -7  -1  -6   16.48    1.24
   7  -1   6   16.27    1.43
   7  -1   6   15.31    1.25
  -7  -1  -6   16.36    1.28
  -7   1  -6   15.48    1.24
   7   1   6   16.66    1.43
   7   1   6   15.24    1.25
  -7   1  -6   16.71    1.28
  -8  -1  -6    2.90    0.26
   8  -1   6    2.39    0.30
  -8  -1  -6    2.33    0.25
   8  -1   6    2.61    0.27
  -8   1  -6    2.88    0.26
  -8   1  -6    2.98    0.30
   8   1   6    1.72    0.29
  -8   1  -6    2.72    0.26
   8   1   6    2.55    0.27
  -9  -1  -6    2.31    0.24
   9  -1   6    2.28    0.27
  -9  -1  -6    2.25    0.24
  -9   1  -6    2.20    0.24
   9   1   6    1.84    0.25
  -9   1  -6    2.42    0.24
  10  -1   6    0.33    0.10
 -10  -1  -6    0.31    0.11
 -10  -1  -6    0.34    0.10
 -10   1  -6    0.17    0.09
  10   1   6    0.31    0.11
 -10   1  -6    0.16    0.09
 -11  -1  -6    0.01    0.07
 -11  -1  -6    0.03    0.10
  11  -1   6    0.11    0.08
 -11   1  -6   -0.04    0.09
  11   1   6    0.03    0.10
 -11   1  -6    0.00    0.09
 -14  -2   6    0.14    0.10
 -14   2   6    0.02    0.09
 -13  -2   6    0.18    0.09
 -13   2   6   -0.02    0.08
 -12  -2   6    1.45    0.19
 -12   2   6    1.49    0.21
  11  -2  -6    0.91    0.15
 -11  -2   6    0.60    0.12
  11   2  -6    0.60    0.15
 -11   2   6    1.03    0.16
  10  -2  -6    1.74    0.22
 -10  -2   6    1.40    0.18
  10   2  -6    1.42    0.22
 -10   2   6    1.58    0.19
  -9  -2   6    3.18    0.27
  -9  -2   6    3.55    0.30
   9  -2  -6    3.53    0.34
   9   2  -6    3.34    0.35
  -9   2   6    3.11    0.30
   8  -2  -6    1.03    0.16
  -8  -2   6    1.11    0.13
  -8  -2   6    1.15    0.14
   8   2  -6    1.07    0.17
  -8   2   6    1.30    0.16
  -8   2   6    1.15    0.10
  -7  -2   6    0.00    0.02
   7  -2  -6   -0.03    0.03
  -7  -2   6   -0.02    0.02
  -7   2   6   -0.01    0.02
  -7   2   6    0.02    0.03
   7   2  -6    0.01    0.04
  -6  -2   6    0.08    0.03
  -6  -2   6    0.05    0.03
  -6  -2   6    0.08    0.03
   6  -2  -6    0.05    0.04
  -6  -2   6    0.10    0.04
  -6   2   6    0.04    0.02
   6   2  -6    0.03    0.03
   6   2  -6    0.12    0.05
  -6   2   6    0.08    0.04
   5  -2  -6    3.74    0.35
  -5  -2   6    3.32    0.30
  -5  -2   6    3.66    0.30
  -5  -2   6    3.46    0.31
  -5  -2   6    4.06    0.32
  -5   2   6    3.78    0.29
  -5   2   6    3.99    0.32
   5   2  -6    3.83    0.30
   5   2  -6    4.69    0.37
  -4  -2   6   35.89    2.83
   4  -2  -6   34.77    3.15
  -4  -2   6   37.34    2.98
  -4  -2   6   39.40    2.75
  -4  -2   6   41.37    2.62
  -4   2   6   37.36    2.76
  -4   2   6   39.38    2.61
   4   2  -6   32.07    3.16
   4   2  -6   31.70    2.61
   4   2  -6   40.46    2.83
  -3  -2   6    0.24    0.05
   3  -2  -6    0.28    0.05
  -3  -2   6    0.13    0.04
  -3  -2   6    0.25    0.05
   3   2  -6    0.13    0.05
   3   2  -6    0.21    0.04
  -3   2   6    0.21    0.04
  -3   2   6    0.25    0.05
   2  -2  -6    0.09    0.03
  -2  -2   6    0.07    0.03
   2   2  -6    0.04    0.02
  -2   2   6    0.09    0.03
   2   2  -6    0.08    0.03
   2   2  -6    0.13    0.04
  -2   2   6    0.02    0.03
   1  -2  -6    1.54    0.15
  -1  -2   6    1.54    0.14
   1  -2  -6    1.09    0.13
   1   2  -6    1.61    0.13
   1   2  -6    1.48    0.13
   1   2  -6    1.46    0.14
   1   2  -6    1.59    0.13
  -1   2   6    1.44    0.14
   1   2  -6    1.56    0.16
   0  -2  -6    2.17    0.19
   0  -2  -6    2.11    0.20
   0  -2  -6    2.48    0.22
   0  -2   6    2.20    0.19
   0  -2   6    2.11    0.19
   0   2  -6    2.54    0.23
   0   2  -6    2.36    0.20
   0   2   6    2.51    0.20
   0   2  -6    2.20    0.17
   1  -2   6    2.86    0.27
  -1  -2  -6    3.27    0.28
  -1  -2  -6    3.53    0.29
   1  -2   6    3.47    0.28
  -1  -2  -6    3.14    0.31
   1   2   6    3.45    0.28
  -1   2  -6    3.38    0.25
  -1   2  -6    3.67    0.32
  -1   2  -6    3.47    0.29
  -2  -2  -6    0.41    0.04
  -2  -2  -6    0.38    0.07
  -2  -2  -6    0.29    0.04
   2  -2   6    0.23    0.05
  -2  -2  -6    0.25    0.06
  -2   2  -6    0.29    0.03
   2   2   6    0.34    0.06
  -2   2  -6    0.21    0.06
  -2   2  -6    0.31    0.03
  -2   2  -6    0.38    0.06
   3  -2   6    3.90    0.32
  -3  -2  -6    3.85    0.36
  -3  -2  -6    4.26    0.34
  -3   2  -6    3.87    0.32
   3   2   6    3.42    0.32
  -3   2  -6    3.82    0.37
  -3   2  -6    3.86    0.33
  -4  -2  -6    3.05    0.29
   4  -2   6    2.87    0.26
  -4  -2  -6    3.03    0.26
  -4   2  -6    2.86    0.26
  -4   2  -6    2.83    0.25
  -4   2  -6    2.89    0.29
   4   2   6    2.68    0.26
  -5  -2  -6    0.10    0.06
   5  -2   6    0.07    0.04
  -5  -2  -6    0.05    0.04
  -5  -2  -6    0.11    0.05
  -5   2  -6   -0.01    0.03
   5   2   6   -0.01    0.04
  -5   2  -6    0.11    0.04
  -5   2  -6    0.12    0.06
   5   2   6    0.07    0.05
   6  -2   6    0.01    0.04
  -6  -2  -6    0.00    0.05
  -6  -2  -6   -0.02    0.03
  -6  -2  -6   -0.04    0.04
  -6   2  -6   -0.05    0.04
   6   2   6   -0.01    0.04
  -6   2  -6    0.07    0.04
  -6   2  -6   -0.03    0.03
   6   2   6    0.01    0.05
  -7  -2  -6    2.04    0.20
  -7  -2  -6    1.82    0.21
   7  -2   6    1.81    0.21
  -7   2  -6    1.86    0.20
   7   2   6    2.10    0.24
  -7   2  -6    2.02    0.21
  -7   2  -6    1.88    0.23
   7   2   6    1.95    0.23
  -8  -2  -6    0.88    0.15
   8  -2   6    1.05    0.18
  -8  -2  -6    1.70    0.17
   8  -2   6    1.20    0.17
  -8   2  -6    1.39    0.17
  -8   2  -6    0.99    0.18
  -8   2  -6    1.67    0.19
   8   2   6    1.07    0.18
   8   2   6    1.15    0.17
  -9  -2  -6    1.32    0.18
   9  -2   6    1.14    0.18
  -9  -2  -6    1.32    0.17
  -9   2  -6    0.94    0.15
  -9   2  -6    1.24    0.17
   9   2   6    0.83    0.16
 -10  -2  -6    0.24    0.11
 -10  -2  -6    0.16    0.07
  10  -2   6    0.28    0.10
 -10   2  -6    0.30    0.11
 -10   2  -6    0.32    0.10
  10   2   6    0.06    0.08
 -11  -2  -6    0.18    0.12
 -11  -2  -6    0.05    0.08
  11  -2   6    0.17    0.09
 -11   2  -6   -0.01    0.10
  11   2   6    0.01    0.10
 -11   2  -6   -0.07    0.08
 -14  -3   6    0.62    0.14
 -14   3   6    0.36    0.11
 -13  -3   6    0.10    0.08
 -13   3   6    0.04    0.09
 -12  -3   6    0.22    0.08
  12  -3  -6    0.09    0.09
 -12   3   6    0.19    0.09
  11  -3  -6    0.70    0.14
 -11  -3   6    0.88    0.13
 -11   3   6    0.57    0.12
 -10  -3   6    3.31    0.30
  10  -3  -6    3.19    0.34
 -10   3   6    3.32    0.31
  10   3  -6    3.27    0.36
   9  -3  -6    1.44    0.19
  -9  -3   6    1.67    0.16
  -9  -3   6    1.52    0.17
   9   3  -6    1.57    0.23
  -9   3   6    1.84    0.18
   8  -3  -6    0.36    0.08
  -8  -3   6    0.28    0.06
  -8  -3   6    0.24    0.06
  -8   3   6    0.09    0.05
   8   3  -6    0.32    0.09
  -7  -3   6    0.24    0.05
   7  -3  -6    0.23    0.06
  -7  -3   6    0.21    0.05
  -7  -3   6    0.19    0.05
  -7   3   6    0.20    0.06
  -7   3   6    0.20    0.04
   7   3  -6    0.13    0.06
   7   3  -6    0.18    0.05
  -6  -3   6    3.34    0.27
  -6  -3   6    3.09    0.27
   6  -3  -6    4.02    0.32
  -6  -3   6    2.98    0.26
  -6  -3   6    3.42    0.28
   6   3  -6    3.21    0.32
  -6   3   6    2.78    0.28
  -6   3   6    3.15    0.25
   6   3  -6    3.21    0.26
  -5  -3   6    1.42    0.13
   5  -3  -6    1.67    0.15
  -5  -3   6    1.47    0.13
  -5  -3   6    1.50    0.14
  -5  -3   6    1.34    0.13
  -5   3   6    1.31    0.12
  -5   3   6    1.41    0.14
   5   3  -6    1.48    0.17
   5   3  -6    1.43    0.13
  -4  -3   6   15.96    1.27
  -4  -3   6   16.85    1.44
  -4  -3   6   20.28    1.37
   4  -3  -6   17.95    1.52
  -4  -3   6   18.46    1.33
   4   3  -6   18.15    1.37
  -4   3   6   16.11    1.34
   4   3  -6   17.11    1.54
  -4   3   6   17.36    1.26
   4   3  -6   18.67    1.27
   3  -3  -6    0.55    0.07
  -3  -3   6    0.48    0.07
  -3  -3   6    0.69    0.08
  -3  -3   6    0.49    0.07
  -3   3   6    0.54    0.06
   3   3  -6    0.53    0.09
   3   3  -6    0.58    0.07
  -3   3   6    0.37    0.07
   3   3  -6    0.40    0.06
  -2  -3   6    1.15    0.12
  -2  -3   6    1.30    0.12
  -2   3   6    0.92    0.12
   2   3  -6    1.16    0.12
   2   3  -6    1.32    0.14
   2   3  -6    1.33    0.11
  -2   3   6    1.38    0.11
  -2   3   6    1.35    0.15
  -1  -3   6   41.36    3.49
   1  -3  -6   44.63    3.68
   1  -3  -6   44.93    3.32
   1   3  -6   42.68    3.69
  -1   3   6   39.42    3.22
  -1   3   6   44.56    3.05
   1   3  -6   42.65    3.05
   1   3  -6   46.18    3.32
   0  -3  -6    3.53    0.30
   0  -3   6    3.06    0.27
   0  -3  -6    3.90    0.28
   0  -3  -6    3.01    0.28
   0   3  -6    3.50    0.31
   0   3   6    3.11    0.27
   0   3  -6    2.63    0.24
   0   3   6    3.56    0.25
   0   3  -6    3.32    0.28
  -1  -3  -6    8.95    0.78
   1  -3   6    9.91    0.73
  -1  -3  -6    9.95    0.83
  -1  -3  -6   10.22    0.76
  -1   3  -6    9.37    0.76
   1   3   6   10.08    0.74
  -1   3  -6    9.80    0.68
   1   3   6    8.50    0.69
  -1   3  -6    9.30    0.84
  -2  -3  -6    0.07    0.04
   2  -3   6    0.06    0.03
  -2  -3  -6    0.06    0.03
  -2  -3  -6    0.10    0.03
   2   3   6    0.09    0.04
  -2   3  -6    0.05    0.03
  -2   3  -6    0.02    0.04
  -3  -3  -6    0.17    0.03
  -3  -3  -6    0.12    0.05
  -3  -3  -6    0.16    0.05
   3  -3   6    0.15    0.05
  -3  -3  -6    0.26    0.04
  -3   3  -6    0.22    0.05
   3   3   6    0.18    0.05
  -3   3  -6    0.12    0.05
  -3   3  -6    0.22    0.05
  -4  -3  -6   13.42    1.16
  -4  -3  -6   12.82    1.05
   4  -3   6   12.66    1.01
  -4   3  -6   13.48    1.05
   4   3   6   14.53    1.02
  -4   3  -6   11.98    1.16
   4   3   6   13.74    1.16
  -4   3  -6   13.24    1.01
  -5  -3  -6    0.08    0.05
  -5  -3  -6    0.01    0.04
   5  -3   6    0.04    0.04
  -5   3  -6    0.07    0.04
  -5   3  -6    0.06    0.04
  -5   3  -6    0.08    0.05
   5   3   6   -0.02    0.03
   5   3   6    0.16    0.07
   6  -3   6    1.95    0.20
  -6  -3  -6    2.02    0.21
  -6  -3  -6    2.10    0.21
  -6   3  -6    2.16    0.24
  -6   3  -6    2.21    0.20
   6   3   6    1.94    0.21
  -6   3  -6    2.12    0.21
   6   3   6    1.70    0.22
  -7  -3  -6   -0.04    0.05
   7  -3   6    0.01    0.04
  -7  -3  -6    0.00    0.05
  -7   3  -6    0.01    0.05
   7   3   6   -0.02    0.05
  -7   3  -6   -0.01    0.04
  -7   3  -6   -0.02    0.04
   7   3   6    0.05    0.06
  -8  -3  -6    3.81    0.35
   8  -3   6    3.94    0.41
   8  -3   6    4.09    0.36
  -8  -3  -6    4.50    0.37
  -8   3  -6    4.53    0.36
   8   3   6    4.04    0.41
  -8   3  -6    3.69    0.36
   8   3   6    3.67    0.36
  -8   3  -6    2.84    0.38
  -9  -3  -6    0.08    0.07
  -9  -3  -6    0.14    0.09
   9  -3   6   -0.02    0.06
  -9   3  -6    0.12    0.07
  -9   3  -6    0.05    0.07
   9   3   6    0.08    0.08
 -10  -3  -6    0.29    0.10
 -10  -3  -6    0.40    0.13
  10  -3   6    0.25    0.10
  10   3   6    0.49    0.13
 -10   3  -6    0.52    0.13
 -10   3  -6    0.41    0.12
  11  -3   6    0.11    0.08
 -11  -3  -6    0.06    0.10
 -11  -3  -6   -0.09    0.06
 -11   3  -6   -0.07    0.08
  11   3   6   -0.06    0.10
 -11   3  -6    0.03    0.10
 -13  -4   6    1.41    0.20
  13   4  -6    1.21    0.21
 -13   4   6    1.41    0.21
 -12  -4   6    2.45    0.25
 -12   4   6    2.22    0.27
  11  -4  -6    0.80    0.15
 -11  -4   6    0.76    0.12
 -11   4   6    0.55    0.12
 -10  -4   6   -0.05    0.04
  10  -4  -6    0.03    0.06
  10   4  -6    0.03    0.07
 -10   4   6   -0.04    0.04
  -9  -4   6    2.55    0.24
   9  -4  -6    2.48    0.27
  -9  -4   6    2.49    0.22
  -9   4   6    2.66    0.25
   9   4  -6    2.50    0.29
  -8  -4   6    0.52    0.09
   8  -4  -6    0.45    0.09
  -8  -4   6    0.47    0.08
  -8   4   6    0.61    0.10
   8   4  -6    0.51    0.11
   7  -4  -6    0.50    0.09
  -7  -4   6    0.66    0.09
  -7  -4   6    0.43    0.08
  -7  -4   6    0.70    0.08
  -7  -4   6    0.60    0.09
   7   4  -6    0.59    0.09
  -7   4   6    0.67    0.06
  -7   4   6    0.65    0.11
   7   4  -6    0.40    0.10
  -6  -4   6    0.07    0.03
  -6  -4   6    0.13    0.04
  -6  -4   6    0.07    0.04
  -6  -4   6    0.07    0.03
   6  -4  -6    0.14    0.05
  -6   4   6    0.06    0.02
   6   4  -6    0.03    0.04
  -6   4   6    0.08    0.04
   6   4  -6    0.08    0.05
   5  -4  -6    0.16    0.04
  -5  -4   6    0.09    0.03
  -5  -4   6    0.15    0.04
  -5  -4   6    0.16    0.04
  -5  -4   6    0.11    0.04
  -5   4   6    0.18    0.05
  -5   4   6    0.18    0.03
   5   4  -6    0.20    0.05
   5   4  -6    0.08    0.05
  -4  -4   6    2.63    0.25
   4  -4  -6    2.64    0.26
  -4  -4   6    2.88    0.23
  -4  -4   6    3.05    0.24
   4   4  -6    3.28    0.29
   4   4  -6    2.86    0.23
   4   4  -6    2.82    0.24
  -4   4   6    2.86    0.25
  -4   4   6    2.93    0.22
  -3  -4   6    1.36    0.15
  -3  -4   6    1.71    0.15
   3  -4  -6    2.05    0.16
  -3   4   6    1.38    0.18
   3   4  -6    1.89    0.16
   3   4  -6    1.30    0.18
  -3   4   6    1.64    0.14
  -3   4   6    1.45    0.15
   3   4  -6    1.69    0.14
   2  -4  -6    0.70    0.07
   2  -4  -6    0.53    0.07
  -2  -4   6    0.52    0.08
  -2  -4   6    0.65    0.07
   2   4  -6    0.69    0.10
  -2   4   6    0.70    0.09
  -2   4   6    0.47    0.08
   2   4  -6    0.58    0.07
  -2   4   6    0.47    0.07
   2   4  -6    0.44    0.07
   1  -4  -6    0.53    0.07
  -1  -4   6    0.51    0.06
   1  -4  -6    0.62    0.07
   1   4  -6    0.61    0.08
  -1   4   6    0.49    0.08
  -1   4   6    0.60    0.09
  -1   4   6    0.51    0.07
   1   4  -6    0.55    0.10
   1   4  -6    0.61    0.06
   0  -4  -6    1.51    0.15
   0  -4  -6    1.64    0.15
   0  -4   6    1.67    0.14
   0   4   6    1.69    0.15
   0   4   6    1.47    0.14
   0   4  -6    1.56    0.15
   0   4  -6    1.45    0.12
   0   4  -6    1.50    0.17
  -1  -4  -6   13.62    1.21
  -1  -4  -6   11.83    1.15
  -1  -4  -6   15.99    1.11
   1  -4   6   14.18    1.06
   1   4   6   13.39    1.01
   1   4   6   14.65    1.07
  -1   4  -6   15.02    1.11
  -1   4  -6   14.64    1.23
   2  -4   6    0.66    0.08
  -2  -4  -6    0.54    0.08
  -2  -4  -6    0.39    0.08
  -2  -4  -6    0.63    0.07
  -2   4  -6    0.51    0.08
  -2   4  -6    0.58    0.10
   2   4   6    0.62    0.09
   2   4   6    0.67    0.08
  -2   4  -6    0.57    0.08
   3  -4   6    2.80    0.24
  -3  -4  -6    3.10    0.27
  -3  -4  -6    2.30    0.24
  -3  -4  -6    2.60    0.24
  -3   4  -6    2.48    0.28
  -3   4  -6    2.85    0.23
  -3   4  -6    2.73    0.25
   3   4   6    3.08    0.25
   3   4   6    2.77    0.22
   3   4   6    2.76    0.27
  -4  -4  -6    2.34    0.24
   4  -4   6    2.68    0.22
  -4  -4  -6    2.32    0.23
  -4   4  -6    2.49    0.25
   4   4   6    2.53    0.25
   4   4   6    2.36    0.23
  -4   4  -6    2.26    0.23
  -4   4  -6    2.32    0.21
   5  -4   6    2.89    0.25
  -5  -4  -6    2.38    0.26
  -5   4  -6    3.17    0.25
   5   4   6    2.74    0.26
  -5   4  -6    2.31    0.28
   5   4   6    2.89    0.29
  -5   4  -6    3.01    0.26
  -6  -4  -6    1.24    0.16
   6  -4   6    1.01    0.14
  -6   4  -6    1.24    0.15
  -6   4  -6    1.05    0.15
  -6   4  -6    1.13    0.17
   6   4   6    1.17    0.16
   6   4   6    1.07    0.17
  -7  -4  -6    0.01    0.05
  -7  -4  -6    0.05    0.05
   7  -4   6    0.03    0.05
  -7   4  -6    0.03    0.05
   7   4   6    0.03    0.06
  -7   4  -6   -0.02    0.04
   7   4   6    0.02    0.05
  -7   4  -6   -0.02    0.04
  -8  -4  -6    0.43    0.10
  -8  -4  -6    0.20    0.09
   8  -4   6    0.53    0.13
   8  -4   6    0.45    0.11
  -8   4  -6    0.37    0.09
  -8   4  -6    0.32    0.10
  -8   4  -6    0.41    0.10
   8   4   6    0.39    0.11
   8   4   6    0.50    0.11
  -9  -4  -6    0.78    0.15
   9  -4   6    0.53    0.12
  -9  -4  -6    0.57    0.12
   9   4   6    0.64    0.13
  -9   4  -6    0.45    0.11
  -9   4  -6    0.63    0.12
 -10  -4  -6    0.13    0.08
 -10  -4  -6    0.02    0.09
  10  -4   6    0.05    0.07
 -10   4  -6    0.02    0.08
  10   4   6    0.01    0.08
 -10   4  -6   -0.01    0.08
  11  -4   6    1.19    0.21
 -11  -4  -6    1.31    0.23
 -11  -4  -6    1.98    0.24
 -11   4  -6    1.59    0.23
  11   4   6    1.26    0.23
 -13   5   6    0.34    0.12
 -12   5   6    0.05    0.07
  12   5  -6   -0.03    0.08
 -11  -5   6    0.32    0.09
 -11   5   6    0.42    0.11
 -10  -5   6   -0.04    0.04
 -10   5   6    0.03    0.05
  10   5  -6    0.03    0.07
  -9  -5   6    2.09    0.19
  -9  -5   6    2.08    0.19
   9   5  -6    1.50    0.24
  -9   5   6    1.90    0.21
  -8  -5   6    1.33    0.15
  -8  -5   6    1.42    0.14
   8  -5  -6    1.50    0.17
  -8   5   6    1.65    0.17
   8   5  -6    0.98    0.18
  -7  -5   6    2.03    0.18
   7  -5  -6    1.69    0.20
  -7  -5   6    2.29    0.19
  -7  -5   6    2.04    0.19
  -7  -5   6    2.11    0.19
  -7   5   6    2.13    0.20
   7   5  -6    1.65    0.18
   7   5  -6    1.98    0.23
  -6  -5   6    0.08    0.04
   6  -5  -6    0.10    0.04
  -6  -5   6    0.10    0.03
  -6  -5   6    0.15    0.04
  -6  -5   6    0.11    0.04
   6   5  -6    0.09    0.06
  -6   5   6    0.09    0.02
  -6   5   6    0.14    0.05
   5  -5  -6   14.72    1.17
  -5  -5   6   11.68    1.06
  -5  -5   6   12.97    0.98
  -5  -5   6   13.25    1.11
  -5  -5   6   14.14    1.02
   5   5  -6   14.62    0.98
  -5   5   6   14.13    0.97
  -5   5   6   13.07    1.04
   5   5  -6   13.24    1.20
  -4  -5   6    0.85    0.10
   4  -5  -6    0.97    0.10
  -4  -5   6    0.69    0.10
  -4  -5   6    0.93    0.10
  -4   5   6    0.95    0.09
   4   5  -6    0.75    0.09
  -4   5   6    0.74    0.11
  -4   5   6    1.18    0.13
   4   5  -6    1.16    0.13
   4   5  -6    1.00    0.10
   3  -5  -6    2.57    0.23
  -3  -5   6    2.54    0.23
  -3  -5   6    2.38    0.23
   3  -5  -6    3.20    0.22
  -3   5   6    2.74    0.23
   3   5  -6    2.32    0.21
   3   5  -6    2.35    0.26
  -3   5   6    2.59    0.21
  -3   5   6    2.81    0.25
   3   5  -6    2.70    0.23
  -2  -5   6    1.04    0.12
   2  -5  -6    1.35    0.12
  -2  -5   6    1.37    0.13
   2  -5  -6    1.35    0.12
   2   5  -6    1.25    0.11
   2   5  -6    1.30    0.13
  -2   5   6    1.36    0.13
  -2   5   6    1.47    0.14
  -2   5   6    1.37    0.12
   2   5  -6    1.49    0.16
  -1  -5   6    3.87    0.36
  -1  -5   6    4.51    0.36
   1  -5  -6    3.93    0.35
   1  -5  -6    4.25    0.38
  -1   5   6    4.04    0.38
  -1   5   6    5.02    0.36
  -1   5   6    3.87    0.33
   1   5  -6    4.63    0.41
   1   5  -6    4.87    0.32
   1   5  -6    4.31    0.36
   0  -5  -6    0.61    0.08
   0  -5  -6    0.57    0.07
   0  -5   6    0.60    0.05
   0  -5  -6    0.60    0.08
   0   5  -6    0.58    0.10
   0   5   6    0.53    0.07
   0   5   6    0.63    0.09
   0   5   6    0.45    0.09
   0   5  -6    0.51    0.08
   0   5  -6    0.51    0.05
  -1  -5  -6    0.78    0.09
  -1  -5  -6    0.61    0.10
  -1  -5  -6    0.90    0.09
   1  -5   6    0.94    0.10
   1   5   6    0.76    0.10
  -1   5  -6    0.65    0.10
  -1   5  -6    0.84    0.12
   1   5   6    0.74    0.09
   2  -5   6    0.66    0.09
  -2  -5  -6    0.74    0.08
  -2  -5  -6    0.79    0.11
  -2  -5  -6    0.70    0.09
  -2   5  -6    0.69    0.11
   2   5   6    0.73    0.10
  -2   5  -6    0.81    0.11
   2   5   6    0.59    0.08
   2   5   6    0.72    0.10
  -2   5  -6    0.74    0.09
  -3  -5  -6    1.25    0.12
  -3  -5  -6    0.95    0.14
   3  -5   6    1.17    0.12
   3   5   6    1.07    0.11
  -3   5  -6    1.33    0.12
   3   5   6    1.05    0.14
  -3   5  -6    1.21    0.13
  -3   5  -6    1.21    0.16
   3   5   6    0.99    0.13
   4  -5   6   -0.01    0.03
  -4  -5  -6    0.03    0.04
  -4  -5  -6    0.06    0.04
  -4   5  -6    0.01    0.03
   4   5   6    0.05    0.04
  -4   5  -6   -0.02    0.04
   4   5   6   -0.01    0.04
  -4   5  -6    0.01    0.03
   5  -5   6    9.89    0.80
  -5  -5  -6    9.33    0.83
  -5   5  -6   10.22    0.92
  -5   5  -6   10.76    0.80
  -5   5  -6   10.08    0.83
   5   5   6    9.87    0.81
   5   5   6   11.52    0.92
   6  -5   6    0.06    0.05
  -6  -5  -6    0.05    0.06
  -6   5  -6    0.09    0.06
  -6   5  -6   -0.01    0.03
   6   5   6    0.11    0.06
  -6   5  -6    0.02    0.05
   6   5   6    0.00    0.05
   7  -5   6    2.80    0.28
  -7  -5  -6    3.02    0.29
   7   5   6    3.11    0.29
   7   5   6    3.08    0.33
  -7   5  -6    3.08    0.29
  -7   5  -6    3.12    0.28
  -7   5  -6    2.91    0.33
   8  -5   6    4.31    0.40
  -8  -5  -6    4.14    0.41
   8   5   6    4.18    0.46
  -8   5  -6    4.38    0.46
  -8   5  -6    4.82    0.41
   8   5   6    4.47    0.41
  -8   5  -6    5.03    0.40
   9  -5   6    5.07    0.46
  -9  -5  -6    6.20    0.48
  -9   5  -6    5.05    0.46
  -9   5  -6    5.28    0.45
   9   5   6    3.99    0.45
  10  -5   6    0.43    0.12
 -10  -5  -6    0.48    0.14
 -10  -5  -6    0.30    0.09
 -10   5  -6    0.22    0.10
 -10   5  -6    0.23    0.11
  10   5   6    0.34    0.12
 -11  -5  -6    0.54    0.13
 -11  -5  -6    0.26    0.14
  11  -5   6    0.32    0.12
  11   5   6    0.58    0.17
 -11   5  -6    0.45    0.13
 -13   6   6    0.52    0.17
 -12   6   6    0.18    0.11
 -11   6   6    1.87    0.25
 -10   6   6    0.09    0.07
  10   6  -6    0.11    0.11
  -9  -6   6    1.86    0.17
   9   6  -6    1.07    0.20
  -9   6   6    1.41    0.19
  -8  -6   6    8.37    0.74
  -8  -6   6    7.41    0.71
   8   6  -6    9.05    0.68
  -8   6   6   10.66    0.73
   8   6  -6   10.45    0.84
  -7  -6   6   12.22    0.89
  -7  -6   6   12.55    0.99
   7   6  -6   12.66    1.08
   7   6  -6   10.92    0.88
  -7   6   6   11.49    0.93
  -6  -6   6    0.53    0.09
  -6  -6   6    0.57    0.08
  -6  -6   6    0.61    0.09
   6   6  -6    0.35    0.10
  -6   6   6    0.68    0.11
   6   6  -6    0.68    0.09
  -5  -6   6    0.05    0.03
  -5  -6   6    0.02    0.03
  -5  -6   6    0.05    0.03
   5  -6  -6    0.06    0.03
  -5   6   6    0.02    0.04
   5   6  -6    0.05    0.05
  -5   6   6    0.05    0.02
   5   6  -6    0.09    0.04
  -4  -6   6    0.42    0.07
  -4  -6   6    0.28    0.06
  -4  -6   6    0.26    0.06
   4  -6  -6    0.41    0.05
   4   6  -6    0.33    0.07
  -4   6   6    0.48    0.08
   4   6  -6    0.46    0.09
   4   6  -6    0.37    0.06
  -4   6   6    0.33    0.05
  -3  -6   6    7.01    0.52
   3  -6  -6    5.66    0.53
   3  -6  -6    5.57    0.49
  -3  -6   6    6.64    0.51
  -3   6   6    7.09    0.54
  -3   6   6    6.13    0.46
   3   6  -6    5.51    0.57
   3   6  -6    6.72    0.46
   3   6  -6    5.47    0.50
  -3   6   6    6.21    0.50
   2  -6  -6    0.09    0.03
  -2  -6   6   -0.02    0.02
  -2  -6   6    0.05    0.03
   2   6  -6   -0.03    0.02
  -2   6   6    0.03    0.03
  -2   6   6    0.02    0.02
   2   6  -6    0.01    0.04
   2   6  -6    0.01    0.02
   1  -6  -6    0.19    0.04
   1  -6  -6    0.19    0.03
  -1  -6   6    0.23    0.03
  -1  -6   6    0.15    0.05
  -1   6   6    0.14    0.05
   1   6  -6    0.14    0.06
  -1   6   6    0.11    0.04
  -1   6   6    0.20    0.04
   1   6  -6    0.12    0.03
   1   6  -6    0.14    0.04
   0  -6   6    2.39    0.18
   0  -6  -6    1.75    0.19
   0  -6   6    2.17    0.20
   0  -6  -6    2.10    0.20
   0   6  -6    2.16    0.16
   0   6   6    2.26    0.20
   0   6  -6    2.56    0.23
   0   6   6    1.98    0.18
   0   6  -6    2.31    0.20
   0   6   6    1.83    0.21
   0   6  -6    2.21    0.16
   0   6   6    2.25    0.21
  -1  -6  -6    0.41    0.07
  -1  -6  -6    0.42    0.06
   1   6   6    0.42    0.07
   1   6   6    0.44    0.07
  -1   6  -6    0.28    0.07
   1   6   6    0.40    0.07
  -1   6  -6    0.26    0.07
  -2  -6  -6    0.20    0.04
   2  -6   6    0.22    0.05
  -2  -6  -6    0.22    0.06
  -2   6  -6    0.26    0.05
   2   6   6    0.27    0.06
  -2   6  -6    0.28    0.06
   2   6   6    0.23    0.05
   2   6   6    0.29    0.05
  -2   6  -6    0.14    0.06
  -3  -6  -6    0.16    0.06
   3  -6   6    0.20    0.05
  -3  -6  -6    0.17    0.04
  -3   6  -6    0.14    0.04
   3   6   6    0.09    0.05
   3   6   6    0.12    0.05
  -3   6  -6    0.18    0.06
   3   6   6    0.21    0.05
  -3   6  -6    0.19    0.06
   4  -6   6    4.33    0.36
  -4  -6  -6    5.17    0.39
  -4  -6  -6    4.27    0.37
   4   6   6    4.19    0.41
   4   6   6    4.25    0.34
  -4   6  -6    4.40    0.42
   4   6   6    4.40    0.37
  -4   6  -6    4.22    0.38
  -4   6  -6    4.02    0.35
   5  -6   6    0.69    0.11
  -5  -6  -6    1.03    0.14
   5   6   6    0.92    0.14
  -5   6  -6    0.94    0.12
  -5   6  -6    1.00    0.16
  -5   6  -6    1.04    0.14
   5   6   6    0.98    0.15
  -6  -6  -6    0.07    0.05
   6  -6   6    0.04    0.05
  -6   6  -6    0.01    0.04
  -6   6  -6    0.01    0.04
   6   6   6    0.06    0.06
   6   6   6   -0.04    0.05
  -6   6  -6    0.00    0.05
   7  -6   6   -0.04    0.04
  -7  -6  -6    0.00    0.05
  -7   6  -6    0.05    0.06
  -7   6  -6   -0.02    0.04
   7   6   6    0.01    0.06
   7   6   6    0.07    0.06
  -7   6  -6    0.05    0.07
   8  -6   6    0.02    0.05
  -8  -6  -6    0.15    0.08
   8   6   6   -0.08    0.07
   8   6   6    0.05    0.07
  -8   6  -6    0.11    0.07
  -8   6  -6    0.03    0.07
  -8   6  -6    0.03    0.05
   9  -6   6    2.80    0.28
  -9  -6  -6    2.27    0.30
  -9   6  -6    2.60    0.27
   9   6   6    2.56    0.28
  -9   6  -6    2.70    0.29
  10  -6   6    0.61    0.14
 -10  -6  -6    0.57    0.16
 -10   6  -6    0.47    0.13
 -10   6  -6    0.49    0.14
  10   6   6    0.47    0.15
 -11  -6  -6    3.75    0.43
  11  -6   6    3.76    0.37
 -11   6  -6    3.46    0.37
  11   6   6    3.33    0.40
 -13   7   6    3.22    0.39
 -12   7   6    1.79    0.25
 -11   7   6    0.10    0.08
 -10   7   6    2.61    0.27
  -9  -7   6    0.92    0.13
  -9   7   6    0.81    0.14
   9   7  -6    0.69    0.16
  -8  -7   6    0.02    0.04
  -8  -7   6    0.06    0.05
  -8  -7   6    0.08    0.04
   8   7  -6    0.01    0.04
  -8   7   6    0.10    0.06
   8   7  -6    0.08    0.07
  -7  -7   6   10.25    0.81
  -7  -7   6   10.13    0.73
  -7  -7   6    8.74    0.78
  -7   7   6    9.48    0.77
   7   7  -6    9.81    0.72
  -6  -7   6    0.83    0.12
  -5  -7   6   15.67    1.28
  -5  -7   6   14.88    1.18
  -5  -7   6   17.47    1.34
   5   7  -6   15.65    1.43
   5   7  -6   17.46    1.18
  -5   7   6   16.52    1.25
  -5   7   6   16.29    1.15
  -4  -7   6    1.86    0.19
  -4  -7   6    1.94    0.19
   4   7  -6    2.00    0.17
   4   7  -6    2.17    0.19
  -4   7   6    2.14    0.19
   4   7  -6    2.12    0.23
  -4   7   6    1.75    0.15
  -3  -7   6    1.03    0.11
   3  -7  -6    1.14    0.11
  -3   7   6    1.08    0.13
   3   7  -6    1.27    0.16
   3   7  -6    0.97    0.10
   3   7  -6    1.00    0.13
  -3   7   6    0.87    0.09
  -2  -7   6    0.03    0.03
  -2  -7   6    0.04    0.02
   2  -7  -6    0.01    0.03
   2   7  -6    0.02    0.04
   2   7  -6    0.08    0.04
  -2   7   6    0.04    0.02
   2   7  -6    0.02    0.02
  -2   7   6    0.00    0.03
  -1  -7   6    0.89    0.08
   1  -7  -6    0.84    0.10
  -1  -7   6    0.70    0.10
   1   7  -6    0.86    0.07
   1   7  -6    0.80    0.11
  -1   7   6    0.79    0.09
  -1   7   6    0.78    0.11
   1   7  -6    0.78    0.12
   0  -7  -6    0.82    0.10
   0  -7  -6    0.84    0.11
   0  -7   6    0.91    0.12
   0   7   6    0.84    0.11
   0   7   6    0.86    0.11
   0   7   6    0.84    0.10
   0   7  -6    0.97    0.14
   0   7  -6    0.96    0.12
   1  -7   6    6.29    0.54
  -1  -7  -6    6.79    0.54
  -1  -7  -6    6.80    0.55
   1   7   6    6.13    0.49
  -1   7  -6    6.67    0.60
   1   7   6    6.74    0.52
   1   7   6    5.96    0.58
  -1   7  -6    7.26    0.54
  -2  -7  -6   -0.04    0.03
  -2  -7  -6    0.03    0.03
   2  -7   6   -0.02    0.03
  -2   7  -6    0.01    0.02
  -2   7  -6    0.04    0.04
   2   7   6    0.00    0.06
  -2   7  -6   -0.01    0.03
   2   7   6    0.03    0.03
   2   7   6   -0.04    0.03
   3  -7   6   10.00    0.75
  -3  -7  -6   11.24    0.81
  -3  -7  -6    8.53    0.78
  -3   7  -6    8.94    0.87
  -3   7  -6    9.83    0.74
   3   7   6    9.34    0.71
   3   7   6   10.10    0.86
   3   7   6    9.64    0.76
  -3   7  -6    9.03    0.78
   4  -7   6    9.32    0.76
  -4  -7  -6    8.32    0.80
  -4  -7  -6   11.17    0.82
   4   7   6   11.56    0.74
   4   7   6   10.96    0.88
   4   7   6   11.04    0.78
  -4   7  -6    9.19    0.88
  -4   7  -6    9.10    0.80
  -4   7  -6    8.03    0.75
   5  -7   6    1.50    0.15
  -5  -7  -6    1.25    0.17
   5   7   6    1.22    0.16
  -5   7  -6    1.07    0.18
  -5   7  -6    1.19    0.16
  -5   7  -6    1.43    0.14
   5   7   6    1.20    0.17
  -6  -7  -6    0.14    0.07
   6  -7   6    0.09    0.05
   6   7   6    0.06    0.06
  -6   7  -6    0.06    0.05
  -6   7  -6    0.13    0.07
   6   7   6    0.13    0.08
  -6   7  -6    0.13    0.06
   7  -7   6    0.79    0.14
  -7  -7  -6    0.99    0.16
   7   7   6    0.83    0.14
  -7   7  -6    0.95    0.15
  -7   7  -6    0.97    0.14
   7   7   6    1.23    0.19
  -7   7  -6    1.28    0.19
  -8  -7  -6    0.28    0.10
   8  -7   6    0.22    0.08
   8   7   6    0.21    0.10
  -8   7  -6    0.44    0.11
   8   7   6    0.23    0.09
  -8   7  -6    0.24    0.08
  -9  -7  -6    0.82    0.17
   9  -7   6    1.16    0.17
  -9   7  -6    0.69    0.14
   9   7   6    0.64    0.15
  -9   7  -6    0.98    0.16
  10  -7   6    0.05    0.07
 -10  -7  -6    0.13    0.12
  10   7   6    0.05    0.11
 -10   7  -6   -0.05    0.08
 -10   7  -6    0.07    0.09
 -12   8   6    0.17    0.12
 -11   8   6    0.26    0.10
 -10   8   6   -0.03    0.06
  -9  -8   6    0.43    0.09
  -9   8   6    0.68    0.12
   9   8  -6    0.54    0.13
   9   8  -6    0.46    0.09
  -8  -8   6    3.63    0.30
  -8  -8   6    2.66    0.28
  -8  -8   6    3.05    0.30
  -8   8   6    3.10    0.30
   8   8  -6    3.31    0.28
   8   8  -6    3.30    0.36
  -7  -8   6    5.48    0.41
  -7  -8   6    5.40    0.44
  -7  -8   6    5.09    0.43
  -7   8   6    4.67    0.43
   7   8  -6    4.30    0.39
   7   8  -6    4.95    0.50
  -6  -8   6    4.46    0.36
  -6  -8   6    4.77    0.38
  -6  -8   6    4.02    0.38
  -6   8   6    4.31    0.37
   6   8  -6    4.70    0.45
   6   8  -6    4.03    0.34
  -5  -8   6    5.28    0.49
  -5  -8   6    6.08    0.49
   5   8  -6    5.01    0.55
  -5   8   6    5.90    0.48
   5   8  -6    6.70    0.44
  -4  -8   6    0.47    0.08
  -4  -8   6    0.42    0.07
   4   8  -6    0.50    0.10
   4   8  -6    0.62    0.09
  -4   8   6    0.46    0.05
   4   8  -6    0.62    0.08
  -4   8   6    0.34    0.08
  -3  -8   6   -0.01    0.04
  -3  -8   6    0.07    0.03
   3   8  -6    0.00    0.05
   3   8  -6    0.03    0.04
   3   8  -6    0.03    0.03
  -2  -8   6    0.57    0.10
  -2  -8   6    0.76    0.08
   2  -8  -6    0.76    0.10
   2   8  -6    0.81    0.13
   2   8  -6    0.76    0.07
  -2   8   6    0.72    0.10
   2   8  -6    0.51    0.09
  -2   8   6    0.70    0.08
   1  -8  -6    3.44    0.30
  -1  -8   6    3.01    0.31
  -1  -8   6    3.77    0.30
   1   8  -6    3.58    0.26
  -1   8   6    3.67    0.30
  -1   8   6    3.67    0.28
   1   8  -6    3.62    0.35
   1   8  -6    3.15    0.31
   0  -8   6    0.39    0.08
   0  -8  -6    0.51    0.08
   0  -8  -6    0.43    0.07
   0   8   6    0.46    0.08
   0   8  -6    0.42    0.09
   0   8  -6    0.54    0.09
   0   8   6    0.48    0.07
  -1  -8  -6   12.00    1.00
  -1  -8  -6   12.69    1.04
   1  -8   6   11.67    1.00
   1   8   6   12.51    0.97
   1   8   6   14.50    0.92
  -1   8  -6   12.15    1.11
  -2  -8  -6    0.45    0.07
   2  -8   6    0.32    0.07
  -2  -8  -6    0.23    0.06
   2   8   6    0.17    0.06
  -2   8  -6    0.28    0.08
  -2   8  -6    0.15    0.06
   2   8   6    0.40    0.07
  -3  -8  -6    2.19    0.22
  -3  -8  -6    2.18    0.23
   3   8   6    2.27    0.22
  -3   8  -6    2.20    0.25
  -3   8  -6    2.35    0.23
   3   8   6    2.33    0.20
   3   8   6    2.44    0.24
  -4  -8  -6   -0.01    0.03
  -4  -8  -6    0.01    0.04
   4   8   6   -0.03    0.04
   4   8   6   -0.01    0.04
  -4   8  -6   -0.01    0.04
  -4   8  -6    0.06    0.05
  -4   8  -6   -0.02    0.04
   4   8   6    0.07    0.05
   5  -8   6    0.90    0.13
  -5  -8  -6    0.88    0.14
   5   8   6    0.76    0.14
   5   8   6    0.95    0.14
  -5   8  -6    1.50    0.19
  -5   8  -6    1.15    0.15
  -6  -8  -6    1.45    0.19
   6  -8   6    1.19    0.16
   6   8   6    1.11    0.18
  -6   8  -6    1.39    0.18
  -6   8  -6    1.38    0.20
  -6   8  -6    1.11    0.15
   6   8   6    1.22    0.17
   7  -8   6    0.03    0.05
  -7  -8  -6   -0.10    0.06
  -7   8  -6    0.09    0.07
   7   8   6    0.04    0.07
  -7   8  -6    0.04    0.05
  -7   8  -6    0.09    0.06
   7   8   6    0.03    0.06
  -8  -8  -6    0.30    0.11
   8  -8   6    0.19    0.08
   8   8   6    0.21    0.11
   8   8   6    0.24    0.10
  -8   8  -6    0.25    0.09
  -8   8  -6    0.23    0.09
  -9  -8  -6    0.17    0.11
   9  -8   6    0.02    0.06
  -9   8  -6    0.16    0.10
   9   8   6    0.12    0.10
  -9   8  -6   -0.04    0.07
 -10  -8  -6    0.12    0.13
  10  -8   6    0.05    0.07
  10   8   6    0.05    0.12
 -10   8  -6    0.03    0.09
 -12   9   6    2.24    0.30
 -11   9   6    0.03    0.09
 -10   9   6    5.20    0.47
  -9  -9   6    0.21    0.07
  -9  -9   6    0.11    0.07
   9   9  -6    0.23    0.08
  -9   9   6    0.18    0.08
  -8  -9   6    0.09    0.06
  -8  -9   6    0.00    0.04
  -8  -9   6   -0.03    0.05
   8   9  -6    0.00    0.07
  -8   9   6    0.02    0.06
   8   9  -6    0.03    0.05
  -7  -9   6    0.18    0.06
  -7  -9   6    0.04    0.05
  -7  -9   6   -0.01    0.03
   7   9  -6    0.11    0.05
   7   9  -6    0.14    0.09
  -7   9   6    0.00    0.05
  -6  -9   6    2.17    0.24
  -6  -9   6    2.90    0.25
   6   9  -6    2.42    0.22
  -6   9   6    2.73    0.25
   6   9  -6    2.60    0.29
  -5  -9   6    0.01    0.03
  -5  -9   6    0.04    0.04
   5   9  -6    0.08    0.06
   5   9  -6    0.06    0.04
  -5   9   6    0.07    0.05
  -4  -9   6    8.91    0.69
  -4  -9   6    7.21    0.66
  -4   9   6    7.22    0.64
   4   9  -6    8.22    0.67
  -4   9   6    7.85    0.58
   4   9  -6    8.02    0.60
   4   9  -6    9.99    0.76
  -3  -9   6    3.56    0.30
   3  -9  -6    3.59    0.29
  -3  -9   6    3.53    0.30
  -3   9   6    3.35    0.29
   3   9  -6    3.32    0.34
   3   9  -6    3.20    0.26
   3   9  -6    2.76    0.29
  -3   9   6    3.26    0.25
  -2  -9   6   22.61    1.73
  -2  -9   6   22.68    1.79
   2  -9  -6   18.86    1.71
   2   9  -6   22.43    1.56
  -2   9   6   22.04    1.67
  -2   9   6   23.13    1.57
   2   9  -6   23.47    1.92
   2   9  -6   21.24    1.72
  -1  -9   6    0.85    0.08
   1  -9  -6    0.80    0.11
  -1  -9   6    0.62    0.10
   1   9  -6    0.78    0.07
   1   9  -6    0.69    0.11
  -1   9   6    0.68    0.09
   1   9  -6    1.06    0.14
  -1   9   6    0.57    0.10
   0  -9  -6   26.78    2.09
   0  -9   6   26.33    2.00
   0  -9  -6   25.34    1.99
   0   9   6   25.38    1.82
   0   9  -6   26.29    2.22
   0   9  -6   24.41    2.00
   0   9   6   24.76    1.93
  -1  -9  -6    0.34    0.08
   1  -9   6    0.58    0.10
  -1  -9  -6    0.59    0.09
  -1   9  -6    0.55    0.11
   1   9   6    0.58    0.09
   1   9   6    0.61    0.09
  -1   9  -6    0.76    0.11
  -2  -9  -6   25.31    2.03
  -2  -9  -6   25.14    2.12
   2  -9   6   24.94    2.03
  -2   9  -6   26.88    2.03
  -2   9  -6   26.52    2.25
   2   9   6   25.35    1.86
   2   9   6   28.02    1.97
  -3  -9  -6    0.01    0.03
  -3  -9  -6    0.03    0.05
   3  -9   6    0.08    0.05
   3   9   6    0.10    0.05
  -3   9  -6    0.05    0.05
  -3   9  -6    0.05    0.06
   3   9   6    0.07    0.04
  -4  -9  -6    4.77    0.40
  -4  -9  -6    4.59    0.41
   4  -9   6    4.23    0.40
  -4   9  -6    4.60    0.41
   4   9   6    4.25    0.36
  -4   9  -6    4.60    0.45
   4   9   6    4.81    0.40
  -5  -9  -6    1.97    0.22
  -5  -9  -6    2.67    0.26
   5   9   6    2.55    0.23
   5   9   6    2.59    0.24
  -5   9  -6    2.43    0.28
  -5   9  -6    2.73    0.25
  -6  -9  -6    0.27    0.09
  -6   9  -6    0.13    0.08
  -6   9  -6    0.09    0.06
   6   9   6    0.17    0.07
  -7  -9  -6    0.07    0.08
  -7   9  -6   -0.02    0.06
   7   9   6    0.07    0.07
  -7   9  -6   -0.01    0.06
  -8  -9  -6    1.97    0.27
   8  -9   6    2.08    0.22
   8   9   6    2.23    0.25
  -8   9  -6    1.83    0.24
  -8   9  -6    1.50    0.21
  -9  -9  -6    1.61    0.24
   9  -9   6    1.37    0.19
   9   9   6    1.40    0.22
  -9   9  -6    1.42    0.20
  -9   9  -6    1.15    0.20
  10  -9   6    0.72    0.14
 -10   9  -6    0.63    0.15
  10   9   6    0.39    0.16
 -11  10   6    2.73    0.33
 -10  10   6    0.12    0.09
  10  10  -6    0.14    0.08
  -9 -10   6    0.23    0.09
   9  10  -6    0.08    0.07
  -9  10   6    0.20    0.09
  -8 -10   6    0.06    0.07
  -8 -10   6    0.10    0.05
   8  10  -6    0.10    0.10
   8  10  -6    0.14    0.06
  -8  10   6    0.18    0.09
  -7 -10   6    0.10    0.06
  -7 -10   6    0.04    0.04
  -7  10   6    0.01    0.05
   7  10  -6   -0.05    0.07
   7  10  -6    0.06    0.05
  -6 -10   6    0.63    0.10
  -6 -10   6    0.67    0.11
   6  10  -6    0.71    0.10
   6  10  -6    0.34    0.11
  -6  10   6    0.77    0.12
  -5 -10   6    8.53    0.73
  -5 -10   6    8.57    0.71
   5  10  -6    7.93    0.64
  -5  10   6    8.65    0.69
   5  10  -6    9.69    0.81
  -4 -10   6   -0.02    0.03
  -4 -10   6   -0.07    0.03
   4  10  -6    0.01    0.05
  -4  10   6    0.00    0.04
   4  10  -6    0.01    0.03
  -3 -10   6    8.76    0.76
   3 -10  -6    7.57    0.72
  -3 -10   6   10.89    0.76
  -3  10   6    8.84    0.72
   3  10  -6    9.71    0.75
   3  10  -6    9.04    0.83
   3  10  -6    9.68    0.67
  -3  10   6    9.04    0.66
  -2 -10   6    1.11    0.16
   2 -10  -6    1.20    0.14
  -2 -10   6    1.71    0.14
   2  10  -6    1.46    0.12
  -2  10   6    1.32    0.16
   2  10  -6    1.14    0.18
  -2  10   6    1.32    0.12
   2  10  -6    1.19    0.16
  -1 -10   6    1.77    0.18
   1 -10  -6    1.80    0.17
  -1 -10   6    1.62    0.16
   1  10  -6    1.75    0.20
  -1  10   6    1.42    0.17
   1  10  -6    1.67    0.18
  -1  10   6    1.79    0.15
   0 -10  -6    0.34    0.07
   0 -10   6    0.43    0.09
   0 -10  -6    0.47    0.09
   0  10   6    0.29    0.07
   0  10  -6    0.27    0.08
   0  10  -6    0.38    0.09
   0  10   6    0.32    0.06
   1 -10   6    0.21    0.07
  -1 -10  -6    0.22    0.05
  -1 -10  -6    0.23    0.07
   1  10   6    0.23    0.07
  -1  10  -6    0.15    0.07
  -1  10  -6    0.12    0.07
   1  10   6    0.15    0.05
  -2 -10  -6    0.88    0.14
   2 -10   6    1.33    0.16
  -2 -10  -6    1.05    0.14
  -2  10  -6    1.33    0.18
  -2  10  -6    1.28    0.16
   2  10   6    0.95    0.12
   2  10   6    1.19    0.15
   3 -10   6   11.06    0.83
  -3 -10  -6   10.14    0.85
  -3 -10  -6    9.70    0.83
  -3  10  -6   10.44    0.92
   3  10   6    9.36    0.75
  -3  10  -6   10.33    0.83
   3  10   6    9.85    0.80
  -4 -10  -6    0.19    0.07
  -4 -10  -6    0.17    0.06
   4 -10   6    0.32    0.08
  -4  10  -6    0.11    0.07
  -4  10  -6    0.04    0.06
   4  10   6    0.18    0.07
   4  10   6    0.22    0.06
  -5 -10  -6    0.06    0.06
   5 -10   6    0.17    0.07
  -5 -10  -6    0.11    0.05
  -5  10  -6    0.06    0.06
   5  10   6    0.04    0.06
   5  10   6    0.09    0.06
  -5  10  -6    0.08    0.06
  -6 -10  -6    0.05    0.08
   6 -10   6    0.20    0.08
   6  10   6    0.13    0.07
  -6  10  -6    0.23    0.09
  -6  10  -6    0.15    0.08
  -7 -10  -6    6.62    0.59
   7 -10   6    6.53    0.57
   7  10   6    6.11    0.56
  -7  10  -6    7.06    0.58
  -8 -10  -6    0.57    0.15
   8 -10   6    0.66    0.13
  -8  10  -6    0.54    0.14
   8  10   6    0.39    0.13
   9 -10   6    1.23    0.19
  -9 -10  -6    1.16    0.22
   9  10   6    1.10    0.20
  -9  10  -6    1.03    0.19
 -11  11   6    0.10    0.12
  10  11  -6    4.85    0.41
 -10  11   6    4.76    0.45
  -9 -11   6    3.90    0.38
  -9 -11   6    3.47    0.38
   9  11  -6    4.75    0.37
  -9  11   6    4.87    0.40
  -8 -11   6    0.89    0.16
  -8 -11   6    0.96    0.13
  -8  11   6    0.99    0.16
   8  11  -6    0.92    0.13
  -7 -11   6    2.74    0.29
  -7 -11   6    2.91    0.31
   7  11  -6    3.29    0.36
  -7  11   6    3.35    0.30
   7  11  -6    3.54    0.28
  -6 -11   6    1.95    0.23
  -6 -11   6    2.31    0.22
   6  11  -6    2.45    0.21
   6  11  -6    2.11    0.27
  -6  11   6    2.21    0.23
  -5 -11   6    0.26    0.08
  -5 -11   6    0.35    0.07
  -5  11   6    0.63    0.11
   5  11  -6    0.29    0.10
   5  11  -6    0.29    0.07
  -4 -11   6   -0.04    0.04
  -4 -11   6    0.05    0.04
   4  11  -6   -0.01    0.06
   4  11  -6   -0.01    0.03
  -4  11   6    0.00    0.04
   3 -11  -6    0.22    0.06
  -3 -11   6    0.19    0.05
  -3 -11   6    0.21    0.07
   3  11  -6    0.24    0.08
  -3  11   6    0.18    0.04
  -3  11   6    0.21    0.07
   3  11  -6    0.19    0.06
   3  11  -6    0.28    0.05
  -2 -11   6   16.11    1.28
   2 -11  -6   17.41    1.23
  -2 -11   6   14.52    1.24
   2  11  -6   14.31    1.37
  -2  11   6   15.82    1.11
  -2  11   6   15.70    1.19
   2  11  -6   15.33    1.24
   2  11  -6   14.97    1.10
   1 -11  -6    4.44    0.37
  -1  11   6    4.11    0.33
   1  11  -6    4.19    0.42
   1  11  -6    3.64    0.37
  -1  11   6    4.70    0.36
   0 -11  -6    4.91    0.42
   0 -11   6    4.38    0.42
   0 -11  -6    4.98    0.43
   0  11   6    4.94    0.41
   0  11  -6    4.98    0.47
   0  11  -6    4.62    0.43
   0  11   6    5.23    0.38
  -1 -11  -6    0.49    0.09
   1 -11   6    0.69    0.12
  -1 -11  -6    0.61    0.11
  -1  11  -6    0.63    0.12
  -1  11  -6    0.60    0.11
   1  11   6    0.55    0.10
   1  11   6    0.62    0.09
  -2 -11  -6    0.20    0.08
  -2 -11  -6    0.17    0.06
   2 -11   6    0.17    0.07
  -2  11  -6    0.25    0.08
   2  11   6    0.07    0.05
   2  11   6    0.20    0.06
  -2  11  -6    0.20    0.07
  -3 -11  -6    0.13    0.06
  -3 -11  -6    0.00    0.05
   3 -11   6    0.11    0.06
   3  11   6    0.21    0.06
   3  11   6    0.16    0.07
  -3  11  -6    0.05    0.06
  -3  11  -6    0.12    0.07
  -4 -11  -6    0.58    0.10
  -4 -11  -6    0.55    0.12
   4 -11   6    0.60    0.11
  -4  11  -6    0.62    0.13
   4  11   6    0.48    0.09
  -4  11  -6    0.63    0.12
   4  11   6    0.38    0.10
  -5 -11  -6    6.58    0.58
  -5 -11  -6    6.38    0.57
   5 -11   6    6.92    0.57
  -5  11  -6    6.39    0.57
   5  11   6    5.38    0.54
   5  11   6    7.53    0.53
  -5  11  -6    7.20    0.64
   6 -11   6    2.00    0.24
  -6 -11  -6    1.55    0.23
   6  11   6    1.84    0.22
   6  11   6    1.86    0.21
  -6  11  -6    2.11    0.25
  -6  11  -6    1.73    0.23
  -7 -11  -6    1.73    0.26
   7 -11   6    2.18    0.25
   7  11   6    1.79    0.24
  -7  11  -6    1.88    0.25
   8 -11   6    0.05    0.07
  -8 -11  -6    0.20    0.13
  -8  11  -6    0.05    0.10
 -10 -12   6    0.65    0.17
  10  12  -6    1.08    0.15
 -10  12   6    1.21    0.20
  -9 -12   6    0.05    0.09
  -9  12   6    0.15    0.10
   9  12  -6    0.13    0.07
  -8 -12   6    0.47    0.13
   8  12  -6    0.61    0.11
  -8  12   6    0.52    0.12
  -7 -12   6    0.64    0.11
  -7 -12   6    0.52    0.13
   7  12  -6    0.42    0.09
   7  12  -6    0.68    0.16
  -7  12   6    0.63    0.13
  -6 -12   6    0.40    0.09
  -6 -12   6    0.64    0.12
   6  12  -6    0.56    0.13
  -6  12   6    0.63    0.12
   6  12  -6    0.61    0.10
  -5 -12   6    0.56    0.12
  -5 -12   6    0.67    0.10
   5  12  -6    0.60    0.14
  -5  12   6    0.72    0.12
   5  12  -6    0.50    0.09
  -4 -12   6    2.35    0.27
  -4 -12   6    2.36    0.26
   4  12  -6    3.48    0.32
   4  12  -6    2.82    0.23
  -4  12   6    3.21    0.27
  -3 -12   6    0.59    0.10
  -3 -12   6    0.57    0.11
  -3  12   6    0.59    0.11
   3  12  -6    0.74    0.08
   3  12  -6    0.56    0.13
  -2 -12   6    0.85    0.13
   2 -12  -6    0.45    0.09
  -2 -12   6    0.47    0.08
   2  12  -6    0.51    0.06
  -2  12   6    0.56    0.07
  -2  12   6    0.50    0.10
   2  12  -6    0.86    0.14
   2  12  -6    0.66    0.12
   1 -12  -6    0.49    0.09
  -1 -12   6    0.61    0.10
   1 -12  -6    0.47    0.09
   1  12  -6    0.42    0.11
  -1  12   6    0.36    0.08
   1  12  -6    0.37    0.09
  -1  12   6    0.41    0.07
   0 -12  -6    0.98    0.13
   0 -12   6    0.93    0.15
   0 -12  -6    1.05    0.15
   0  12   6    0.99    0.11
   0  12   6    0.66    0.12
   0  12  -6    0.89    0.15
   0  12  -6    1.03    0.16
  -1 -12  -6    2.13    0.22
  -1 -12  -6    2.18    0.21
   1 -12   6    2.24    0.23
  -1  12  -6    2.17    0.24
   1  12   6    1.56    0.20
  -1  12  -6    2.08    0.22
   1  12   6    2.08    0.19
   2 -12   6    0.08    0.06
  -2 -12  -6   -0.02    0.05
  -2 -12  -6   -0.03    0.04
  -2  12  -6   -0.02    0.05
   2  12   6    0.03    0.04
  -2  12  -6    0.07    0.06
   2  12   6   -0.01    0.05
  -3 -12  -6    0.26    0.07
  -3 -12  -6    0.30    0.09
   3 -12   6    0.51    0.10
  -3  12  -6    0.17    0.08
   3  12   6    0.45    0.08
  -3  12  -6    0.43    0.11
  -4 -12  -6    1.02    0.16
   4 -12   6    0.67    0.13
  -4 -12  -6    0.81    0.12
  -4  12  -6    0.94    0.16
   4  12   6    0.83    0.13
   5 -12   6    0.26    0.09
  -5 -12  -6    0.00    0.07
  -5 -12  -6    0.17    0.06
   5  12   6    0.19    0.07
  -5  12  -6    0.13    0.08
   6 -12   6    0.31    0.10
  -6 -12  -6    0.32    0.10
  -6  12  -6    0.29    0.11
   6  12   6    0.55    0.11
   7 -12   6   -0.05    0.06
  -7 -12  -6    0.05    0.10
  -7  12  -6   -0.25    0.09
  -8 -12  -6    0.70    0.18
   8 -12   6    0.81    0.15
  -8  12  -6    0.56    0.16
  -9 -13   6    0.44    0.14
  -9  13   6    0.67    0.15
   9  13  -6    0.58    0.12
  -8 -13   6    0.01    0.10
  -8  13   6    0.01    0.08
   8  13  -6    0.03    0.06
  -7 -13   6   -0.04    0.08
   7  13  -6   -0.02    0.04
  -7  13   6    0.11    0.08
  -6 -13   6    0.02    0.07
  -6  13   6   -0.01    0.06
   6  13  -6    0.01    0.04
   6  13  -6    0.05    0.08
  -5 -13   6    1.11    0.16
  -5 -13   6    0.71    0.12
   5  13  -6    0.78    0.16
  -5  13   6    0.75    0.13
   5  13  -6    0.72    0.10
  -4 -13   6    0.54    0.12
  -4 -13   6    0.54    0.09
   4  13  -6    0.46    0.07
   4  13  -6    0.52    0.13
  -4  13   6    0.45    0.10
  -3 -13   6    4.67    0.38
  -3 -13   6    3.62    0.38
   3  13  -6    4.26    0.31
  -3  13   6    4.02    0.36
   3  13  -6    3.67    0.42
  -2 -13   6    0.49    0.11
  -2 -13   6    0.54    0.08
   2 -13  -6    0.40    0.09
   2  13  -6    0.50    0.12
  -2  13   6    0.37    0.06
   2  13  -6    0.46    0.10
   1 -13  -6    3.93    0.34
   1 -13  -6    3.94    0.34
  -1 -13   6    3.48    0.35
  -1  13   6    3.58    0.29
   1  13  -6    3.54    0.38
   1  13  -6    3.51    0.35
   0 -13  -6    2.76    0.27
   0 -13  -6    2.60    0.27
   0 -13   6    2.65    0.28
   0  13  -6    2.99    0.31
   0  13   6    2.70    0.23
   0  13  -6    2.75    0.28
  -1 -13  -6    3.97    0.34
  -1 -13  -6    3.39    0.34
   1 -13   6    3.77    0.35
  -1  13  -6    3.71    0.35
   1  13   6    3.37    0.29
   2 -13   6    3.99    0.36
  -2 -13  -6    3.51    0.36
  -2 -13  -6    3.53    0.35
  -2  13  -6    4.10    0.37
   2  13   6    4.04    0.32
  -3 -13  -6    3.58    0.35
   3 -13   6    4.10    0.35
  -3 -13  -6    3.21    0.33
   3  13   6    3.22    0.30
  -3  13  -6    4.05    0.36
   4 -13   6    0.18    0.08
  -4 -13  -6    0.12    0.07
  -4 -13  -6    0.06    0.06
   4  13   6    0.11    0.06
  -4  13  -6    0.05    0.08
   5 -13   6    1.77    0.22
  -5 -13  -6    1.31    0.21
  -5 -13  -6    1.61    0.20
  -5  13  -6    1.70    0.23
   5  13   6    1.65    0.20
  -6 -13  -6    0.06    0.08
   6 -13   6    0.00    0.07
   6  13   6    0.15    0.07
  -6  13  -6    0.18    0.11
   7 -13   6    0.12    0.08
  -7 -13  -6    0.13    0.12
   7  13   6   -0.07    0.06
  -7  13  -6    0.01    0.10
  -8 -14   6    0.00    0.11
  -8  14   6    0.11    0.10
   8  14  -6    0.09    0.06
  -7 -14   6    0.95    0.18
   7  14  -6    0.91    0.13
   6  14  -6    0.48    0.09
  -5 -14   6    1.52    0.23
   5  14  -6    2.08    0.18
  -4 -14   6    0.81    0.12
  -4 -14   6    0.65    0.14
   4  14  -6    0.76    0.10
  -3 -14   6    0.11    0.08
  -3 -14   6    0.15    0.06
   3  14  -6    0.14    0.04
   2 -14  -6    0.21    0.07
  -2 -14   6    0.14    0.05
  -2 -14   6    0.20    0.08
  -2  14   6    0.10    0.03
  -1 -14   6   -0.02    0.05
   1 -14  -6    0.03    0.04
   1 -14  -6   -0.01    0.05
   1  14  -6    0.07    0.07
  -1  14   6    0.06    0.03
   0 -14   6   -0.03    0.05
   0 -14  -6    0.01    0.05
   0 -14  -6   -0.01    0.04
   0  14   6   -0.02    0.04
   0  14  -6    0.02    0.06
  -1 -14  -6    0.14    0.07
   1 -14   6    0.17    0.07
  -1 -14  -6    0.05    0.06
  -1  14  -6    0.21    0.08
   1  14   6    0.13    0.05
  -2 -14  -6    0.07    0.07
   2 -14   6    0.01    0.07
   2  14   6   -0.07    0.03
  -2  14  -6    0.09    0.08
   3 -14   6    0.40    0.11
  -3 -14  -6    0.40    0.11
   3  14   6    0.31    0.08
[truncated: 382,800 more chars]
