# Supplementary material for: N′-[(4Z)-1-(3-Methyl-5-oxo-1-phenyl-4,5-di­hydro-1H-pyrazol-4-yl­idene)hex­yl]benzene­sulfono­hydrazide
Source: Acta Crystallogr Sect E Struct Rep Online. 2014 May 31;70(Pt 6):o730–1. doi: 10.1107/S1600536814012045 (PMC4051048; doi:10.1107/S1600536814012045)
Supplement: Supplementary file 2 [file e-70-0o730-Isup2.hkl]

#
# h,k,l, Fc-squared, Fo-squared, sigma(Fo-squared), status flag
#
data_I
_shelx_title ' UJNK1_0m in P2(1)/n'
_shelx_refln_list_code          4
_shelx_F_calc_maximum      357.91
_exptl_crystal_F_000       904.00
_reflns_d_resolution_high  0.7627

loop_
 _space_group_symop_operation_xyz
 'x, y, z'
 '-x+1/2, y+1/2, -z+1/2'
 '-x, -y, -z'
 'x-1/2, -y-1/2, z-1/2'

_cell_length_a    10.8672
_cell_length_b    14.0435
_cell_length_c    14.3584
_cell_angle_alpha  90.000
_cell_angle_beta  104.302
_cell_angle_gamma  90.000

_shelx_F_squared_multiplier     1.000

loop_
 _refln_index_h
 _refln_index_k
 _refln_index_l
 _refln_F_squared_calc
 _refln_F_squared_meas
 _refln_F_squared_sigma
 _refln_observed_status
   2   0   0       4202.53       2008.56       174.08 o
   4   0   0      21417.59      22480.66      1246.67 o
   6   0   0       1577.57       1470.35        85.03 o
   8   0   0       6758.18       6969.62       316.52 o
  10   0   0        162.20        130.40        16.85 o
  12   0   0        292.20        298.24        35.48 o
   1   1   0      10796.78      11256.26       539.90 o
   2   1   0      13014.66      13833.90       576.18 o
   3   1   0      25088.72      25621.26      1491.66 o
   4   1   0        568.01        593.55        22.02 o
   5   1   0       4818.26       5100.69       176.07 o
   6   1   0       4355.22       4706.59       165.72 o
   7   1   0        137.77        112.43         6.03 o
   8   1   0       2010.03       1866.84        60.70 o
   9   1   0       3141.96       3062.23       113.86 o
  10   1   0        608.18        646.38        23.83 o
  11   1   0          9.76          2.90         3.63 o
  12   1   0         53.80         63.21         8.19 o
  13   1   0        362.61        346.10        20.28 o
   0   2   0       2212.92        960.09        81.68 o
   1   2   0       6810.48       6920.47       402.95 o
   2   2   0       3704.14       1958.17        94.73 o
   3   2   0        723.96        890.02        37.95 o
   4   2   0         13.02         13.38         1.88 o
   5   2   0        620.52        614.00        19.19 o
   6   2   0         24.64         24.62         2.31 o
   7   2   0       1227.35       1192.97        36.72 o
   8   2   0        427.30        403.17        13.98 o
   9   2   0       2061.08       2138.44        77.78 o
  10   2   0        372.55        339.17        14.42 o
  11   2   0        330.55        305.66        15.47 o
  12   2   0        166.15        196.19        14.34 o
  13   2   0         89.85         90.92        10.50 o
   1   3   0       2668.70       1501.49        72.86 o
   2   3   0          4.54          9.97         1.91 o
   3   3   0          0.14          0.67         3.35 o
   4   3   0        333.90        357.34        11.06 o
   5   3   0        604.06        773.88        22.39 o
   6   3   0          1.17          0.61         1.25 o
   7   3   0       1132.98       1219.86        37.61 o
   8   3   0        326.98        317.66        11.67 o
   9   3   0       1177.09       1211.01        41.12 o
  10   3   0        430.30        393.30        20.66 o
  11   3   0          2.69          8.84         4.49 o
  12   3   0        137.18        142.04        11.68 o
  13   3   0          6.96          6.65         5.75 o
   1   4   0       3734.53       3043.63       382.97 o
   2   4   0         18.92         21.88         2.59 o
   3   4   0        679.15        702.38        33.46 o
   4   4   0          0.06         -1.21         1.21 o
   5   4   0        183.69        160.19         5.54 o
   6   4   0         86.53         64.77         3.28 o
   7   4   0        843.95        824.09        26.23 o
   8   4   0        240.92        222.60        10.73 o
   9   4   0        162.73        169.08         9.23 o
  10   4   0         18.04         20.68         3.58 o
  11   4   0         39.48         30.00         5.21 o
  12   4   0         14.29         15.87         5.66 o
  13   4   0          1.01         -5.29         5.29 o
   1   5   0        425.48        391.76        14.15 o
   2   5   0        546.49        510.07        15.89 o
   3   5   0         17.05          9.86         1.37 o
   4   5   0        217.71        219.00         7.16 o
   5   5   0         37.25         36.56         2.21 o
   6   5   0        153.34        184.19         6.33 o
   7   5   0       1150.72       1158.14        35.86 o
   8   5   0          9.30          9.56         2.60 o
   9   5   0        565.39        595.70        22.19 o
  10   5   0         23.77         28.46         4.38 o
  11   5   0         24.20         29.74         5.97 o
  12   5   0         80.53         78.27        12.37 o
  13   5   0         40.19         19.67         6.92 o
   0   6   0       2009.61       1659.27        93.74 o
   1   6   0       3649.00       3868.30       114.18 o
   2   6   0       2425.25       2401.18        67.26 o
   3   6   0        645.40        748.59        23.79 o
   4   6   0       2746.09       2574.87        70.05 o
   5   6   0         47.87         68.85         3.21 o
   6   6   0        785.74        843.81        23.01 o
   7   6   0          4.99          0.06         1.87 o
   8   6   0         15.04         13.33         3.38 o
   9   6   0          0.20         -2.51         2.51 o
  10   6   0        104.70         85.33         6.68 o
  11   6   0         10.54          4.78         4.24 o
  12   6   0        186.86        198.22        14.53 o
  13   6   0          0.59          3.52         5.42 o
   1   7   0         81.81         92.71         3.93 o
   2   7   0        382.08        465.74        16.02 o
   3   7   0          0.50          1.05         0.90 o
   4   7   0        127.73        123.85         5.81 o
   5   7   0        119.13        121.39         4.57 o
   6   7   0        734.10        776.89        19.50 o
   7   7   0         98.34        100.31         4.73 o
   8   7   0        668.81        668.13        23.93 o
   9   7   0         17.79         17.34         3.62 o
  10   7   0         54.02         56.21         6.17 o
  11   7   0         29.28         27.68         6.46 o
  12   7   0          7.98          4.89         7.29 o
   0   8   0        289.20        290.77        14.76 o
   1   8   0       1595.26       1577.70        47.66 o
   2   8   0          4.70          7.59         1.94 o
   3   8   0        202.42        220.64         7.52 o
   4   8   0        189.35        207.92         7.26 o
   5   8   0       1193.73       1135.29        34.08 o
   6   8   0        197.29        207.42         6.54 o
   7   8   0       1376.08       1335.74        38.32 o
   8   8   0        258.27        232.72        17.92 o
   9   8   0        801.94        776.62        40.60 o
  10   8   0         19.16         21.37         6.41 o
  11   8   0         36.99         34.33        10.29 o
  12   8   0         46.22         50.45        12.20 o
   1   9   0         38.25         46.37         3.47 o
   2   9   0       1876.11       2000.78        56.02 o
   3   9   0         39.72         48.74         3.13 o
   4   9   0         24.69         22.51         2.34 o
   5   9   0         52.63         59.90         3.60 o
   6   9   0       1288.85       1258.05        36.14 o
   7   9   0          1.11          1.07         2.34 o
   8   9   0         24.40         35.79         6.67 o
   9   9   0        113.02        110.16        11.39 o
  10   9   0         59.88         54.24        11.36 o
  11   9   0         12.24         15.56        10.71 o
  12   9   0         39.60         37.49        17.41 o
   0  10   0       1860.34       1800.85       114.29 o
   1  10   0        601.67        570.82        19.98 o
   2  10   0        391.35        417.74        14.07 o
   3  10   0         22.08         14.12         2.14 o
   4  10   0         16.11         20.75         2.52 o
   5  10   0        335.41        332.42        14.57 o
   6  10   0         74.96         78.51         7.19 o
   7  10   0       1913.52       1942.09        69.26 o
   8  10   0         30.72         32.04         5.39 o
   9  10   0        431.01        475.05        27.64 o
  10  10   0         17.15          9.02         8.96 o
  11  10   0        107.40        103.11        16.01 o
   1  11   0        495.63        507.03        31.83 o
   2  11   0       1150.06       1093.61        61.54 o
   3  11   0        405.52        401.65        15.01 o
   4  11   0         14.89         11.89         2.68 o
   5  11   0          3.81          0.38         2.33 o
   6  11   0        255.84        243.12        11.84 o
   7  11   0        498.44        469.01        19.60 o
   8  11   0         30.55         40.58         6.85 o
   9  11   0        888.43        879.10        54.39 o
  10  11   0        204.42        206.23        35.48 o
  11  11   0        110.21         93.96        16.55 o
   0  12   0       1995.90       1867.11        82.90 o
   1  12   0          8.26          0.17         1.92 o
   2  12   0         79.84         70.13         7.49 o
   3  12   0          1.64          4.42         2.26 o
   4  12   0         32.73         24.73         3.63 o
   5  12   0        194.28        188.21        10.01 o
   6  12   0        716.32        737.14        36.45 o
   7  12   0         74.05         69.54         7.96 o
   8  12   0        926.03        930.94        55.09 o
   9  12   0         80.10         61.60        20.09 o
  10  12   0        124.04        122.88        16.96 o
   1  13   0         37.03         25.54         4.71 o
   2  13   0        497.35        484.66        21.23 o
   3  13   0          0.59          0.67         2.71 o
   4  13   0          7.45          6.23         2.99 o
   5  13   0        638.90        566.82        30.49 o
   6  13   0         53.45         63.60         7.65 o
   7  13   0          4.57          8.47         4.73 o
   8  13   0          0.01          3.12         5.99 o
   9  13   0         57.38         51.31        11.14 o
   0  14   0         59.97         30.80        10.71 o
   1  14   0          5.65         10.77         6.18 o
   2  14   0        174.77        158.29         9.90 o
   3  14   0        421.96        486.51        21.75 o
   4  14   0         66.99         67.98         6.46 o
   5  14   0        241.73        232.05        15.04 o
   6  14   0         41.24         34.05         7.91 o
   7  14   0        650.52        601.54        67.62 o
   8  14   0         30.80         29.22         9.30 o
   1  15   0        116.41        128.00         7.85 o
   2  15   0         74.08         76.19         9.43 o
   3  15   0         40.35         38.45         5.22 o
   4  15   0         57.57         53.30         6.87 o
   5  15   0          1.18          1.34         4.89 o
   6  15   0          0.75          6.95         6.10 o
   7  15   0         13.31         15.60         7.05 o
   0  16   0        441.06        484.73        46.87 o
   1  16   0         64.48         45.13         6.87 o
   2  16   0         50.98         38.45         5.98 o
   3  16   0        401.72        359.95        20.07 o
   4  16   0         49.97         55.24         7.81 o
   5  16   0        413.08        409.59        28.31 o
   6  16   0        184.53        193.21        30.13 o
   1  17   0         21.51         20.79         8.01 o
   2  17   0        467.39        502.18        25.60 o
   3  17   0         78.65         80.05         8.61 o
   4  17   0          1.76          4.44         5.30 o
   5  17   0          4.90         -2.37         6.10 o
   0  18   0         49.59         72.31        17.41 o
   1  18   0         16.83         22.76         8.96 o
   2  18   0        348.96        440.01        32.19 o
 -13   0   1        470.62        457.95        34.05 o
 -11   0   1        737.20        753.37        38.96 o
  -9   0   1       3265.70       3421.04       195.04 o
  -7   0   1       4283.31       4402.86       200.43 o
  -5   0   1       7764.28       8608.73       395.23 o
  -3   0   1     128100.52     133904.02     11322.92 o
  -1   0   1         32.75         29.03         1.58 o
   1   0   1       1011.79        794.38        95.74 o
   5   0   1        331.27        360.43        18.65 o
   7   0   1         96.14        120.94         8.07 o
   9   0   1        885.20        802.64        40.42 o
  11   0   1       2552.08       2557.12       226.97 o
  13   0   1        576.12        588.69        41.51 o
 -13   1   1        786.87        695.89        32.45 o
 -12   1   1        112.10        115.48        10.50 o
 -11   1   1          1.10         -0.25         3.06 o
 -10   1   1         37.61         49.52         5.45 o
  -9   1   1        186.41        180.19        15.66 o
  -8   1   1       1003.57        937.01        31.88 o
  -7   1   1       5599.41       5597.75       178.85 o
  -6   1   1      12372.25      12572.53       399.29 o
  -5   1   1       1221.87       1178.21        42.27 o
  -4   1   1       1886.94       1986.29       110.58 o
  -2   1   1         70.79         63.78         3.09 o
  -1   1   1        617.37        585.91        22.42 o
   0   1   1       2955.88       1168.98        99.09 o
   1   1   1       3125.76       1502.07        63.19 o
   2   1   1      16408.91      17634.40      1286.82 o
   3   1   1        772.92        690.41        44.63 o
   4   1   1        426.52        432.22        23.68 o
   5   1   1       4510.62       4990.76       147.05 o
   6   1   1       2223.58       2274.88        67.96 o
   7   1   1        916.68        969.39        30.12 o
   8   1   1       1446.08       1498.38        46.02 o
   9   1   1        191.91        195.62         8.43 o
  10   1   1        164.38        170.53        10.07 o
  11   1   1          4.55          1.39         4.16 o
  12   1   1          0.19         -3.92         4.63 o
  13   1   1         26.51         14.70         6.90 o
 -13   2   1         65.10         83.21         9.25 o
 -12   2   1        685.43        660.37        29.96 o
 -11   2   1         12.02          9.32         4.16 o
 -10   2   1         99.29         92.00         7.41 o
  -9   2   1         67.86         59.16         4.92 o
  -8   2   1        682.66        641.79        22.71 o
  -7   2   1          0.67         -0.54         1.54 o
  -6   2   1       2764.08       2700.12        95.93 o
  -5   2   1        877.09        844.39        35.05 o
  -4   2   1       4654.81       5007.00       284.75 o
  -3   2   1        996.64       1095.40        54.89 o
  -2   2   1       2642.32       2791.41       137.09 o
  -1   2   1       3133.96       3078.03       147.27 o
   0   2   1       4086.58       3620.01       216.35 o
   1   2   1       1416.17       1144.72        47.48 o
   2   2   1      25218.37      25081.80      1498.38 o
   3   2   1         23.87         32.18         7.55 o
   4   2   1         58.42         77.54         5.14 o
   5   2   1        443.68        502.13        15.10 o
   6   2   1        490.47        443.51        16.04 o
   7   2   1        184.46        199.09         8.81 o
   8   2   1         92.35         79.41         4.76 o
   9   2   1        220.71        231.98        11.67 o
  10   2   1       1038.38        983.61        44.08 o
  11   2   1        319.12        308.54        17.33 o
  12   2   1        464.57        427.06        21.75 o
  13   2   1        275.13        294.73        19.17 o
 -13   3   1        185.10        180.14        14.14 o
 -12   3   1         25.26         35.20         6.85 o
 -11   3   1         56.26         57.77         7.18 o
 -10   3   1        200.35        195.82        11.95 o
  -9   3   1        955.82        859.07        33.28 o
  -8   3   1          1.13         -0.86         1.68 o
  -7   3   1       2322.43       2312.19        69.03 o
  -6   3   1        122.04        110.61         5.05 o
  -5   3   1        865.38        797.78        24.67 o
  -4   3   1        736.70        839.52        35.69 o
  -3   3   1       1046.25       1094.46        41.20 o
  -2   3   1       7238.00       7990.55       382.09 o
   0   3   1        445.56        403.31        17.73 o
   1   3   1       1020.47        955.35        40.63 o
   2   3   1        971.71        854.68        55.47 o
   3   3   1        675.58        581.11        25.51 o
   4   3   1       1421.94       1553.57        43.66 o
   5   3   1        103.86        105.22         5.19 o
   6   3   1       2265.68       2421.24        84.30 o
   7   3   1        106.28        104.94         5.68 o
   8   3   1         44.08         36.89         3.61 o
   9   3   1          4.96          4.05         2.55 o
  10   3   1        224.80        226.32        11.09 o
  11   3   1          7.92         -3.93         3.93 o
  12   3   1          0.42          3.02         5.11 o
  13   3   1         88.40         80.75         9.86 o
 -13   4   1         15.31          9.63         6.03 o
 -12   4   1         32.54         30.27         7.45 o
 -11   4   1         27.07         22.55         5.54 o
 -10   4   1          0.17          0.33         2.46 o
  -9   4   1         90.92         99.46         6.62 o
  -8   4   1         35.13         38.64         4.70 o
  -7   4   1          0.64          3.03         1.66 o
  -6   4   1        727.99        729.17        19.95 o
  -5   4   1       1645.03       1868.72        54.84 o
  -4   4   1         31.46         28.59         4.69 o
  -3   4   1        812.45        818.99        25.40 o
  -2   4   1        564.65        578.58        21.75 o
  -1   4   1       1587.60       1626.76        52.43 o
   0   4   1        843.32        892.72        29.11 o
   1   4   1       1220.32       1133.74        32.70 o
   2   4   1        673.51        580.67        21.85 o
   3   4   1        445.12        477.57        18.38 o
   4   4   1       1110.62       1119.00        31.76 o
   5   4   1         64.84         61.57         3.51 o
   6   4   1        625.47        685.98        22.17 o
   7   4   1       1112.14       1153.56        35.73 o
   8   4   1        854.43        851.18        27.33 o
   9   4   1        324.93        277.11        11.94 o
  10   4   1         14.54          8.60         3.18 o
  11   4   1         46.07         40.28         5.77 o
  12   4   1        122.29        121.67        11.32 o
  13   4   1        139.94        136.13        17.39 o
 -13   5   1         52.45         66.51        11.08 o
 -12   5   1         86.83         82.51        10.29 o
 -11   5   1         81.16         76.47         7.99 o
 -10   5   1        965.69        959.01        38.75 o
  -9   5   1        111.10        112.72         7.21 o
  -8   5   1        426.64        359.27        14.18 o
  -7   5   1         22.00         20.48         3.55 o
  -6   5   1         59.88         46.11         2.81 o
  -5   5   1        604.82        651.37        17.89 o
  -4   5   1        225.02        227.32         7.62 o
  -3   5   1        596.36        613.85        17.78 o
  -2   5   1       4373.34       4687.70       147.62 o
  -1   5   1       1023.06       1176.21        33.23 o
   0   5   1       6735.73       5987.35       189.66 o
   1   5   1       2039.86       2199.78        70.16 o
   2   5   1        126.48        142.14         8.55 o
   3   5   1          2.34          0.63         0.95 o
   4   5   1         44.48         60.46         2.99 o
   5   5   1       1117.53       1169.59        33.17 o
   6   5   1          0.05          1.44         1.27 o
   7   5   1         64.21         81.93         4.98 o
   8   5   1          1.11         -1.93         2.02 o
   9   5   1         15.14         11.03         3.23 o
  10   5   1        196.89        181.55        10.74 o
  11   5   1          4.07          6.52         4.24 o
  12   5   1        101.25         79.54         9.30 o
  13   5   1          7.77         10.16         6.36 o
 -13   6   1          0.14         -5.13         5.13 o
 -12   6   1         32.89         45.06         8.22 o
 -11   6   1         55.62         45.11         6.79 o
 -10   6   1        183.18        199.29        10.78 o
  -9   6   1          3.02          4.32         2.85 o
  -8   6   1        111.53        102.40         6.69 o
  -7   6   1        494.43        497.99        15.16 o
  -6   6   1        952.57       1023.53        27.82 o
  -5   6   1        223.64        220.90         7.94 o
  -4   6   1        263.80        275.04         8.41 o
  -3   6   1         26.79         54.64         2.75 o
  -2   6   1         62.42         61.30         2.83 o
  -1   6   1       2535.79       2518.16        68.87 o
   0   6   1       5148.68       5855.05       193.23 o
   1   6   1       6069.09       6070.62       190.68 o
   2   6   1       3661.45       3637.62       154.60 o
   3   6   1       1143.00       1281.09        35.96 o
   4   6   1        610.61        703.07        19.11 o
   5   6   1          7.65          6.94         2.51 o
   6   6   1        114.62        135.45         6.83 o
   7   6   1        787.58        752.71        24.22 o
   8   6   1        566.15        534.99        19.99 o
   9   6   1        426.92        451.67        17.78 o
  10   6   1          5.25          5.68         3.21 o
  11   6   1          0.18          0.40         3.87 o
  12   6   1        114.19        136.63        11.85 o
 -12   7   1        115.36        105.36        15.60 o
 -11   7   1        143.75        120.33        10.19 o
 -10   7   1        208.67        206.57        18.07 o
  -9   7   1       1570.27       1614.04        59.40 o
  -8   7   1        133.92        129.43         7.53 o
  -7   7   1       1848.14       1889.17        57.76 o
  -6   7   1        364.45        315.91        10.66 o
  -5   7   1        110.67        139.19         6.38 o
  -4   7   1       1132.23       1196.42        35.93 o
  -3   7   1        132.11        113.40         4.59 o
  -2   7   1        957.41        984.81        26.43 o
  -1   7   1       7918.77       8690.65       289.51 o
   0   7   1       1153.22       1190.77        33.55 o
   1   7   1        732.91        788.44        24.51 o
   2   7   1       1235.29       1349.81        40.62 o
   3   7   1       1268.50       1381.72        36.39 o
   4   7   1        172.73        163.26         5.65 o
   5   7   1          1.62          1.42         1.26 o
   6   7   1         18.72         17.24         2.17 o
   7   7   1        140.21        134.35         6.56 o
   8   7   1         95.07         88.80         6.29 o
   9   7   1          8.88          6.34         3.35 o
  10   7   1         11.84          8.85         4.14 o
  11   7   1          0.01         -4.99         5.67 o
  12   7   1          1.48          0.00         5.19 o
 -12   8   1         48.34         77.66        18.75 o
 -11   8   1         54.09         36.15        10.42 o
 -10   8   1         23.03         30.24        11.38 o
  -9   8   1          3.27          1.34         6.70 o
  -8   8   1        352.69        385.24        25.34 o
  -7   8   1          8.54         14.78         2.79 o
  -6   8   1        312.19        323.17        10.61 o
  -5   8   1         38.34         38.96         2.74 o
  -4   8   1        459.35        395.54        13.46 o
  -3   8   1        326.55        356.59        11.01 o
  -2   8   1          0.64          4.26         1.06 o
  -1   8   1        144.66        145.48         5.41 o
   0   8   1        261.71        249.57         7.34 o
   1   8   1        181.83        188.51         7.01 o
   2   8   1       1443.94       1514.74        45.98 o
   3   8   1       1066.17       1085.40        34.63 o
   4   8   1       1111.50       1112.32        31.89 o
   5   8   1        799.88        837.68        23.07 o
   6   8   1        482.02        466.51        15.76 o
   7   8   1         26.65         29.70         2.55 o
   8   8   1        141.98        164.34        12.97 o
   9   8   1         71.33         65.08         6.03 o
  10   8   1        342.72        337.55        23.00 o
  11   8   1        453.08        456.10        20.69 o
  12   8   1        419.25        395.60        44.64 o
 -12   9   1         23.03         36.15        17.41 o
 -11   9   1          9.35          2.68         8.52 o
 -10   9   1         14.67         10.27         7.05 o
  -9   9   1          1.93         -1.26         4.71 o
  -8   9   1         14.13          1.34         3.57 o
  -7   9   1        850.77        815.81        31.29 o
  -6   9   1          4.70          4.59         2.18 o
  -5   9   1       1991.21       2007.95        59.89 o
  -4   9   1         31.67         36.65         3.20 o
  -3   9   1         62.05         64.14         3.61 o
  -2   9   1        457.94        478.30        18.99 o
  -1   9   1          0.11          2.03         1.26 o
   0   9   1          4.37          3.61         0.83 o
   1   9   1        312.33        334.69        11.94 o
   2   9   1         19.31         12.46         3.25 o
   3   9   1       1312.05       1283.78        36.19 o
   4   9   1         54.47         55.20         3.19 o
   5   9   1        811.37        729.86        23.25 o
   6   9   1         13.70         13.38         2.29 o
   7   9   1        978.55        968.53        31.05 o
   8   9   1        238.40        229.75        16.59 o
   9   9   1        637.38        611.15        49.74 o
  10   9   1        140.17        142.14        17.04 o
  11   9   1         16.17          0.70         8.69 o
 -11  10   1         75.18         54.23        13.26 o
 -10  10   1        337.63        371.86        28.36 o
  -9  10   1        149.18        176.01        15.11 o
  -8  10   1         24.05         23.35         5.22 o
  -7  10   1         88.89         86.88        10.30 o
  -6  10   1       1341.71       1214.06        53.87 o
  -5  10   1          3.65          4.98         1.69 o
  -4  10   1        420.50        426.55        14.37 o
  -3  10   1         37.35         46.94         3.48 o
  -2  10   1         60.91         61.25         4.00 o
  -1  10   1        191.59        230.02         9.81 o
   0  10   1        314.04        335.95        11.19 o
   1  10   1       1553.73       1454.67        43.80 o
   2  10   1       1276.81       1126.45        34.53 o
   3  10   1        360.91        358.82        13.34 o
   4  10   1       1112.30       1213.03        36.51 o
   5  10   1         95.70         94.59         5.75 o
   6  10   1          3.67          5.52         2.28 o
   7  10   1        288.43        283.02        12.88 o
   8  10   1         19.36         19.28         6.68 o
   9  10   1         53.51         43.77         9.33 o
  10  10   1        209.36        233.34        22.72 o
  11  10   1         13.86          7.36         7.10 o
 -11  11   1         46.38         29.46        12.31 o
 -10  11   1        117.42        130.82        21.42 o
  -9  11   1         59.92         78.02        22.09 o
  -8  11   1        382.43        444.95        20.99 o
  -7  11   1        127.73        120.97         8.18 o
  -6  11   1        932.35        890.43        52.09 o
  -5  11   1       2504.23       2215.60        88.25 o
  -4  11   1        234.38        212.09        11.78 o
  -3  11   1        381.98        371.41        17.46 o
  -2  11   1        139.86        115.67         6.42 o
  -1  11   1        189.03        210.44        10.19 o
   0  11   1       1475.51       1512.25        49.63 o
   1  11   1        354.02        369.83        14.77 o
   2  11   1         71.84         66.11         4.92 o
   3  11   1        385.51        351.86        14.55 o
   4  11   1        408.07        433.60        17.44 o
   5  11   1         10.30         17.28         3.39 o
   6  11   1        144.12        129.44         8.03 o
   7  11   1         26.11         24.41         4.42 o
   8  11   1          0.04          1.24         4.11 o
   9  11   1        347.72        314.20        47.54 o
  10  11   1         12.66          6.70         9.33 o
 -10  12   1         42.67         39.50        11.88 o
  -9  12   1         42.53         34.33         9.27 o
  -8  12   1        429.23        385.20        18.87 o
  -7  12   1         42.76         32.90         5.81 o
  -6  12   1        205.50        191.50        27.78 o
  -5  12   1        166.90        156.42         8.83 o
  -4  12   1        129.61        110.74         8.39 o
  -3  12   1        321.68        265.85        14.51 o
  -2  12   1        303.02        261.26        12.37 o
  -1  12   1         41.63         45.44         4.61 o
   0  12   1        601.13        590.60        24.91 o
   1  12   1         82.63         77.70         6.38 o
   2  12   1         67.52         66.14         5.44 o
   3  12   1       2725.45       2685.31        92.67 o
   4  12   1        164.21        155.85         9.49 o
   5  12   1        467.23        398.09        16.70 o
   6  12   1          6.84          3.60         2.97 o
   7  12   1        163.28        165.65        13.02 o
   8  12   1        148.14        150.48        15.76 o
   9  12   1         54.30         74.99        21.42 o
  10  12   1         40.56         41.51        20.09 o
  -9  13   1         56.30         61.72        16.07 o
  -8  13   1        317.37        273.44        38.83 o
  -7  13   1         47.80         60.59         7.82 o
  -6  13   1         53.08         50.63         6.87 o
  -5  13   1        387.48        387.06        23.80 o
  -4  13   1        441.70        418.72        19.29 o
  -3  13   1         15.60         24.16         4.45 o
  -2  13   1        132.23        104.66         7.32 o
  -1  13   1         48.01         63.22         4.87 o
   0  13   1         16.24         21.92         2.90 o
   1  13   1          3.83         12.26         3.23 o
   2  13   1       1692.09       1537.69        68.75 o
   3  13   1          0.70          6.90         2.78 o
   4  13   1        448.68        400.38        17.00 o
   5  13   1        473.37        486.09        23.17 o
   6  13   1        485.81        489.12        23.30 o
   7  13   1        107.42         99.13        11.04 o
   8  13   1        121.98        126.19        15.76 o
   9  13   1          2.76          1.34        10.04 o
  -9  14   1        133.03        103.10        14.11 o
  -8  14   1          2.13          7.88         7.36 o
  -7  14   1          1.19          8.87         6.89 o
  -6  14   1        240.24        245.12        40.84 o
  -5  14   1        183.73        141.76        14.11 o
  -4  14   1         46.75         48.97         8.72 o
  -3  14   1         49.79         56.89         7.15 o
  -2  14   1          6.90         10.78         3.00 o
  -1  14   1         70.58         62.93         7.15 o
   0  14   1         17.01         26.77         4.71 o
   1  14   1        333.95        323.94        15.10 o
   2  14   1        187.55        213.36        11.67 o
   3  14   1         47.43         35.78         4.93 o
   4  14   1        550.86        577.96        25.66 o
   5  14   1        332.71        306.79        16.20 o
   6  14   1        614.50        741.33        60.93 o
   7  14   1         18.74          8.54        10.04 o
   8  14   1        133.48        141.72        16.34 o
  -8  15   1         66.29         68.99        14.73 o
  -7  15   1         96.74        121.85        14.37 o
  -6  15   1         41.48         40.08         8.66 o
  -5  15   1        464.11        483.27        40.17 o
  -4  15   1         22.70         19.94         5.30 o
  -3  15   1        123.97        119.48         8.59 o
  -2  15   1         10.47          6.43         3.15 o
  -1  15   1        382.51        371.10        21.35 o
   0  15   1        143.73        143.85        11.74 o
   1  15   1         42.33         52.33         5.29 o
   2  15   1         34.31         32.61         7.34 o
   3  15   1        430.04        494.06        25.77 o
   4  15   1          0.63         -3.55         3.55 o
   5  15   1        472.66        452.39        21.83 o
   6  15   1        273.10        286.37        22.78 o
   7  15   1         64.11         69.39        14.06 o
  -6  16   1          0.34         -1.34         6.03 o
  -5  16   1        114.77        130.72        15.40 o
  -4  16   1         69.27         70.44         8.61 o
  -3  16   1          8.37          2.78         6.10 o
  -2  16   1        229.84        219.18        12.36 o
  -1  16   1          2.58          8.59         5.50 o
   0  16   1         73.38         71.64        11.36 o
   1  16   1         68.05         77.57         6.00 o
   2  16   1         37.03         31.16         5.79 o
   3  16   1        372.46        407.90        22.42 o
   4  16   1         15.83         17.55         5.30 o
   5  16   1          0.05         -3.71         3.71 o
   6  16   1        428.90        464.17        41.51 o
  -5  17   1          0.01          2.45         7.91 o
  -4  17   1        267.47        312.49        23.47 o
  -3  17   1        416.48        434.30        26.93 o
  -2  17   1        104.45        103.81        14.11 o
  -1  17   1         12.78          2.68         5.68 o
   0  17   1         22.07         18.75         7.57 o
   1  17   1         25.35         28.79         8.52 o
   2  17   1        102.32        123.19        10.16 o
   3  17   1        359.73        411.06        22.65 o
   4  17   1          6.10         -3.24         5.18 o
  -2  18   1        140.64        132.39        24.77 o
  -1  18   1        588.20        652.12        52.89 o
   0  18   1          1.84          2.27         6.10 o
   1  18   1         48.62         47.93        10.42 o
   2  18   1         76.36         70.84        12.31 o
 -14   0   2        275.39        282.44        30.13 o
 -12   0   2        931.72        925.94        56.33 o
 -10   0   2        943.28        879.61       149.30 o
  -8   0   2        701.26        663.23        41.75 o
  -6   0   2        304.04        387.53        25.36 o
  -4   0   2       4396.37       4479.37       175.30 o
  -2   0   2         52.19         22.38         3.71 o
   0   0   2        487.85        417.84        15.54 o
   2   0   2       1138.88       1121.44       138.59 o
   4   0   2       1168.85       1301.80        47.04 o
   6   0   2       1291.48       1324.29        53.31 o
   8   0   2       2394.65       2360.53        94.14 o
  10   0   2        807.02        787.61        39.23 o
  12   0   2        380.55        348.64        28.22 o
 -14   1   2          0.01          2.20         6.06 o
 -13   1   2        101.24        114.12        11.20 o
 -12   1   2         71.59         85.81        14.55 o
 -11   1   2        780.77        752.40        30.45 o
 -10   1   2       1032.28       1026.23        44.55 o
  -9   1   2        545.09        556.12        25.75 o
  -8   1   2        235.26        238.35        10.99 o
  -7   1   2        826.63        843.11        28.58 o
  -6   1   2        249.75        315.72        13.06 o
  -5   1   2       2548.80       2651.52       105.82 o
  -4   1   2          0.09         -1.58         1.58 o
  -3   1   2       6791.69       7222.36       323.79 o
  -2   1   2         28.47         43.39         2.78 o
  -1   1   2      14839.03      13524.00       806.71 o
   0   1   2         38.80         37.32         3.30 o
   1   1   2      15074.54      14532.03      1205.14 o
   2   1   2       1327.80       1213.43        81.81 o
   3   1   2         42.59         49.24         3.34 o
   4   1   2       1421.83       1481.80        41.28 o
   5   1   2       1997.54       2042.02        57.73 o
   6   1   2        115.68        103.41         5.05 o
   7   1   2        306.14        263.83         9.31 o
   8   1   2        263.41        250.37         9.55 o
   9   1   2        108.39        111.50         6.28 o
  10   1   2        235.94        253.66        15.51 o
  11   1   2         31.67         22.55         7.15 o
  12   1   2          5.57          1.13         5.23 o
  13   1   2        230.16        243.55        17.18 o
 -14   2   2          0.02         -6.43         7.05 o
 -13   2   2        155.10        163.06        18.66 o
 -12   2   2         99.82         95.82        11.06 o
 -11   2   2        407.95        376.69        17.56 o
 -10   2   2        119.42        107.88         8.23 o
  -9   2   2          8.89          3.42         3.05 o
  -8   2   2          9.28          6.97         2.52 o
  -7   2   2         58.21         69.07         5.21 o
  -6   2   2         17.81         33.81         3.34 o
  -5   2   2        407.78        560.59        27.10 o
  -4   2   2          2.47          7.87         5.17 o
  -3   2   2       1681.61       1656.07        80.31 o
  -2   2   2       5086.74       2622.30       126.41 o
  -1   2   2       2385.28       1349.95        81.90 o
   0   2   2         59.88         71.93         3.74 o
   1   2   2        532.29        522.35        22.72 o
   2   2   2        339.32        391.25        16.70 o
   3   2   2        362.45        393.15        11.73 o
   4   2   2         18.84         18.64         1.89 o
   5   2   2          0.05          1.81         1.12 o
   6   2   2        447.34        454.92        13.44 o
   7   2   2         20.43         17.47         2.66 o
   8   2   2        115.43        109.03         5.77 o
   9   2   2        485.77        449.91        16.23 o
  10   2   2         19.89         18.53         3.62 o
  11   2   2         76.98         84.52         8.82 o
  12   2   2         95.31         87.18         9.69 o
  13   2   2         69.21         70.24         9.88 o
 -13   3   2         24.67         25.18        10.48 o
 -12   3   2         87.97        115.42        13.00 o
 -11   3   2          6.20          3.97         4.16 o
 -10   3   2        361.51        369.43        16.68 o
  -9   3   2        662.18        681.56        28.25 o
  -8   3   2       1484.13       1501.62        55.05 o
  -7   3   2        107.74        115.32         7.25 o
  -6   3   2         41.49         32.97         3.11 o
  -5   3   2       2173.96       2254.19        66.26 o
  -4   3   2       2050.29       1957.79        76.60 o
  -3   3   2        293.08        367.63        17.38 o
  -2   3   2       3931.67       3995.46       192.35 o
  -1   3   2       2375.79       2277.80       365.56 o
   1   3   2       1270.62       1157.07        44.03 o
   2   3   2       3295.43       2080.90        77.05 o
   3   3   2       3589.36       3037.00       121.36 o
   4   3   2          2.36          2.10         1.19 o
   5   3   2       1322.43       1436.31        40.07 o
   6   3   2        719.16        725.24        20.45 o
   7   3   2        246.83        300.95        10.35 o
   8   3   2        309.27        313.00        11.04 o
   9   3   2        183.30        177.91         9.02 o
  10   3   2        147.46        131.87         9.42 o
  11   3   2         63.40         75.48         7.38 o
  12   3   2         61.02         50.80        14.09 o
  13   3   2          2.34          2.01         5.98 o
 -13   4   2         59.24         63.70        10.23 o
 -12   4   2         14.95          9.00         5.79 o
 -11   4   2        351.14        350.64        18.33 o
 -10   4   2        283.59        276.64        13.66 o
  -9   4   2        132.30        112.21        10.62 o
  -8   4   2       3927.23       3984.46       141.04 o
  -7   4   2        368.78        333.43        12.91 o
  -6   4   2        228.39        229.35         9.58 o
  -5   4   2         18.08         29.38         2.34 o
  -4   4   2       2095.82       2159.40        63.17 o
  -3   4   2         10.63         10.59         1.27 o
  -2   4   2        448.90        438.48        13.20 o
  -1   4   2       1268.27       1255.77        60.98 o
   0   4   2         22.05         33.41         1.64 o
   1   4   2       1135.67       1089.19        39.89 o
   2   4   2        933.47        960.46        40.09 o
   3   4   2        532.29        602.55        17.73 o
   4   4   2       2982.83       3276.60        96.70 o
   5   4   2        584.28        630.98        18.88 o
   6   4   2        119.99        119.73         5.75 o
   7   4   2         63.50         63.62         3.86 o
   8   4   2        369.29        371.44        13.70 o
   9   4   2        470.69        458.94        16.67 o
  10   4   2         42.55         48.01         4.80 o
  11   4   2         47.75         46.83         6.35 o
  12   4   2          6.27          5.24         5.54 o
  13   4   2          0.01         -2.82        10.71 o
 -13   5   2        515.46        555.10        31.39 o
 -12   5   2         13.55          9.20         6.31 o
 -11   5   2          3.67          3.90         3.74 o
 -10   5   2         56.96         50.83         5.75 o
  -9   5   2        174.54        184.98         9.29 o
  -8   5   2        116.04        131.68         7.51 o
  -7   5   2       1435.06       1473.90        44.52 o
  -6   5   2        245.07        227.34         8.51 o
  -5   5   2       2791.25       2799.84        71.37 o
  -4   5   2        724.79        881.54        28.64 o
  -3   5   2        508.87        512.41        17.64 o
  -2   5   2       1983.93       2251.34        80.20 o
  -1   5   2       1727.41       1734.55        53.65 o
   0   5   2         28.49         38.36         2.60 o
   1   5   2       8363.53       7945.23       273.37 o
   2   5   2       3052.87       3086.72        97.58 o
   3   5   2        110.51        174.58         6.96 o
   4   5   2         41.39         68.89         3.44 o
   5   5   2        114.37        146.44         5.32 o
   6   5   2         80.07         88.71         5.15 o
   7   5   2        187.50        176.41         7.36 o
   8   5   2        167.29        151.00         8.22 o
   9   5   2        489.19        455.63        16.40 o
  10   5   2         16.69          9.66         3.64 o
  11   5   2        378.40        399.30        18.27 o
  12   5   2         10.10          9.53         5.75 o
 -13   6   2         18.57         15.49         7.79 o
 -12   6   2          3.63          8.23         5.98 o
 -11   6   2          0.75         -0.80         3.93 o
 -10   6   2        115.31        100.83         7.31 o
  -9   6   2         59.20         54.57         6.14 o
  -8   6   2        481.11        474.16        17.71 o
  -7   6   2        447.26        431.42        14.69 o
  -6   6   2        228.04        244.56         8.19 o
  -5   6   2        483.15        525.82        13.16 o
  -4   6   2        201.10        236.89         7.77 o
  -3   6   2       2258.58       2486.58        65.63 o
  -2   6   2        527.85        572.50        16.78 o
  -1   6   2        198.85        253.18        12.12 o
   0   6   2         82.17         78.89         3.23 o
   1   6   2       1423.68       1579.64        44.66 o
   2   6   2       1072.43       1125.56        36.37 o
   3   6   2        124.51        103.43         4.20 o
   4   6   2         49.86         55.84         3.34 o
   5   6   2        437.41        439.81        12.77 o
   6   6   2         30.06         30.27         2.57 o
   7   6   2         29.59         32.48         3.21 o
   8   6   2          3.63          2.84         1.85 o
   9   6   2         22.50         12.43         3.20 o
  10   6   2        116.42        117.64         8.75 o
  11   6   2          0.04         -4.10         4.25 o
  12   6   2          5.23         -0.83         4.79 o
 -13   7   2          0.69         13.39        16.07 o
 -12   7   2        362.61        443.22        46.87 o
 -11   7   2          7.33          4.02         9.37 o
 -10   7   2        357.16        353.81        36.92 o
  -9   7   2        306.31        266.99        19.50 o
  -8   7   2         89.58         89.05         6.04 o
  -7   7   2        697.89        668.28        20.04 o
  -6   7   2       1245.46       1216.71        34.73 o
  -5   7   2         38.89         37.40         2.18 o
  -4   7   2       2478.50       2630.32        67.60 o
  -3   7   2       2844.30       3025.71        84.61 o
  -2   7   2        405.63        463.57        15.71 o
  -1   7   2       7677.30       8294.21       221.09 o
   0   7   2        922.86        960.44        24.88 o
   1   7   2        164.80        133.17         4.77 o
   2   7   2       1146.10       1266.63        37.84 o
   3   7   2        112.38        105.76         4.65 o
   4   7   2         57.46         58.13         4.16 o
   5   7   2       1031.83       1100.21        31.60 o
   6   7   2        235.72        239.47         8.01 o
   7   7   2        635.16        652.30        20.52 o
   8   7   2       1041.65       1016.32        35.30 o
   9   7   2         17.42         16.04         3.38 o
  10   7   2        138.29        145.46         9.33 o
  11   7   2        119.03        140.17        10.63 o
  12   7   2        119.24        113.70        10.03 o
 -12   8   2        158.27        149.97        28.12 o
 -11   8   2         17.40         12.05        13.39 o
 -10   8   2        111.70        129.35        14.65 o
  -9   8   2        259.62        237.31        17.27 o
  -8   8   2        175.40        185.16        12.00 o
  -7   8   2         16.84         28.66         4.16 o
  -6   8   2         97.67         94.07         5.79 o
  -5   8   2        307.66        317.21        10.23 o
  -4   8   2       1149.33       1289.28        33.83 o
  -3   8   2          7.85         13.45         1.65 o
  -2   8   2        587.60        567.22        16.89 o
  -1   8   2         16.80         22.69         1.54 o
   0   8   2       1313.21       1526.09        39.29 o
   1   8   2        169.53        186.95         6.18 o
   2   8   2          6.73         12.44         1.92 o
   3   8   2         94.43         97.18         4.34 o
   4   8   2        526.05        622.84        17.52 o
   5   8   2         78.80         80.57         4.38 o
   6   8   2        347.09        371.03        13.03 o
   7   8   2         57.59         55.06         4.22 o
   8   8   2        166.48        171.99         8.95 o
   9   8   2        229.65        253.57        11.41 o
  10   8   2         39.34         38.62         5.92 o
  11   8   2         35.74         38.85         6.60 o
 -12   9   2         54.53         32.14        17.41 o
 -11   9   2        406.29        402.24        54.90 o
 -10   9   2        396.28        395.70        29.35 o
  -9   9   2          8.95         12.44         5.30 o
  -8   9   2        923.97       1000.52        42.12 o
  -7   9   2        184.95        203.14        10.53 o
  -6   9   2        842.49        785.67        29.28 o
  -5   9   2        244.66        232.63         9.12 o
  -4   9   2        434.63        372.17        12.58 o
  -3   9   2        146.82        160.88         7.77 o
  -2   9   2         86.66         97.22         5.06 o
  -1   9   2       1212.60       1170.88        28.39 o
   0   9   2          0.98          0.52         1.33 o
   1   9   2          0.51         -0.79         1.32 o
   2   9   2       2278.23       2229.36        62.31 o
   3   9   2         45.37         32.93         2.55 o
   4   9   2       3266.92       3184.56        88.74 o
   5   9   2        248.47        239.69         8.75 o
   6   9   2       2085.22       2110.50        59.49 o
   7   9   2         54.16         59.08         4.76 o
   8   9   2        413.51        394.72        23.06 o
   9   9   2          1.67         -3.01         3.47 o
  10   9   2         46.13         48.58         8.61 o
  11   9   2         15.24         21.58         7.76 o
 -11  10   2         20.83         14.97        12.05 o
 -10  10   2        568.02        551.86        37.39 o
  -9  10   2       1003.80        980.31        50.49 o
  -8  10   2       1236.07       1115.84        73.76 o
  -7  10   2        206.16        206.83        10.53 o
  -6  10   2         12.77         18.16         3.31 o
  -5  10   2        497.06        501.35        21.96 o
  -4  10   2         10.14          7.14         2.03 o
  -3  10   2          1.77          1.12         2.20 o
  -2  10   2          0.08          0.81         1.68 o
  -1  10   2         36.61         43.23         2.76 o
   0  10   2         34.07         47.34         3.58 o
   1  10   2        138.19        110.61         5.83 o
   2  10   2       1341.48       1235.46        41.02 o
   3  10   2        677.31        678.94        21.95 o
   4  10   2        280.50        267.77        10.09 o
   5  10   2         11.50         12.16         2.54 o
   6  10   2        116.27        137.38        14.07 o
   7  10   2        409.03        353.78        18.72 o
   8  10   2          4.41         -0.32         4.71 o
   9  10   2          7.67          9.60         6.09 o
  10  10   2         79.11         90.69        11.27 o
  11  10   2        226.76        227.41        22.15 o
 -11  11   2          2.54         -1.70        10.29 o
 -10  11   2        144.23        146.66        17.50 o
  -9  11   2         13.94         29.06         6.87 o
  -8  11   2        442.36        462.14        19.52 o
  -7  11   2        503.44        535.78        27.07 o
  -6  11   2        420.78        432.62        18.01 o
  -5  11   2        733.21        681.64        25.45 o
  -4  11   2        704.56        643.99        24.44 o
  -3  11   2        426.31        448.09        16.05 o
  -2  11   2        405.35        367.60        19.09 o
  -1  11   2        216.94        223.65         9.28 o
   0  11   2        733.88        743.45        27.15 o
   1  11   2       1034.96        950.70        37.43 o
   2  11   2         15.82          6.67         2.18 o
   3  11   2         10.42         12.82         2.84 o
   4  11   2       1789.54       1774.98        62.71 o
   5  11   2        163.65        154.87         8.85 o
   6  11   2        837.38        819.54        30.94 o
   7  11   2        286.18        274.27        15.02 o
   8  11   2        316.59        332.08        40.17 o
   9  11   2        432.28        409.13        31.07 o
  10  11   2         65.35         68.03        10.77 o
 -10  12   2         40.25         25.44        15.40 o
  -9  12   2         24.72         32.97         8.96 o
  -8  12   2          5.64          5.38         4.68 o
  -7  12   2        181.06        186.85        10.73 o
  -6  12   2        360.73        349.27        15.51 o
  -5  12   2        338.01        363.11        17.74 o
  -4  12   2         22.05         34.55         4.58 o
  -3  12   2        461.17        416.17        17.12 o
  -2  12   2        685.78        654.30        27.44 o
  -1  12   2       1415.98       1424.35        60.69 o
   0  12   2        743.09        774.72        47.57 o
   1  12   2          3.45          0.86         2.22 o
   2  12   2          0.24         -2.09         2.09 o
   3  12   2       1733.01       1722.85        61.14 o
   4  12   2         84.86         87.74         6.42 o
   5  12   2        253.19        253.26        14.78 o
   6  12   2          5.75          0.75         2.87 o
   7  12   2       1365.99       1438.44        67.01 o
   8  12   2         30.29         23.96         9.37 o
  -9  13   2         27.73         29.30         8.91 o
  -8  13   2        519.82        548.12        36.82 o
  -7  13   2         18.23         16.60         6.68 o
  -6  13   2        415.81        422.71        23.00 o
  -5  13   2        201.74        187.36        13.13 o
  -4  13   2          6.49         11.90         3.63 o
  -3  13   2        936.65        992.93        40.59 o
  -2  13   2        213.79        182.18         9.96 o
  -1  13   2        413.05        370.27        16.20 o
   0  13   2        172.68        219.78        12.23 o
   1  13   2         54.31         60.82         5.22 o
   2  13   2       1408.16       1577.44        56.33 o
   3  13   2        130.77        114.13         8.94 o
   4  13   2          0.42          1.09         2.78 o
   5  13   2       1143.91       1104.57        56.39 o
   6  13   2         21.46         14.15         4.36 o
   7  13   2        455.09        431.78        34.26 o
   8  13   2        280.58        346.62        27.35 o
   9  13   2          4.74        -13.39        13.39 o
  -9  14   2          5.99          4.82         8.25 o
  -8  14   2        124.12        129.33        24.10 o
  -7  14   2        198.97        206.16        40.84 o
  -6  14   2         20.80         14.65        12.72 o
  -5  14   2         52.73         44.60        18.08 o
  -4  14   2        291.51        281.58        14.56 o
  -3  14   2        329.41        269.95        19.91 o
  -2  14   2         40.68         31.31         3.84 o
  -1  14   2         18.32         25.62         4.86 o
   0  14   2        190.42        176.91         9.56 o
   1  14   2        122.07         84.36         6.63 o
   2  14   2          2.91          1.86         2.78 o
   3  14   2         18.29         25.93         3.93 o
   4  14   2        357.36        352.17        15.63 o
   5  14   2         77.25         94.13         8.75 o
   6  14   2         58.67         49.20         6.91 o
   7  14   2        100.16        127.52        15.76 o
   8  14   2        250.42        242.49        22.50 o
  -8  15   2        599.32        655.84        41.75 o
  -7  15   2        143.74        132.24        30.13 o
  -6  15   2         49.48         44.66         9.12 o
  -5  15   2         96.15         92.96        11.36 o
  -4  15   2        319.07        302.03        22.20 o
  -3  15   2         19.47          6.83         3.45 o
  -2  15   2        477.70        498.61        22.07 o
  -1  15   2         34.22         40.07         8.96 o
   0  15   2        234.28        199.32        15.51 o
   1  15   2        380.13        365.54        17.17 o
   2  15   2        632.54        627.58        26.92 o
   3  15   2        278.40        309.42        16.31 o
   4  15   2        532.26        528.44        24.31 o
   5  15   2         23.88         22.28         5.13 o
   6  15   2        263.40        287.59        23.47 o
   7  15   2         13.88         24.10         8.38 o
  -6  16   2        175.56        203.56        18.75 o
  -5  16   2         29.23         36.47         9.91 o
  -4  16   2          0.78         -2.41         6.68 o
  -3  16   2         53.06         60.14         7.10 o
  -2  16   2         75.40         91.59         9.85 o
  -1  16   2          0.05          0.67         5.68 o
   0  16   2          4.95          0.67         4.33 o
   1  16   2          9.53          2.82         3.71 o
   2  16   2          7.71          7.42         4.51 o
   3  16   2         52.90         59.79         7.82 o
   4  16   2          0.59         -2.17         4.02 o
   5  16   2         64.30         77.46         8.39 o
   6  16   2          0.11          5.58         6.25 o
  -5  17   2        206.90        220.70        27.45 o
  -4  17   2         11.10         20.09        13.39 o
  -3  17   2         78.32         82.58         8.08 o
  -2  17   2        148.95        140.49        26.11 o
  -1  17   2         45.70         48.02        12.05 o
   0  17   2        332.77        357.26        26.97 o
   1  17   2        211.65        223.57        21.29 o
   2  17   2         11.54         15.44         5.44 o
   3  17   2        287.19        262.81        17.76 o
   4  17   2          3.52         -1.55         5.11 o
  -2  18   2         46.62         38.88         9.47 o
  -1  18   2          9.91          3.84         7.05 o
   0  18   2         77.06         85.65        15.40 o
   1  18   2        308.30        348.26        42.85 o
 -13   0   3        741.86        841.26        52.54 o
 -11   0   3        606.96        574.32        39.46 o
  -9   0   3        823.52        827.84        55.57 o
  -7   0   3        329.08        311.60        19.48 o
  -5   0   3       3186.99       3131.35       155.12 o
  -3   0   3      13118.58      13119.46       702.21 o
   1   0   3       4827.97       4746.84       267.63 o
   3   0   3       2515.74       2602.50       187.93 o
   5   0   3       4043.70       4434.93       156.91 o
   7   0   3       1181.36       1223.66        50.19 o
   9   0   3       1991.38       2042.53        82.46 o
  11   0   3         62.85         53.38        11.38 o
  13   0   3          8.49         11.81        12.05 o
 -14   1   3        164.58        160.77        13.86 o
 -13   1   3         93.92        116.39        12.61 o
 -12   1   3         10.91         12.23         7.36 o
 -11   1   3        153.20        168.90        12.13 o
 -10   1   3         15.64         18.82         4.71 o
  -9   1   3         24.59         25.09         4.51 o
  -8   1   3          4.44          6.94         2.89 o
  -7   1   3       1028.33        982.41        36.06 o
  -6   1   3        446.93        500.54        19.17 o
  -5   1   3       1835.27       1892.34        59.43 o
  -4   1   3       5433.25       5810.11       197.42 o
  -3   1   3         18.59         24.21         2.96 o
  -2   1   3      10947.99       4135.99       574.45 o
  -1   1   3       6793.50       3141.31       183.94 o
   0   1   3       2983.04       2699.23       147.47 o
   1   1   3        372.51        332.47        13.62 o
   2   1   3       1511.15       1326.49        69.39 o
   3   1   3       1499.72       1534.96        43.09 o
   4   1   3        537.03        517.29        16.89 o
   5   1   3        105.21         99.93         4.79 o
   6   1   3         30.38         26.98         2.13 o
   7   1   3         70.66         73.55         5.62 o
   8   1   3        106.52        106.92         5.98 o
   9   1   3        396.84        401.61        14.00 o
  10   1   3        134.47        129.72         7.37 o
  11   1   3        433.88        436.44        19.26 o
  12   1   3          9.99          9.82         5.57 o
  13   1   3          3.66         -2.27         6.10 o
 -14   2   3        412.20        459.99        24.84 o
 -13   2   3         45.60         44.12         8.94 o
 -12   2   3        492.50        543.71        29.63 o
 -11   2   3         34.62         31.22         5.66 o
 -10   2   3         51.54         45.04         6.76 o
  -9   2   3        102.46        108.69         8.51 o
  -8   2   3       1085.10       1044.92        40.93 o
  -7   2   3        127.28        125.81         7.25 o
  -6   2   3       3228.51       3288.66       103.14 o
  -5   2   3       1443.65       1598.63        47.53 o
  -4   2   3          5.39         16.09         1.73 o
  -3   2   3       2886.50       2156.42        96.95 o
  -2   2   3       2044.84       2293.52       138.23 o
  -1   2   3       2412.27       2150.32       131.23 o
   0   2   3       2190.52       1730.55        98.38 o
   1   2   3         50.18         76.27         4.83 o
   2   2   3       1677.69       1424.97        51.81 o
   3   2   3        288.19        311.55        11.70 o
   4   2   3         21.94         17.50         2.01 o
   5   2   3        596.40        632.48        18.80 o
   6   2   3          1.17          2.80         1.48 o
   7   2   3         90.80         97.48         5.41 o
   8   2   3        213.30        214.04         8.78 o
   9   2   3        158.82        162.37         7.96 o
  10   2   3          0.02         -0.14         2.67 o
  11   2   3        103.71        107.86         8.96 o
  12   2   3         24.67         19.81         6.17 o
 -14   3   3          0.06          2.26         7.40 o
 -13   3   3        116.68        108.89        12.18 o
 -12   3   3        311.34        284.37        18.52 o
 -11   3   3        107.61        111.86         8.86 o
 -10   3   3        240.63        251.15        16.81 o
  -9   3   3        490.86        495.09        30.73 o
  -8   3   3          4.47          0.67         2.19 o
  -7   3   3          0.91          2.28         1.91 o
  -6   3   3        527.56        547.62        17.26 o
  -5   3   3       5477.31       5584.88       186.44 o
  -4   3   3       2308.92       2353.09        79.68 o
  -3   3   3       2769.06       2768.15       109.57 o
  -2   3   3       2183.61       2175.99        82.97 o
  -1   3   3        711.59        657.13        22.56 o
   0   3   3       1572.76       1617.76        75.10 o
   1   3   3        851.68        748.25        32.64 o
   2   3   3        617.68        668.20        22.59 o
   3   3   3       1091.75       1103.68        31.24 o
   4   3   3         17.71         15.07         1.93 o
   5   3   3          5.24         -0.08         1.46 o
   6   3   3        193.93        209.37         7.77 o
   7   3   3        454.73        454.54        13.96 o
   8   3   3        203.04        227.25         9.07 o
   9   3   3         78.30         79.14         5.63 o
  10   3   3          0.00          3.53         3.12 o
  11   3   3        147.76        153.27        10.76 o
  12   3   3         47.35         40.06         7.74 o
 -13   4   3        117.64        123.63        13.34 o
 -12   4   3         69.61         81.40        11.93 o
 -11   4   3        514.84        496.24        23.51 o
 -10   4   3         67.38         65.50         6.33 o
  -9   4   3        884.33        877.06        30.51 o
  -8   4   3       1350.05       1271.37        46.67 o
  -7   4   3        332.99        288.16        12.40 o
  -6   4   3       2155.58       2172.47        63.46 o
  -5   4   3        178.96        155.83         6.12 o
  -4   4   3          2.16         -1.50         1.50 o
  -3   4   3         50.45         56.65         3.17 o
  -2   4   3         54.63         93.72         3.31 o
  -1   4   3       1007.89       1018.15        31.93 o
   0   4   3       1780.60       1612.44        53.46 o
   1   4   3        125.47        170.69         7.83 o
   2   4   3          6.85         12.49         1.88 o
   3   4   3       1388.59       1644.55        49.66 o
   4   4   3          5.00          1.76         1.25 o
   5   4   3       2101.89       2278.52        62.63 o
   6   4   3          3.72          3.52         1.67 o
   7   4   3         33.07         24.33         2.76 o
   8   4   3        221.13        209.20         9.01 o
   9   4   3        341.77        331.26        11.99 o
  10   4   3          5.47          2.43         3.80 o
  11   4   3          2.64         -0.32         4.25 o
  12   4   3        254.16        234.45        16.05 o
 -13   5   3         13.44          3.75         6.61 o
 -12   5   3         35.33         31.62         7.27 o
 -11   5   3         10.61          0.78         4.25 o
 -10   5   3        107.94         93.34         7.63 o
  -9   5   3         37.17         37.58         4.04 o
  -8   5   3         33.82         37.78         4.52 o
  -7   5   3        104.82        114.19         5.46 o
  -6   5   3        655.74        754.85        23.58 o
  -5   5   3         47.06         50.07         2.84 o
  -4   5   3       3685.32       3638.04       105.95 o
  -3   5   3        822.03        856.98        32.33 o
  -2   5   3        140.03        124.33         4.27 o
  -1   5   3         19.50         12.52         1.36 o
   0   5   3        453.34        542.90        17.83 o
   1   5   3          8.77          4.44         1.10 o
   2   5   3       2055.19       2121.02        63.22 o
   3   5   3        396.38        440.05        13.23 o
   4   5   3        584.73        588.83        16.48 o
   5   5   3        226.60        229.79         7.85 o
   6   5   3        139.90        158.38         6.67 o
   7   5   3        130.53        109.63         5.56 o
   8   5   3        572.78        581.84        17.74 o
   9   5   3        437.10        433.22        17.46 o
  10   5   3        752.60        723.90        28.60 o
  11   5   3        413.98        470.53        21.06 o
  12   5   3         55.97         58.77         7.82 o
 -13   6   3        129.90        128.08        20.76 o
 -12   6   3        345.67        298.71        20.23 o
 -11   6   3         70.48         64.18         8.22 o
 -10   6   3        172.94        154.69        10.00 o
  -9   6   3        221.68        213.96        12.48 o
  -8   6   3         55.43         64.76         5.54 o
  -7   6   3       1795.42       1804.44        50.57 o
  -6   6   3          3.73          9.97         1.75 o
  -5   6   3       2122.29       2095.55        57.26 o
  -4   6   3         19.35         19.11         1.60 o
  -3   6   3         67.33         44.87         2.91 o
  -2   6   3       1536.61       1744.11        47.48 o
  -1   6   3          0.65          0.38         0.80 o
   0   6   3         88.86         99.50         3.26 o
   1   6   3       6536.01       6399.34       197.47 o
   2   6   3         14.60          8.63         1.58 o
   3   6   3          0.18          1.15         1.13 o
   4   6   3         42.78         46.64         2.90 o
   5   6   3         25.34         39.72         2.80 o
   6   6   3        293.42        308.82        10.71 o
   7   6   3        578.89        563.16        17.80 o
   8   6   3         30.84         32.47         3.54 o
   9   6   3        810.33        811.63        25.35 o
  10   6   3          2.19          6.35         4.16 o
  11   6   3        108.60         99.97         9.04 o
  12   6   3        145.38        124.55        10.76 o
 -13   7   3        138.50        135.24        26.78 o
 -12   7   3          0.34        -10.71        10.71 o
 -11   7   3         60.67         97.75        20.09 o
 -10   7   3         40.25         28.85         7.05 o
  -9   7   3          0.25          1.34         4.23 o
  -8   7   3        165.82        145.68        12.56 o
  -7   7   3        188.41        190.98        10.38 o
  -6   7   3        828.20        969.48        32.04 o
  -5   7   3        999.60       1061.78        28.61 o
  -4   7   3       3419.01       3586.32        92.91 o
  -3   7   3        708.73        697.57        20.49 o
  -2   7   3        300.38        415.95        12.36 o
  -1   7   3          9.95         12.17         1.97 o
   0   7   3        418.70        405.31        13.29 o
   1   7   3        519.41        523.38        21.30 o
   2   7   3       1467.34       1553.59        43.39 o
   3   7   3        504.26        576.66        15.17 o
   4   7   3       1532.14       1580.77        45.99 o
   5   7   3        611.74        630.08        17.92 o
   6   7   3        520.07        546.53        18.49 o
   7   7   3        236.00        227.03         8.97 o
   8   7   3        305.29        331.82        11.47 o
   9   7   3         11.12          7.05         3.57 o
  10   7   3        559.97        582.54        24.06 o
  11   7   3          6.37          3.31         4.95 o
  12   7   3          0.08          6.10         7.91 o
 -12   8   3        165.90        147.29        26.78 o
 -11   8   3          0.77         -1.34        10.71 o
 -10   8   3         55.66         44.82         8.96 o
  -9   8   3        235.95        237.47        19.99 o
  -8   8   3       2415.47       2258.05        86.96 o
  -7   8   3        465.36        516.10        29.38 o
  -6   8   3        404.81        376.21        14.98 o
  -5   8   3       1108.93       1013.58        33.10 o
  -4   8   3        103.36        176.03        11.91 o
  -3   8   3          0.04          2.81         1.33 o
  -2   8   3        812.35        746.61        19.62 o
  -1   8   3          0.91          0.46         1.16 o
   0   8   3       3173.00       3230.74       125.40 o
   1   8   3       1063.64       1248.82        35.84 o
   2   8   3        410.70        388.62        13.20 o
   3   8   3          1.46          0.92         1.13 o
   4   8   3          4.35          1.53         1.44 o
   5   8   3         68.57         72.51         3.81 o
   6   8   3        959.52        951.15        31.42 o
   7   8   3         16.37         18.48         3.30 o
   8   8   3         19.49         16.20         3.27 o
   9   8   3        157.13        157.90        11.58 o
  10   8   3         21.09         20.41         5.38 o
  11   8   3          1.32          5.79         5.14 o
 -12   9   3         20.58         38.83        17.41 o
 -11   9   3        176.85        156.67        26.78 o
 -10   9   3        151.99        158.63        19.42 o
  -9   9   3        362.66        382.55        43.77 o
  -8   9   3          0.00         -2.52         2.52 o
  -7   9   3        181.21        178.59         9.85 o
  -6   9   3         90.40         92.44         5.79 o
  -5   9   3         55.42         52.94         4.68 o
  -4   9   3        919.35        822.11        27.52 o
  -3   9   3       1389.34       1575.90        50.91 o
  -2   9   3        439.39        374.05        11.68 o
  -1   9   3        223.34        182.02         6.24 o
   0   9   3        462.05        465.80        23.45 o
   1   9   3       1991.26       1973.95        59.06 o
   2   9   3        374.14        370.47        12.75 o
   3   9   3       1075.00       1119.51        41.44 o
   4   9   3        425.36        400.73        12.95 o
   5   9   3        434.48        405.06        12.38 o
   6   9   3        149.87        152.21         6.20 o
   7   9   3          0.52          1.60         2.32 o
   8   9   3          8.60          5.05         2.51 o
   9   9   3        337.56        321.37        26.09 o
  10   9   3          0.11          1.95         5.32 o
  11   9   3        331.10        333.00        20.89 o
 -11  10   3        284.65        310.66        40.17 o
 -10  10   3        303.85        320.32        25.56 o
  -9  10   3          5.16          5.99         4.71 o
  -8  10   3         19.52         21.69         3.97 o
  -7  10   3        768.30        825.99        42.07 o
  -6  10   3         42.33         43.97         4.80 o
  -5  10   3        480.71        481.12        19.22 o
  -4  10   3       1238.21       1235.37        40.65 o
  -3  10   3         70.97         75.27         7.18 o
  -2  10   3         36.65         39.35         3.31 o
  -1  10   3        327.83        313.30         9.79 o
   0  10   3        903.83        915.57        28.26 o
   1  10   3        394.07        443.55        14.67 o
   2  10   3       1538.29       1479.43        44.54 o
   3  10   3        385.16        424.95        14.52 o
   4  10   3       3546.07       3317.71        97.88 o
   5  10   3        399.17        389.09        13.75 o
   6  10   3        153.59        151.90         8.12 o
   7  10   3         17.40         15.38         3.35 o
   8  10   3          0.21         -3.71         3.71 o
   9  10   3          4.43         -1.34         6.10 o
  10  10   3         54.00         51.88         9.99 o
 -11  11   3          4.47          7.16        10.86 o
 -10  11   3        167.60        195.92        36.15 o
  -9  11   3         66.82         63.36         8.66 o
  -8  11   3        166.79        173.17        10.36 o
  -7  11   3        173.02        187.47        11.51 o
  -6  11   3        185.72        337.45        21.96 o
  -5  11   3        149.35        177.14         9.57 o
  -4  11   3        957.35        957.92        35.58 o
  -3  11   3       1171.58       1177.66        38.81 o
  -2  11   3        908.85        822.39        27.67 o
  -1  11   3        330.98        312.58         9.89 o
   0  11   3        524.04        489.31        17.64 o
   1  11   3        531.79        502.32        17.85 o
   2  11   3          4.15          1.07         1.95 o
   3  11   3        544.32        525.10        21.03 o
   4  11   3       3268.72       3334.89       115.46 o
   5  11   3        164.00        167.40         9.63 o
   6  11   3        178.61        186.66        10.36 o
   7  11   3        301.52        286.43        15.46 o
   8  11   3         11.30         -2.68        10.71 o
   9  11   3         76.81         92.39        24.10 o
  10  11   3         27.18         24.10        18.75 o
 -10  12   3        121.04        115.24        12.56 o
  -9  12   3        149.64        158.17        13.87 o
  -8  12   3        258.43        238.73        13.10 o
  -7  12   3          1.45          1.53         3.13 o
  -6  12   3        356.76        340.54        15.08 o
  -5  12   3       2173.92       1872.24        86.59 o
  -4  12   3        300.13        309.59        13.62 o
  -3  12   3         10.43         15.30         3.01 o
  -2  12   3       1035.50        908.27        44.82 o
  -1  12   3          2.86          3.77         1.90 o
   0  12   3        773.85        671.69        25.00 o
   1  12   3        661.38        625.94        23.85 o
   2  12   3       1908.09       1818.43        64.25 o
   3  12   3       1047.47       1010.91        37.36 o
   4  12   3        477.97        494.41        20.07 o
   5  12   3         82.56         92.25         6.86 o
   6  12   3        183.88        179.25        15.21 o
   7  12   3        145.93        145.02        10.97 o
   8  12   3         34.07         10.71        13.39 o
   9  12   3        174.99        163.36        29.46 o
 -10  13   3          7.50          8.13         7.76 o
  -9  13   3          1.84          5.65         6.09 o
  -8  13   3          4.28          5.80         5.99 o
  -7  13   3         86.96         68.29        13.39 o
  -6  13   3        248.63        231.85        15.04 o
  -5  13   3         12.08          9.89         3.51 o
  -4  13   3        199.62        198.74        11.14 o
  -3  13   3        129.77        139.67         9.04 o
  -2  13   3         29.95         33.48         3.70 o
  -1  13   3          0.78          5.36         2.52 o
   0  13   3          3.07          1.77         2.02 o
   1  13   3        168.76        168.15         8.98 o
   2  13   3          2.89         -2.59         2.59 o
   3  13   3        594.78        578.66        26.00 o
   4  13   3        245.59        234.50        13.74 o
   5  13   3        327.14        338.04        15.29 o
   6  13   3        157.63        169.05        10.68 o
   7  13   3          0.35          6.19         6.51 o
   8  13   3        237.55        271.46        24.13 o
  -9  14   3        163.33        183.45        18.98 o
  -8  14   3        306.72        301.50        24.13 o
  -7  14   3          0.52         -2.78         5.68 o
  -6  14   3        949.56        922.10        56.24 o
  -5  14   3         69.63         71.41         9.91 o
  -4  14   3        262.00        271.50        16.20 o
  -3  14   3         30.48         29.44        10.05 o
  -2  14   3         68.83         44.87         5.02 o
  -1  14   3         27.01         27.87         5.51 o
   0  14   3        299.56        256.90        12.80 o
   1  14   3         70.05         71.01         5.81 o
   2  14   3        122.69        127.51        14.09 o
   3  14   3        206.08        177.82        10.26 o
   4  14   3        904.68       1059.34        43.53 o
   5  14   3        128.76        107.79        14.11 o
   6  14   3         33.04         37.22         6.44 o
   7  14   3          7.11         -8.70         8.70 o
   8  14   3          0.27         -2.01        10.04 o
  -8  15   3          6.22          7.33         7.36 o
  -7  15   3          0.16         -1.79         5.99 o
  -6  15   3          7.72          4.91         5.99 o
  -5  15   3        319.68        326.30        23.47 o
  -4  15   3          1.32         -6.03         6.03 o
  -3  15   3          0.13         -2.06         3.05 o
  -2  15   3        392.18        414.78        27.70 o
  -1  15   3         42.46         58.62        14.73 o
   0  15   3         36.39         41.85         4.83 o
   1  15   3        110.66        101.98         7.89 o
   2  15   3         54.59         42.84         5.80 o
   3  15   3        492.64        458.97        23.10 o
   4  15   3          0.98         -0.07         4.02 o
   5  15   3        163.99        198.84        13.58 o
   6  15   3         65.86         49.00         7.17 o
   7  15   3        158.42        146.23        16.60 o
  -6  16   3        102.42        100.26        28.12 o
  -5  16   3        550.31        611.94        49.54 o
  -4  16   3         82.46         85.70        11.36 o
  -3  16   3        149.79        165.60        12.34 o
  -2  16   3         43.66         28.21         6.09 o
  -1  16   3         33.05         18.66         7.05 o
   0  16   3        795.15        847.84        42.77 o
   1  16   3         69.42         94.37        14.67 o
   2  16   3        745.43        850.13        41.24 o
   3  16   3        176.61        221.00        14.03 o
   4  16   3        209.74        226.66        14.71 o
   5  16   3         59.44         64.92         8.50 o
  -5  17   3         32.09         30.40        12.72 o
  -4  17   3          8.60          4.57        10.04 o
  -3  17   3         56.02         61.46        16.74 o
  -2  17   3         43.74         74.64        11.81 o
  -1  17   3          2.52          1.03         6.10 o
   0  17   3        126.16        117.41        15.06 o
   1  17   3         11.38          6.38         6.39 o
   2  17   3         76.87         97.21         9.42 o
   3  17   3         20.79         13.84         5.41 o
   4  17   3        273.64        313.98        20.69 o
  -2  18   3         31.79         22.09         9.47 o
  -1  18   3        125.27        128.60        16.10 o
   0  18   3         47.76         54.73        10.86 o
 -14   0   4          8.70          4.02         8.91 o
 -12   0   4        312.73        341.46        36.15 o
 -10   0   4        401.00        420.38        29.54 o
  -8   0   4        223.81        228.51        17.34 o
  -6   0   4       9769.93      10446.07       458.40 o
  -4   0   4      20234.20      19824.65       858.32 o
   0   0   4       1875.87       1570.61        95.06 o
   2   0   4       1163.07       1369.89        44.32 o
   4   0   4        387.11        337.26        15.16 o
   6   0   4       1504.43       1478.86        53.98 o
   8   0   4        902.85        884.09        37.66 o
  10   0   4        180.44        162.43        13.64 o
  12   0   4         15.77         23.86         9.91 o
 -14   1   4          3.66         16.42         7.27 o
 -13   1   4        266.27        283.40        34.15 o
 -12   1   4         21.01         13.73         8.03 o
 -11   1   4        219.82        224.47        14.79 o
 -10   1   4        589.22        617.83        28.50 o
  -9   1   4       1017.59       1065.30        45.70 o
  -8   1   4        370.90        403.21        19.28 o
  -7   1   4         39.58         37.71         4.02 o
  -6   1   4        334.55        356.37        15.20 o
  -5   1   4        984.69       1194.98        38.15 o
  -4   1   4       1682.22       1752.76        50.90 o
  -3   1   4       1527.66       1664.23        53.30 o
  -2   1   4        601.88        619.44        36.11 o
  -1   1   4       2305.96       2694.55       136.76 o
   0   1   4          3.75          3.01         1.18 o
   1   1   4        558.77        568.55        19.33 o
   2   1   4       1895.27       1941.92        69.05 o
   3   1   4        410.33        459.91        12.93 o
   4   1   4         21.65         16.36         1.73 o
   5   1   4         67.11         66.35         3.75 o
   6   1   4       1290.63       1260.91        34.42 o
   7   1   4        107.10        100.36         5.28 o
   8   1   4         27.56         42.84         3.96 o
   9   1   4         18.61         14.26         3.03 o
  10   1   4          0.57         -0.21         3.02 o
  11   1   4         34.20         25.42         5.08 o
  12   1   4        142.22        148.24        12.99 o
 -14   2   4        223.05        223.68        19.03 o
 -13   2   4          0.13          0.99         5.64 o
 -12   2   4         10.41         10.33        16.74 o
 -11   2   4        462.57        510.96        31.31 o
 -10   2   4         26.03         18.15         4.47 o
  -9   2   4        525.86        568.08        26.29 o
  -8   2   4        686.61        713.08        31.07 o
  -7   2   4        341.52        349.73        12.96 o
  -6   2   4       3779.56       3829.88       127.19 o
  -5   2   4        138.73        196.98         6.90 o
  -4   2   4          2.51         -0.16         1.39 o
  -3   2   4          5.01         -1.41         1.41 o
  -2   2   4       1011.12       1206.49        43.83 o
  -1   2   4       1879.65       1782.53        65.91 o
   0   2   4       3575.31       3551.31       109.44 o
   1   2   4        504.51        437.06        13.48 o
   2   2   4        939.06       1000.73        33.19 o
   3   2   4        923.57        940.98        26.86 o
   4   2   4         62.26         65.23         3.40 o
   5   2   4        520.09        537.76        16.44 o
   6   2   4        446.24        447.25        14.43 o
   7   2   4        343.14        309.34        10.32 o
   8   2   4       1234.12       1281.32        37.56 o
   9   2   4        352.69        349.92        12.70 o
  10   2   4        401.07        436.55        17.38 o
  11   2   4         75.41         69.92         7.67 o
  12   2   4          2.39          3.34         5.39 o
 -14   3   4        275.74        295.86        22.31 o
 -13   3   4        179.34        160.34        14.93 o
 -12   3   4        194.06        191.41        15.19 o
 -11   3   4         73.02         67.68         8.07 o
 -10   3   4        230.85        217.13        13.72 o
  -9   3   4        115.47        120.78         9.39 o
  -8   3   4          7.83          6.54         2.65 o
  -7   3   4        449.53        493.25        17.50 o
  -6   3   4        307.88        338.97        10.63 o
  -5   3   4         90.84        102.66         4.17 o
  -4   3   4        461.42        548.36        24.55 o
  -3   3   4          6.20          9.84         1.15 o
  -2   3   4        369.61        391.01        11.51 o
  -1   3   4          1.71          2.10         0.61 o
   0   3   4       2934.59       2520.20       102.05 o
   1   3   4       1037.04        998.33        41.12 o
   2   3   4        123.01        121.85         6.89 o
   3   3   4        341.87        399.78        11.65 o
   4   3   4         88.38        112.10         4.98 o
   5   3   4          7.90         15.43         2.25 o
   6   3   4          5.39          3.65         1.73 o
   7   3   4        155.11        167.92         7.65 o
   8   3   4         15.98         15.86         2.99 o
   9   3   4          7.81          9.76         2.81 o
  10   3   4        162.59        156.16         9.88 o
  11   3   4        512.18        498.77        21.78 o
  12   3   4         21.42         15.36         5.86 o
 -13   4   4         52.76         66.04         9.89 o
 -12   4   4        574.87        553.36        29.89 o
 -11   4   4        760.80        769.63        33.68 o
 -10   4   4        118.95        123.32         9.55 o
  -9   4   4        603.64        551.52        28.80 o
  -8   4   4        249.41        258.97        15.48 o
  -7   4   4        143.91        135.78         5.59 o
  -6   4   4        287.61        320.37        10.18 o
  -5   4   4       1885.69       1762.42        51.66 o
  -4   4   4       1939.17       2053.87        55.33 o
  -3   4   4       1028.35       1175.87        35.66 o
  -2   4   4        212.91        183.48         8.26 o
  -1   4   4        240.18        293.27         7.88 o
   0   4   4        118.51        138.86         5.26 o
   1   4   4          9.87         29.57         2.12 o
   2   4   4       3644.92       4029.80       171.31 o
   3   4   4       4065.34       4432.15       120.59 o
   4   4   4        100.85        169.63         5.84 o
   5   4   4        435.13        387.25        12.42 o
   6   4   4        748.20        714.12        21.68 o
   7   4   4          0.80          1.87         1.85 o
   8   4   4         90.45         78.75         4.90 o
   9   4   4         27.72         21.41         3.54 o
  10   4   4          0.47         -3.29         3.29 o
  11   4   4         40.52         36.27         6.26 o
  12   4   4         31.50         28.56         6.59 o
 -13   5   4        977.07        950.89        61.50 o
 -12   5   4        427.97        391.08        23.34 o
 -11   5   4          0.38          4.04         4.06 o
 -10   5   4          8.91          6.46         4.58 o
  -9   5   4          2.57          2.08         2.86 o
  -8   5   4          0.01         -0.67         2.19 o
  -7   5   4        251.06        274.45         9.89 o
  -6   5   4       2000.05       2153.72        63.29 o
  -5   5   4        975.91       1093.54        33.11 o
  -4   5   4        465.32        492.10        14.19 o
  -3   5   4         71.41         80.58         3.15 o
  -2   5   4       1714.03       1883.88        53.62 o
  -1   5   4       1648.37       1875.34        54.45 o
   0   5   4        413.42        449.06        13.33 o
   1   5   4       1238.25       1363.54        41.63 o
   2   5   4        281.78        311.44        10.63 o
   3   5   4        261.45        237.28         7.41 o
   4   5   4          0.07          7.99         1.51 o
   5   5   4        572.70        652.96        19.60 o
   6   5   4       1287.69       1337.25        38.23 o
   7   5   4        313.73        328.40        11.60 o
   8   5   4         12.18         13.42         2.71 o
   9   5   4         97.73         86.92         7.58 o
  10   5   4        143.34        150.43        10.74 o
  11   5   4        124.61        106.36         9.51 o
  12   5   4         32.28         35.89         7.39 o
 -13   6   4        135.30        149.97        28.12 o
 -12   6   4        249.75        265.13        36.15 o
 -11   6   4         42.45         23.52        10.04 o
 -10   6   4        381.02        384.13        22.03 o
  -9   6   4          7.97          2.37         2.30 o
  -8   6   4          0.13         -0.89         2.15 o
  -7   6   4        180.19        191.27         6.75 o
  -6   6   4       1098.90       1108.35        31.50 o
  -5   6   4       1939.41       2013.67        59.32 o
  -4   6   4       2997.23       3069.33        85.43 o
  -3   6   4        306.38        370.04         9.84 o
  -2   6   4       3242.45       3346.08       105.21 o
  -1   6   4        341.84        393.12        11.59 o
   0   6   4         21.96         74.63         3.67 o
   1   6   4        102.43        126.75         4.77 o
   2   6   4        240.21        228.24         8.23 o
   3   6   4       1229.51       1367.21        36.14 o
   4   6   4       3927.87       4067.60       105.30 o
   5   6   4        109.02        115.08         4.95 o
   6   6   4        362.31        357.81        13.03 o
   7   6   4         29.82         27.67         3.31 o
   8   6   4          9.00          8.09         2.63 o
   9   6   4        541.49        499.20        17.31 o
  10   6   4        290.66        266.99        19.60 o
  11   6   4          4.33          6.22         5.09 o
 -13   7   4        418.86        465.99        54.90 o
 -12   7   4         47.48         73.65        20.09 o
 -11   7   4         48.84         66.95        17.41 o
 -10   7   4          4.61         -4.02         6.70 o
  -9   7   4          7.43         11.16         4.33 o
  -8   7   4        275.33        247.44        12.35 o
  -7   7   4         22.25         24.30         4.19 o
  -6   7   4         17.73         19.44         3.00 o
  -5   7   4       1572.00       1640.71        49.11 o
  -4   7   4        159.22        180.29         6.38 o
  -3   7   4        138.47        145.89         4.85 o
  -2   7   4        664.10        723.15        20.55 o
  -1   7   4        134.57        158.54         5.46 o
   0   7   4       1531.44       1551.65        43.13 o
   1   7   4         71.70         86.62         4.47 o
   2   7   4        475.06        427.24        14.03 o
   3   7   4       1959.81       2165.48        56.31 o
   4   7   4       1258.38       1326.76        40.74 o
   5   7   4        121.06        135.22         5.67 o
   6   7   4        105.82         96.49         5.82 o
   7   7   4        708.74        720.47        23.98 o
   8   7   4        521.25        534.64        18.06 o
   9   7   4        500.91        467.29        16.43 o
  10   7   4          3.46          3.01         4.38 o
  11   7   4          4.58          6.50         5.28 o
 -12   8   4         72.81         64.27        20.09 o
 -11   8   4       1232.74       1173.00        99.09 o
 -10   8   4        240.33        283.88        34.82 o
  -9   8   4         24.16         20.21         6.28 o
  -8   8   4        274.86        263.55        12.48 o
  -7   8   4          0.65          0.92         2.08 o
  -6   8   4          0.04          2.96         2.26 o
  -5   8   4       2254.53       2233.66        70.75 o
  -4   8   4         79.98        100.70         6.43 o
  -3   8   4        820.89        844.64        25.42 o
  -2   8   4       2190.14       2478.86        67.01 o
  -1   8   4         78.16         58.38         2.91 o
   0   8   4        186.81        178.96         6.87 o
   1   8   4        419.64        336.86        10.77 o
   2   8   4        158.88        152.69         6.12 o
   3   8   4       4135.70       4017.73       103.08 o
   4   8   4        852.56        897.53        24.56 o
   5   8   4          8.14          7.66         1.71 o
   6   8   4        826.99        862.09        27.83 o
   7   8   4        418.28        434.51        15.86 o
   8   8   4         56.94         49.85         4.72 o
   9   8   4        542.81        536.76        25.96 o
  10   8   4          6.70          5.63         5.54 o
  11   8   4        322.48        334.41        28.89 o
 -12   9   4          3.25         13.39        16.07 o
 -11   9   4        130.92        139.26        24.10 o
 -10   9   4         23.20         21.11         8.01 o
  -9   9   4          3.67          1.55         5.11 o
  -8   9   4          2.30          0.71         2.74 o
  -7   9   4         22.97         22.14         3.39 o
  -6   9   4       2592.37       2719.26        93.03 o
  -5   9   4         23.34         19.62         3.39 o
  -4   9   4        653.01        687.77        23.43 o
  -3   9   4        899.35        945.81        31.25 o
  -2   9   4        298.34        332.11        10.27 o
  -1   9   4         91.91         81.80         4.07 o
   0   9   4          2.70          4.54         1.48 o
   1   9   4        177.56        178.45         7.87 o
   2   9   4        154.36        149.06         7.11 o
   3   9   4        295.71        309.52        10.46 o
   4   9   4       1426.62       1461.79        44.34 o
   5   9   4         20.88         17.33         3.39 o
   6   9   4          1.83          3.68         1.80 o
   7   9   4         40.74         43.96         4.19 o
   8   9   4          7.17          6.00         3.33 o
   9   9   4        134.07        137.95        11.35 o
  10   9   4        365.33        375.61        20.82 o
 -11  10   4         21.45         38.83        17.41 o
 -10  10   4         44.89         39.50        10.42 o
  -9  10   4        437.90        402.74        22.64 o
  -8  10   4         90.37         87.94         6.82 o
  -7  10   4        241.31        247.14        11.71 o
  -6  10   4        402.30        430.03        17.70 o
  -5  10   4        127.46        132.96         7.95 o
  -4  10   4         41.10         45.18         4.54 o
  -3  10   4       1207.37       1152.88        38.03 o
  -2  10   4        753.59        741.16        21.28 o
  -1  10   4       1659.69       1631.56        48.13 o
   0  10   4          2.91          2.57         1.68 o
   1  10   4       1764.49       1729.15        51.87 o
   2  10   4        354.12        311.97        11.21 o
   3  10   4       1332.88       1292.13        43.07 o
   4  10   4         35.18         36.18         3.86 o
   5  10   4        670.64        631.96        20.79 o
   6  10   4          0.32          0.10         2.16 o
   7  10   4        401.38        422.01        19.44 o
   8  10   4         83.42         79.79         7.17 o
   9  10   4          3.04          6.70         5.97 o
  10  10   4          0.49         -1.65         6.72 o
 -11  11   4        766.12        803.42        73.65 o
 -10  11   4         56.02         50.12        11.81 o
  -9  11   4        444.82        474.21        25.88 o
  -8  11   4         84.65         77.71         6.93 o
  -7  11   4         22.42         12.89         4.20 o
  -6  11   4        570.24        584.85        23.25 o
  -5  11   4         84.73         77.25         6.65 o
  -4  11   4        154.43        159.10         8.25 o
  -3  11   4       1096.85       1085.21        40.23 o
  -2  11   4         32.59         25.80         2.52 o
  -1  11   4          0.79          2.95         1.48 o
   0  11   4        567.19        569.53        18.36 o
   1  11   4       2181.52       2139.09        63.73 o
   2  11   4        131.71        107.34         5.80 o
   3  11   4          1.04          1.26         2.18 o
   4  11   4         15.91         13.26         3.06 o
   5  11   4          0.23         -2.20         2.33 o
   6  11   4          0.84          4.87         2.92 o
   7  11   4        111.90        122.50        13.92 o
   8  11   4          4.47         13.35         6.46 o
   9  11   4          3.58         -4.02        16.07 o
 -10  12   4          6.84          5.92         6.46 o
  -9  12   4        343.06        370.45        23.78 o
  -8  12   4        555.09        577.94        28.60 o
  -7  12   4         76.02         71.25         9.35 o
  -6  12   4          5.53          8.29         3.21 o
  -5  12   4        276.71        257.24        13.67 o
  -4  12   4         34.60         22.88         3.15 o
  -3  12   4         28.81         19.40         2.73 o
  -2  12   4       1266.94       1234.40        58.32 o
  -1  12   4        125.43        123.60        10.08 o
   0  12   4        993.08       1053.77        35.06 o
   1  12   4          7.75         20.26         3.06 o
   2  12   4        222.70        238.93        11.18 o
   3  12   4         57.62         70.32         5.83 o
   4  12   4         16.11         11.53         3.34 o
   5  12   4         49.03         49.25         5.31 o
   6  12   4        779.52        801.39        33.76 o
   7  12   4         32.27         26.88         5.58 o
   8  12   4         34.07         14.73        16.07 o
   9  12   4         77.41         56.24        21.42 o
 -10  13   4         10.01          5.12        10.86 o
  -9  13   4          0.25         -3.35         5.98 o
  -8  13   4        103.60         98.04        10.18 o
  -7  13   4        193.78        177.55        12.48 o
  -6  13   4        136.66        132.85        11.60 o
  -5  13   4         67.02         70.61         6.91 o
  -4  13   4        568.53        545.14        28.69 o
  -3  13   4        212.41        221.72        11.94 o
  -2  13   4          8.58         19.10         4.06 o
  -1  13   4        630.48        616.08        29.54 o
   0  13   4        389.52        356.42        15.08 o
   1  13   4         32.48         35.64         4.15 o
   2  13   4        204.12        203.09        10.60 o
   3  13   4          0.01          0.56         2.43 o
   4  13   4        288.09        272.83        16.10 o
   5  13   4          0.16          1.06         3.17 o
   6  13   4         12.70         17.13         4.42 o
   7  13   4         25.68         12.94         5.66 o
   8  13   4        326.67        391.00        48.21 o
  -9  14   4        503.79        615.96        53.56 o
  -8  14   4         93.37         73.24        11.14 o
  -7  14   4         86.89        113.82        16.07 o
  -6  14   4         27.17         16.07         6.70 o
  -5  14   4         81.17         87.73        18.75 o
  -4  14   4         35.70         16.01         5.06 o
  -3  14   4        512.56        490.36        22.69 o
  -2  14   4          0.02         -1.97         1.97 o
  -1  14   4        228.32        257.65        13.53 o
   0  14   4        121.87         86.49         5.94 o
   1  14   4        492.34        542.87        21.66 o
   2  14   4        601.33        568.34        26.84 o
   3  14   4        355.33        376.82        18.46 o
   4  14   4          0.96         -3.37         3.37 o
   5  14   4        655.95        718.49        31.55 o
   6  14   4          8.31          2.58         4.61 o
   7  14   4        218.23        229.24        15.59 o
  -8  15   4         60.38         78.72        12.72 o
  -7  15   4         49.76         85.70        14.73 o
  -6  15   4        426.51        363.92        54.23 o
  -5  15   4        158.70        168.81        43.52 o
  -4  15   4        315.74        290.39        42.18 o
  -3  15   4          5.08         10.95         3.55 o
  -2  15   4          6.41         14.91         4.64 o
  -1  15   4         10.50         -1.70         3.71 o
   0  15   4         23.85         12.66         3.45 o
   1  15   4         31.84         37.56         4.83 o
   2  15   4        195.50        200.57        12.80 o
   3  15   4        137.96        128.80        10.11 o
   4  15   4         35.73         32.76         8.12 o
   5  15   4        275.07        309.18        18.98 o
   6  15   4        140.17        152.57        12.46 o
  -6  16   4        156.54        162.44        17.04 o
  -5  16   4         37.74         24.44        10.04 o
  -4  16   4        142.25        116.22        12.37 o
  -3  16   4       1175.91       1172.28       156.00 o
  -2  16   4         22.54         23.67         6.10 o
  -1  16   4        616.70        616.98        65.89 o
   0  16   4         34.76         57.26         8.28 o
   1  16   4         46.16         65.17         7.42 o
   2  16   4        526.76        511.46        24.07 o
   3  16   4       1149.24       1287.18        52.96 o
   4  16   4        119.46        122.02        10.66 o
   5  16   4        377.04        415.25        21.59 o
  -5  17   4        344.39        349.39        25.71 o
  -4  17   4        267.71        277.68        21.05 o
  -3  17   4         22.30         10.71        10.71 o
  -2  17   4         34.51         20.95         8.01 o
  -1  17   4         26.06         16.96         7.05 o
   0  17   4          3.91          1.85         6.10 o
   1  17   4         12.76          1.76         4.52 o
   2  17   4         22.63         20.28         6.24 o
   3  17   4         16.96         24.14         6.56 o
 -13   0   5          9.87         16.07         9.37 o
 -11   0   5        214.62        170.79        17.92 o
  -9   0   5        620.47        719.41        72.31 o
  -7   0   5       2775.03       2521.19       192.15 o
  -5   0   5      11450.14      11506.49       585.95 o
  -3   0   5       1717.95       1712.89        66.44 o
  -1   0   5         14.64         26.47         3.21 o
   1   0   5        789.98       1033.96        41.84 o
   3   0   5        203.47        235.58        13.78 o
   5   0   5       2241.86       2249.12        79.96 o
   7   0   5         19.68         12.72         3.27 o
   9   0   5        368.91        375.05        22.39 o
  11   0   5          0.61         -1.75         5.67 o
 -14   1   5        495.51        571.12        39.29 o
 -13   1   5        166.11        189.67        19.88 o
 -12   1   5       1324.43       1439.57        82.38 o
 -11   1   5          6.07          8.83         4.61 o
 -10   1   5         56.22         72.17         7.47 o
  -9   1   5        347.33        339.99        26.44 o
  -8   1   5        129.54        124.36         7.51 o
  -7   1   5         30.67         31.78         2.98 o
  -6   1   5       2042.82       2029.22        63.79 o
  -5   1   5        176.51        213.00         8.23 o
  -4   1   5       4305.05       4297.93       143.18 o
  -3   1   5       1053.97        967.46        50.40 o
  -2   1   5         38.61         60.73         5.14 o
  -1   1   5       1476.39       1534.60        66.14 o
   0   1   5         68.64         90.38         4.05 o
   1   1   5        105.61         93.79         3.09 o
   2   1   5       2352.80       2610.31        78.04 o
   3   1   5        680.68        764.64        19.31 o
   4   1   5        146.95        131.82         5.33 o
   5   1   5        354.52        374.09        11.59 o
   6   1   5         69.44         53.00         3.68 o
   7   1   5         83.73         78.03         4.67 o
   8   1   5        789.80        757.87        23.53 o
   9   1   5          8.25          9.12         2.99 o
  10   1   5        789.69        804.74        28.87 o
  11   1   5         18.59         18.47         5.14 o
  12   1   5        104.38         97.66        10.68 o
 -14   2   5          0.74          7.28         6.74 o
 -13   2   5         12.05         18.75         7.57 o
 -12   2   5         78.14         83.82        12.31 o
 -11   2   5        500.51        507.93        24.92 o
 -10   2   5        136.95        144.64        10.74 o
  -9   2   5        196.80        197.35        12.31 o
  -8   2   5        192.63        190.85         9.61 o
  -7   2   5        839.14        842.87        27.57 o
  -6   2   5        291.90        321.24        12.78 o
  -5   2   5        237.49        227.89         7.39 o
  -4   2   5        748.04        800.07        23.56 o
  -3   2   5       4915.49       5221.10       223.07 o
  -2   2   5        650.68        674.96        19.30 o
  -1   2   5       2981.98       3104.83        84.45 o
   0   2   5        304.13        246.82         7.63 o
   1   2   5        138.54        132.52         6.59 o
   2   2   5        561.10        610.04        17.91 o
   3   2   5       1613.36       1691.26        51.01 o
   4   2   5         90.80         84.41         4.24 o
   5   2   5       1281.99       1328.47        36.31 o
   6   2   5        103.38         95.19         5.22 o
   7   2   5          5.28          4.44         2.10 o
   8   2   5        599.11        588.28        18.05 o
   9   2   5         37.93         35.95         4.08 o
  10   2   5        355.17        343.63        14.93 o
  11   2   5        164.56        155.91        12.36 o
  12   2   5         24.83         17.98         6.35 o
 -14   3   5         56.25         61.75        11.96 o
 -13   3   5        805.64        832.36        42.23 o
 -12   3   5         38.10         26.11         7.57 o
 -11   3   5        459.43        482.40        24.05 o
 -10   3   5        114.15        131.01        10.30 o
  -9   3   5        253.02        259.65        14.27 o
  -8   3   5        312.42        341.33        14.51 o
  -7   3   5        316.36        312.04        12.74 o
  -6   3   5        250.30        266.28         7.91 o
  -5   3   5          8.60         11.92         1.47 o
  -4   3   5        242.52        261.19         8.27 o
  -3   3   5       2364.09       2327.32        64.49 o
  -2   3   5        390.60        440.42        12.26 o
  -1   3   5       2095.53       1978.99        67.22 o
   0   3   5        117.82         94.66         3.27 o
   1   3   5        820.99        838.91        25.67 o
   2   3   5       3636.66       3806.67       104.34 o
   3   3   5        146.12        152.66         5.63 o
   4   3   5       1292.83       1427.35        41.10 o
   5   3   5         32.03         32.17         3.03 o
   6   3   5         96.04        100.97         5.56 o
   7   3   5        499.82        487.10        15.85 o
   8   3   5        509.69        519.40        16.28 o
   9   3   5         12.87         17.12         3.70 o
  10   3   5         27.71         25.41         4.97 o
  11   3   5          2.74          1.39         4.77 o
  12   3   5         91.13         82.04         9.16 o
 -13   4   5         43.65         34.35        12.83 o
 -12   4   5         71.59         71.42         9.66 o
 -11   4   5        420.40        433.12        24.85 o
 -10   4   5        105.74         90.90         8.69 o
  -9   4   5         75.24         76.24         7.32 o
  -8   4   5        505.02        518.87        20.71 o
  -7   4   5        235.43        242.22         8.33 o
  -6   4   5         42.44         40.72         2.22 o
  -5   4   5       1549.93       1673.73        45.40 o
  -4   4   5        219.48        248.08         7.83 o
  -3   4   5          0.01         -0.85         0.85 o
  -2   4   5         94.61         84.50         3.27 o
  -1   4   5       3890.38       4119.94       117.85 o
   0   4   5       5725.31       6251.31       188.83 o
   1   4   5        178.23        163.68         6.11 o
   2   4   5         17.06         16.84         1.67 o
   3   4   5        497.68        527.04        14.06 o
   4   4   5        142.02        138.01         5.51 o
   5   4   5         35.43         38.67         3.52 o
   6   4   5        721.32        765.04        23.12 o
   7   4   5          4.27         -0.41         2.09 o
   8   4   5          2.49          3.10         2.40 o
   9   4   5        122.22        118.95         7.14 o
  10   4   5          5.85         10.91         4.30 o
  11   4   5        201.33        189.66        12.77 o
  12   4   5        221.34        274.35        25.92 o
 -13   5   5         27.87         40.48         8.86 o
 -12   5   5        116.15        124.19        19.33 o
 -11   5   5        116.97        118.37        14.71 o
 -10   5   5        530.39        534.15        25.40 o
  -9   5   5        576.35        556.39        25.73 o
  -8   5   5        645.86        653.11        22.82 o
  -7   5   5          0.28         -0.02         1.41 o
  -6   5   5        299.37        321.34        11.06 o
  -5   5   5        200.52        248.08        10.19 o
  -4   5   5         49.56         40.81         2.32 o
  -3   5   5       2340.30       2431.53        63.05 o
  -2   5   5       3465.23       3546.51        96.75 o
  -1   5   5        236.37        265.93         7.33 o
   0   5   5         54.51         80.77         3.51 o
   1   5   5        448.78        634.95        19.94 o
   2   5   5         22.20         12.32         1.96 o
   3   5   5         65.20         97.05         4.86 o
   4   5   5         95.76        120.58         5.07 o
   5   5   5        383.01        388.63        14.47 o
   6   5   5        652.14        629.33        21.01 o
   7   5   5        324.82        340.48        12.07 o
   8   5   5        900.20        871.75        25.45 o
   9   5   5         87.20         95.08         8.36 o
  10   5   5         47.62         35.93         5.40 o
  11   5   5        254.23        259.45        15.97 o
 -13   6   5        140.34        152.65        29.46 o
 -12   6   5         11.33         40.17        14.73 o
 -11   6   5        311.06        281.20        34.82 o
 -10   6   5         25.49         27.02         7.68 o
  -9   6   5        337.89        378.85        27.98 o
  -8   6   5        414.98        367.89        24.55 o
  -7   6   5        526.30        539.27        17.78 o
  -6   6   5        596.59        616.51        19.86 o
  -5   6   5         22.09         29.77         2.71 o
  -4   6   5       2609.54       2798.89        68.51 o
  -3   6   5        536.95        513.36        14.91 o
  -2   6   5         57.91         77.04         3.42 o
  -1   6   5        136.86        148.97         5.11 o
   0   6   5       3417.93       3744.02       108.15 o
   1   6   5       2245.67       2246.10        62.57 o
   2   6   5        104.46        104.56         5.69 o
   3   6   5         79.32         84.08         6.04 o
   4   6   5          3.06          2.32         1.46 o
   5   6   5         73.99         88.45         5.43 o
   6   6   5        267.22        249.81        10.19 o
   7   6   5         63.95         62.57         5.08 o
   8   6   5        107.59         97.74         6.58 o
   9   6   5        712.17        734.51        29.20 o
  10   6   5         23.72         27.35         5.60 o
  11   6   5         16.09         22.50         6.19 o
 -13   7   5        288.86        370.91        46.87 o
 -12   7   5         43.09         44.19        17.41 o
 -11   7   5        889.28        856.99        74.99 o
 -10   7   5        883.48        902.51        76.33 o
  -9   7   5         56.78         49.54        13.39 o
  -8   7   5        514.18        558.71        20.10 o
  -7   7   5        149.24        161.45         8.08 o
  -6   7   5        132.67        117.51         7.73 o
  -5   7   5         27.45         22.74         2.82 o
  -4   7   5        970.98        975.17        25.06 o
  -3   7   5        724.38        709.14        24.80 o
  -2   7   5       1656.78       1739.45        47.58 o
  -1   7   5        172.08        193.99         8.41 o
   0   7   5        989.88       1075.05        30.50 o
   1   7   5        304.04        319.80         9.87 o
   2   7   5          8.03          9.62         1.62 o
   3   7   5        919.10        981.53        26.68 o
   4   7   5         39.77         37.57         2.88 o
   5   7   5        404.56        379.03        11.52 o
   6   7   5       2097.47       2058.40        62.73 o
   7   7   5        256.95        247.23        10.68 o
   8   7   5         70.49         60.39         5.33 o
   9   7   5          1.62          4.94         6.88 o
  10   7   5          0.44         10.50         5.66 o
  11   7   5         45.18         48.70         9.47 o
 -12   8   5         33.07         40.17        17.41 o
 -11   8   5         10.92         20.09        13.39 o
 -10   8   5          8.77         13.39        10.71 o
  -9   8   5         21.31         14.73         6.31 o
  -8   8   5        160.42        157.09         7.98 o
  -7   8   5         96.47         94.16         6.12 o
  -6   8   5        107.42        100.06        10.78 o
  -5   8   5          0.26          0.50         1.90 o
  -4   8   5          1.72          0.27         1.90 o
  -3   8   5        772.59        781.92        22.34 o
  -2   8   5         33.53         36.13         2.50 o
  -1   8   5        786.44        728.06        19.26 o
   0   8   5       1248.92       1237.42        37.41 o
   1   8   5       1363.68       1452.73        41.26 o
   2   8   5         18.73         24.30         2.57 o
   3   8   5        266.98        256.01        16.58 o
   4   8   5         52.27         45.11         3.19 o
   5   8   5         47.38         47.33         3.79 o
   6   8   5        950.49       1031.76        32.82 o
   7   8   5          9.31         14.40         3.30 o
   8   8   5        558.70        576.99        20.31 o
   9   8   5        535.93        521.39        22.24 o
  10   8   5        197.41        217.07        15.43 o
 -12   9   5         17.63         24.10        16.07 o
 -11   9   5         24.98         34.82        16.07 o
 -10   9   5          4.23         18.75        12.05 o
  -9   9   5       1262.56       1293.64        70.31 o
  -8   9   5         23.90         25.69         3.39 o
  -7   9   5       1388.02       1336.86        43.93 o
  -6   9   5          0.19         -2.19         2.19 o
  -5   9   5          1.76         -0.42         2.15 o
  -4   9   5        143.62        130.59         9.31 o
  -3   9   5         87.66         80.41         3.99 o
  -2   9   5        104.25        104.83         5.10 o
  -1   9   5       1703.08       1687.31        46.55 o
   0   9   5        285.92        278.97        10.04 o
   1   9   5       4494.49       4396.91       128.25 o
   2   9   5         38.29         34.86         3.30 o
   3   9   5       1906.52       1869.47        64.52 o
   4   9   5         59.90         52.02         4.52 o
   5   9   5       1888.72       1881.60        56.86 o
   6   9   5         52.61         44.81         5.88 o
   7   9   5          4.19          5.55         2.98 o
   8   9   5          0.01          2.76         3.43 o
   9   9   5         24.77         16.93         5.39 o
  10   9   5          0.57          2.08         6.11 o
 -11  10   5          6.47          4.02        13.39 o
 -10  10   5          1.54         11.18         8.01 o
  -9  10   5          2.33          5.04         4.86 o
  -8  10   5        101.09        102.63         6.90 o
  -7  10   5          1.21          0.77         2.82 o
  -6  10   5         33.36         31.17         4.20 o
  -5  10   5        432.57        412.21        16.80 o
  -4  10   5        186.73        170.23         8.95 o
  -3  10   5        376.34        405.00        12.53 o
  -2  10   5        116.40         96.63         4.50 o
  -1  10   5        253.20        223.99         7.02 o
   0  10   5        257.29        272.26        10.12 o
   1  10   5         32.05         35.93         3.22 o
   2  10   5        193.92        200.50         8.35 o
   3  10   5         15.05         13.23         2.73 o
   4  10   5        621.67        618.92        20.45 o
   5  10   5         46.71         48.11         4.18 o
   6  10   5         53.61         53.60         5.14 o
   7  10   5         49.32         40.40         5.56 o
   8  10   5        194.31        202.67        14.17 o
   9  10   5        218.04        229.52        24.02 o
 -11  11   5        105.98         95.07        22.76 o
 -10  11   5        265.46        262.97        25.76 o
  -9  11   5        233.06        229.72        16.48 o
  -8  11   5        314.20        282.63        13.71 o
  -7  11   5        543.96        585.55        23.67 o
  -6  11   5       1227.34       1294.69        46.84 o
  -5  11   5        293.44        270.47        12.48 o
  -4  11   5        524.57        563.79        22.27 o
  -3  11   5         75.08         92.17         5.56 o
  -2  11   5        332.86        341.97        10.99 o
  -1  11   5         12.12         13.09         2.69 o
   0  11   5         30.92         29.78         3.31 o
   1  11   5        746.12        738.29        25.79 o
   2  11   5         84.16        114.42        10.58 o
   3  11   5        522.35        491.81        18.51 o
   4  11   5          4.78          4.80         2.43 o
   5  11   5          0.55          3.18         2.47 o
   6  11   5         73.45         80.28         7.08 o
   7  11   5         84.42         74.90         9.81 o
   8  11   5        145.73        160.32        14.86 o
   9  11   5         44.94         22.76        20.09 o
 -10  12   5         33.58         27.02         7.93 o
  -9  12   5         13.87          8.03         7.57 o
  -8  12   5          2.50          4.61         4.22 o
  -7  12   5          7.60         -0.23         3.24 o
  -6  12   5          0.68         -0.29         2.48 o
  -5  12   5         36.73         32.02         4.21 o
  -4  12   5        175.91        144.98         8.58 o
  -3  12   5        206.59        203.62         9.25 o
  -2  12   5          0.39          1.07         1.32 o
  -1  12   5        130.11        105.86         6.28 o
   0  12   5        319.30        313.11        12.53 o
   1  12   5          6.11          7.89         2.56 o
   2  12   5          1.80         -2.33         2.33 o
   3  12   5        372.44        392.17        15.21 o
   4  12   5        145.82        134.78         8.63 o
   5  12   5        148.72        150.31         9.63 o
   6  12   5          8.96          8.49         4.63 o
   7  12   5         90.39         92.04         9.25 o
   8  12   5          6.00          7.49         6.93 o
  -9  13   5        211.61        201.28        16.16 o
  -8  13   5         71.41         76.72        10.03 o
  -7  13   5        410.23        404.53        23.95 o
  -6  13   5        270.92        278.08        31.89 o
  -5  13   5          3.67         -1.54         2.64 o
  -4  13   5        786.50        765.85        33.27 o
  -3  13   5          6.90          5.82         2.63 o
  -2  13   5        110.34        122.23         5.73 o
  -1  13   5        837.54        840.47        31.17 o
   0  13   5        242.07        262.12        12.13 o
   1  13   5        294.17        339.69        16.16 o
   2  13   5        488.29        446.68        18.38 o
   3  13   5         61.59         69.40         6.28 o
   4  13   5        475.46        473.08        20.02 o
   5  13   5         56.11         46.71         6.01 o
   6  13   5          5.13          5.63         4.94 o
   7  13   5          1.32          1.76         4.89 o
   8  13   5          0.09         -8.03        14.73 o
  -9  14   5          5.01          4.91         7.19 o
  -8  14   5        146.92        157.71        17.34 o
  -7  14   5        148.63        128.39        14.37 o
  -6  14   5          4.56         -7.14         8.70 o
  -5  14   5        102.81        114.25        12.14 o
  -4  14   5          0.12          0.00         4.42 o
  -3  14   5          7.14          2.38         2.98 o
  -2  14   5          2.17          0.94         3.71 o
  -1  14   5        221.15        251.88        11.52 o
   0  14   5        239.54        220.37        11.09 o
   1  14   5         26.27         28.21         4.38 o
   2  14   5        558.08        572.45        23.19 o
   3  14   5          4.68          6.41         4.16 o
   4  14   5        129.42        130.40        10.33 o
   5  14   5        413.59        406.26        20.77 o
   6  14   5          8.86          9.23         4.70 o
   7  14   5        146.45        135.63        11.66 o
  -7  15   5        223.50        250.17        20.54 o
  -6  15   5         79.79         57.91         9.30 o
  -5  15   5        369.08        350.05        25.41 o
  -4  15   5          0.00         13.39         5.99 o
  -3  15   5        407.68        451.44        23.24 o
  -2  15   5         25.62         30.29         5.79 o
  -1  15   5        400.34        460.57        20.43 o
   0  15   5        335.24        362.55        15.80 o
   1  15   5        521.94        524.30        26.07 o
   2  15   5        137.94        164.90        15.27 o
   3  15   5        217.34        235.18        14.55 o
   4  15   5         28.34         23.02         7.03 o
   5  15   5        328.28        341.23        18.57 o
   6  15   5          5.94         -3.32         6.57 o
  -6  16   5         41.38         34.53        14.73 o
  -5  16   5         73.48         76.10        11.14 o
  -4  16   5         20.01         19.27        10.71 o
  -3  16   5          7.48          2.68        12.05 o
  -2  16   5         67.92         74.91        14.06 o
  -1  16   5        580.94        596.16        39.73 o
   0  16   5        570.73        675.15        37.31 o
   1  16   5          0.75         -0.40         5.22 o
   2  16   5          2.97          2.97         4.57 o
   3  16   5         18.24         19.04         5.15 o
   4  16   5         54.48         53.08         8.01 o
  -4  17   5        727.67        787.04        46.01 o
  -3  17   5        111.70         76.33        20.09 o
  -2  17   5        283.01        247.72        33.48 o
  -1  17   5        141.19        135.76        16.55 o
   0  17   5         24.95         24.34         5.14 o
   1  17   5        196.32        228.53        15.91 o
   2  17   5         20.68         18.73         6.18 o
 -14   0   6        339.41        305.30        38.83 o
 -12   0   6        288.90        360.20        37.49 o
 -10   0   6        208.41        196.76        20.76 o
  -8   0   6       1137.84       1131.74        52.46 o
  -6   0   6       1440.71       1466.59        83.87 o
  -4   0   6        787.49        764.41        59.29 o
  -2   0   6       3506.91       3665.25       188.67 o
   0   0   6         52.94         64.65         3.88 o
   2   0   6       1553.44       1927.77       109.39 o
   4   0   6       1996.57       1856.26        59.37 o
   6   0   6       2723.41       2841.58       111.98 o
   8   0   6        249.74        195.89        12.85 o
  10   0   6          0.18         -4.71         4.71 o
 -14   1   6        125.56        120.44        23.43 o
 -13   1   6          2.63         -4.02         8.70 o
 -12   1   6         37.11         40.65        11.38 o
 -11   1   6        225.93        238.99        15.47 o
 -10   1   6         63.00         48.07         7.54 o
  -9   1   6       1593.92       1604.88        57.77 o
  -8   1   6          0.11         -0.84         1.59 o
  -7   1   6       1514.09       1549.59        53.12 o
  -6   1   6        129.09        152.73         6.11 o
  -5   1   6        624.98        628.59        19.51 o
  -4   1   6        297.83        412.72        13.25 o
  -3   1   6        426.82        384.47        12.15 o
  -2   1   6        281.64        265.06         8.81 o
  -1   1   6       3512.24       3568.09       106.54 o
   0   1   6         27.28         22.37         2.53 o
   1   1   6        362.51        450.03        12.12 o
   2   1   6         29.12         26.04         3.39 o
   3   1   6        134.43        175.57         5.05 o
   4   1   6         60.24         64.39         4.06 o
   5   1   6       1944.84       1958.40        55.26 o
   6   1   6        787.75        745.00        21.51 o
   7   1   6       2138.68       2149.62        61.25 o
   8   1   6        347.08        351.21        13.17 o
   9   1   6        296.24        299.16        13.45 o
  10   1   6         51.29         35.83         5.41 o
  11   1   6          1.94          3.25         4.71 o
 -14   2   6         10.93         10.29         8.96 o
 -13   2   6         10.86          9.92        13.39 o
 -12   2   6        189.38        196.61        18.87 o
 -11   2   6        107.22        107.16        14.30 o
 -10   2   6        194.11        205.66        13.40 o
  -9   2   6        450.40        446.60        18.44 o
  -8   2   6        157.62        152.97         7.45 o
  -7   2   6          1.13         -0.88         1.32 o
  -6   2   6          8.27          8.73         1.39 o
  -5   2   6        494.34        513.15        14.07 o
  -4   2   6       4700.12       5011.36       119.01 o
  -3   2   6         36.20         29.34         2.15 o
  -2   2   6         12.31          9.44         1.48 o
  -1   2   6        207.81        199.49         6.16 o
   0   2   6        290.10        306.67         8.79 o
   1   2   6        412.80        450.68        12.66 o
   2   2   6         41.30         42.67         2.53 o
   3   2   6        444.32        517.17        16.99 o
   4   2   6        360.10        386.47        13.46 o
   5   2   6          6.10          8.06         1.94 o
   6   2   6          1.09         -1.14         1.71 o
   7   2   6        229.31        259.30        10.17 o
   8   2   6        164.65        171.63        11.92 o
   9   2   6        157.67        153.46         9.68 o
  10   2   6         29.30         28.88         4.97 o
  11   2   6          3.81          6.52         5.04 o
 -14   3   6         73.74         66.15        17.41 o
 -13   3   6          8.28          9.61         8.01 o
 -12   3   6         25.05         22.60         6.67 o
 -11   3   6        121.82         98.18        10.83 o
 -10   3   6        410.79        438.93        21.76 o
  -9   3   6        209.35        217.93        10.89 o
  -8   3   6         35.95         33.93         5.04 o
  -7   3   6         29.46         26.97         2.42 o
  -6   3   6        463.93        434.56        12.32 o
  -5   3   6        178.32        193.18         6.07 o
  -4   3   6       2308.65       2379.88        57.65 o
  -3   3   6         63.44         69.75         3.31 o
  -2   3   6        185.92        167.89         5.96 o
  -1   3   6       5477.71       5810.32       157.56 o
   0   3   6        517.32        442.53        14.18 o
   1   3   6       1119.60       1283.70        33.54 o
   2   3   6         10.08          8.76         1.68 o
   3   3   6         14.96         25.35         1.99 o
   4   3   6       1727.67       1779.49        50.74 o
   5   3   6          8.36          6.65         2.03 o
   6   3   6        259.38        272.78        10.02 o
   7   3   6          0.02         -0.52         2.19 o
   8   3   6        561.82        530.60        16.69 o
   9   3   6          6.64          9.33         3.92 o
  10   3   6         50.37         52.62         6.33 o
  11   3   6          3.77         -1.31         4.49 o
 -13   4   6        160.36        181.04        15.96 o
 -12   4   6        307.75        314.60        24.56 o
 -11   4   6         97.95         94.78         9.89 o
 -10   4   6          1.89         -2.19         3.22 o
  -9   4   6        347.28        339.95        15.01 o
  -8   4   6         54.86         68.50         5.53 o
  -7   4   6         86.68         81.28         4.03 o
  -6   4   6          8.07         10.40         1.50 o
  -5   4   6         18.39         20.23         1.74 o
  -4   4   6        344.26        386.50        10.87 o
  -3   4   6        185.87        221.15         9.79 o
  -2   4   6         55.79         78.05         4.00 o
  -1   4   6         59.54         75.32         3.24 o
   0   4   6        259.67        209.04         6.83 o
   1   4   6       1707.81       1909.86        52.65 o
   2   4   6         62.23         78.64         3.62 o
   3   4   6        368.93        370.12        10.46 o
   4   4   6        323.18        323.76        10.95 o
   5   4   6        405.09        376.70        13.41 o
   6   4   6        167.98        151.76         7.90 o
   7   4   6          0.34          1.85         2.25 o
   8   4   6         47.23         53.90         4.58 o
   9   4   6         79.65         80.18         6.74 o
  10   4   6          6.31          4.99         4.34 o
  11   4   6        212.73        201.26        17.58 o
 -13   5   6         35.16         45.53        16.07 o
 -12   5   6         11.48          1.70         7.05 o
 -11   5   6         41.57         49.11         9.33 o
 -10   5   6          1.16          0.06         3.82 o
  -9   5   6        247.97        262.36        14.88 o
  -8   5   6        199.39        189.48        11.31 o
  -7   5   6        275.18        269.14         9.16 o
  -6   5   6          8.21         14.02         1.63 o
  -5   5   6       1909.92       1822.21        46.88 o
  -4   5   6        117.03        123.72         5.86 o
  -3   5   6        330.69        354.35         9.68 o
  -2   5   6        130.67        178.34         5.34 o
  -1   5   6        618.08        584.93        15.61 o
   0   5   6        122.45         75.26         2.98 o
   1   5   6         74.97        106.06         4.62 o
   2   5   6         84.35         95.60         3.98 o
   3   5   6        152.24        154.54         5.71 o
   4   5   6          2.51          1.83         1.67 o
   5   5   6       1335.45       1371.55        42.52 o
   6   5   6          6.10          5.08         2.39 o
   7   5   6        440.10        404.62        15.01 o
   8   5   6        597.52        604.25        21.23 o
   9   5   6        675.24        694.59        34.24 o
  10   5   6         39.54         44.01         6.01 o
  11   5   6         70.32         58.29         8.10 o
 -13   6   6         64.89         69.63        22.76 o
 -12   6   6         18.00         24.10        14.73 o
 -11   6   6        204.33        250.40        33.48 o
 -10   6   6         16.76         13.09         7.91 o
  -9   6   6        179.84        209.24        29.75 o
  -8   6   6       1403.55       1241.10        74.30 o
  -7   6   6       1520.13       1597.98        56.65 o
  -6   6   6         63.71         79.01         5.19 o
  -5   6   6          7.01          6.47         1.44 o
  -4   6   6         53.63         49.75         3.01 o
  -3   6   6        730.71        838.69        24.27 o
  -2   6   6          0.03          2.03         1.39 o
  -1   6   6         22.44         23.60         1.62 o
   0   6   6        307.11        291.55         7.35 o
   1   6   6         50.75         52.19         3.45 o
   2   6   6         29.69         32.02         2.32 o
   3   6   6         22.18         22.00         2.21 o
   4   6   6        564.60        585.01        16.70 o
   5   6   6        134.50        125.47         6.79 o
   6   6   6          2.51          2.65         2.39 o
   7   6   6          0.09          1.38         2.58 o
   8   6   6          6.11          5.43         3.18 o
   9   6   6        350.45        348.75        16.97 o
  10   6   6         83.18         70.40         8.56 o
  11   6   6        507.67        479.60        26.13 o
 -13   7   6        397.67        431.17        52.22 o
 -12   7   6        248.87        239.69        33.48 o
 -11   7   6          2.63         13.39        10.71 o
 -10   7   6        371.51        349.49        36.15 o
  -9   7   6         98.48        111.47        10.96 o
  -8   7   6          5.89          7.19         2.55 o
  -7   7   6       1173.88       1301.33        45.50 o
  -6   7   6         53.02        111.14        16.07 o
  -5   7   6       2144.20       2186.22        63.20 o
  -4   7   6        275.92        265.68         9.27 o
  -3   7   6        135.46        138.09         5.73 o
  -2   7   6          3.71          3.94         1.22 o
  -1   7   6        113.03        109.99         4.42 o
   0   7   6        113.55        116.97         5.30 o
   1   7   6        845.35        883.85        25.67 o
   2   7   6          2.66         -0.08         1.33 o
   3   7   6       1334.30       1295.59        34.80 o
   4   7   6       1292.82       1340.46        56.71 o
   5   7   6        173.69        174.07         8.09 o
   6   7   6         18.77         13.63         3.06 o
   7   7   6        132.68        133.01         7.84 o
   8   7   6         36.75         36.38         5.00 o
   9   7   6        100.33        117.72        11.64 o
  10   7   6          7.64          5.82         5.31 o
 -12   8   6         24.37         22.76        16.07 o
 -11   8   6         26.91         34.82        13.39 o
 -10   8   6          8.81         -4.02         8.03 o
  -9   8   6         81.20         69.64         6.91 o
  -8   8   6        422.04        427.02        16.41 o
  -7   8   6        698.83        669.66        23.49 o
  -6   8   6        631.24        585.51        20.55 o
  -5   8   6        774.20        794.21        33.76 o
  -4   8   6         49.16         66.06         4.24 o
  -3   8   6          7.34          3.76         2.15 o
  -2   8   6         98.13         95.33         4.24 o
  -1   8   6        479.43        470.74        14.13 o
   0   8   6         71.94         62.19         3.99 o
   1   8   6       1682.02       1704.74        54.76 o
   2   8   6         44.77         41.34         5.07 o
   3   8   6        302.91        305.87        11.42 o
   4   8   6          5.24          0.52         1.89 o
   5   8   6        145.15        136.79        12.01 o
   6   8   6        169.53        168.66         8.78 o
   7   8   6          9.73          4.05         2.96 o
   8   8   6         38.84         31.39         5.18 o
   9   8   6          9.33          9.16         5.38 o
  10   8   6          1.01          7.72         6.27 o
 -12   9   6        353.17        299.95        40.17 o
 -11   9   6          1.35          4.02        12.05 o
 -10   9   6        685.47        696.30        62.93 o
  -9   9   6         28.78         24.24         4.99 o
  -8   9   6          7.47          2.18         2.86 o
  -7   9   6          6.46          7.99         3.99 o
  -6   9   6        365.34        344.56        14.80 o
  -5   9   6          7.57          6.21         2.43 o
  -4   9   6       1054.62       1096.79        39.13 o
  -3   9   6        449.76        445.92        13.57 o
  -2   9   6       3044.46       2963.31        80.42 o
  -1   9   6        104.43        102.52         5.88 o
   0   9   6       3458.03       3426.53       101.09 o
   1   9   6         70.26         77.72         4.76 o
   2   9   6       3507.40       3490.07       102.86 o
   3   9   6          5.40          7.01         2.23 o
   4   9   6        616.54        609.04        20.35 o
   5   9   6        369.44        334.48        13.36 o
   6   9   6         22.64         20.99         4.85 o
   7   9   6          1.34          3.06         4.42 o
   8   9   6        267.13        258.77        14.08 o
   9   9   6        226.64        186.00        12.45 o
  10   9   6         85.84         82.44        11.54 o
 -11  10   6        374.19        365.56        44.19 o
 -10  10   6         13.45         17.49         8.01 o
  -9  10   6         20.27         21.72         6.31 o
  -8  10   6         23.85         15.22         4.03 o
  -7  10   6         12.04          4.68         3.07 o
  -6  10   6         85.78         87.93         7.01 o
  -5  10   6       1097.70       1155.35        42.50 o
  -4  10   6          0.45         -2.03         2.03 o
  -3  10   6       1264.83       1240.61        35.17 o
  -2  10   6        155.33        181.76         8.35 o
  -1  10   6        219.93        227.32         8.65 o
   0  10   6         40.73         47.61         3.85 o
   1  10   6         31.58         25.49         3.14 o
   2  10   6        148.48        152.01         8.71 o
   3  10   6       1372.18       1354.79        41.80 o
   4  10   6         24.10         23.86         3.35 o
   5  10   6         19.54         11.53         3.00 o
   6  10   6         26.93         20.04         4.75 o
   7  10   6        867.90        882.22        38.48 o
   8  10   6         69.26         74.62         9.16 o
   9  10   6        144.14        151.84        13.32 o
 -11  11   6         10.55         13.39        16.07 o
 -10  11   6        639.11        644.02        40.58 o
  -9  11   6        599.50        578.34        43.49 o
  -8  11   6        132.41        126.05         9.55 o
  -7  11   6        430.88        428.06        18.24 o
  -6  11   6        267.56        299.50        13.75 o
  -5  11   6         53.78         49.81         7.44 o
  -4  11   6          1.11         -0.27         2.34 o
  -3  11   6         22.26         29.02         2.65 o
  -2  11   6       2137.31       2087.73        57.36 o
  -1  11   6        548.87        568.71        21.96 o
   0  11   6        709.95        654.36        21.29 o
   1  11   6         72.17         79.73         5.25 o
   2  11   6         24.06         23.25         3.27 o
   3  11   6         21.55         14.66         3.06 o
   4  11   6         59.42         73.51         5.45 o
   5  11   6        928.87        894.01        28.79 o
   6  11   6        268.15        248.56        12.51 o
   7  11   6        269.48        255.95        16.72 o
   8  11   6         22.72         11.53         7.03 o
 -10  12   6        118.04        136.99        19.47 o
  -9  12   6         15.55         14.80         6.48 o
  -8  12   6         89.86         73.32         9.21 o
  -7  12   6         86.31         76.02         7.02 o
  -6  12   6         67.75         76.01         6.52 o
  -5  12   6         86.56         81.94         6.59 o
  -4  12   6        389.95        383.27        27.08 o
  -3  12   6         95.40         85.80         6.11 o
  -2  12   6         88.22         77.21         6.54 o
  -1  12   6         69.68         60.34         4.43 o
   0  12   6        131.97        125.85         6.84 o
   1  12   6        285.05        277.25        10.83 o
   2  12   6          0.53          1.40         2.44 o
   3  12   6         46.59         49.06         6.59 o
   4  12   6        120.60        113.64         8.21 o
   5  12   6         26.52         19.57         4.60 o
   6  12   6         54.44         52.05         7.87 o
   7  12   6          0.65        -10.49        10.49 o
   8  12   6        122.44         95.24        12.52 o
  -9  13   6         78.43         76.99        10.43 o
  -8  13   6          2.94          2.48         5.79 o
  -7  13   6          1.03          1.00         5.60 o
  -6  13   6          0.82          1.94         3.77 o
  -5  13   6        100.22        107.36         7.65 o
  -4  13   6         58.92         66.35         5.68 o
  -3  13   6        572.81        550.81        23.21 o
  -2  13   6         55.09         60.53         4.71 o
  -1  13   6        543.64        492.15        18.49 o
   0  13   6        389.87        366.19        14.76 o
   1  13   6        471.04        486.84        19.85 o
   2  13   6        511.24        516.27        21.00 o
   3  13   6        522.95        486.36        23.73 o
   4  13   6          9.36         13.69         4.09 o
   5  13   6        215.98        216.69        12.64 o
   6  13   6          8.58         12.09         5.26 o
   7  13   6         13.82          4.28         5.99 o
  -8  14   6         15.51          9.74         6.24 o
  -7  14   6        140.05        123.74        14.11 o
  -6  14   6         83.65         64.27        12.05 o
  -5  14   6        293.09        255.34        37.49 o
  -4  14   6        108.73        101.09         9.02 o
  -3  14   6         17.28         18.27         4.11 o
  -2  14   6         17.16         19.18         3.29 o
  -1  14   6          0.61          3.75         2.56 o
   0  14   6          0.51         -1.03         2.78 o
   1  14   6         17.17         18.06         3.80 o
   2  14   6          2.92         -0.12         4.67 o
   3  14   6         44.47         47.13         6.66 o
   4  14   6         52.30         66.27         7.82 o
   5  14   6         45.78         41.77         6.85 o
   6  14   6        234.79        238.79        15.91 o
  -7  15   6          4.80          2.76         9.37 o
  -6  15   6         70.49         90.58        12.85 o
  -5  15   6          7.05          2.23         5.99 o
  -4  15   6        203.59        211.20        20.09 o
  -3  15   6        179.55        201.31        15.40 o
  -2  15   6        957.81        900.37        45.60 o
  -1  15   6         35.73         44.72         5.99 o
   0  15   6        545.07        562.55        25.45 o
   1  15   6         35.10         38.04         7.73 o
   2  15   6        492.09        511.54        24.07 o
   3  15   6         18.71         18.05         5.81 o
   4  15   6        199.57        183.93        13.51 o
   5  15   6         21.06         28.93         6.92 o
  -6  16   6        311.36        355.02        54.23 o
  -5  16   6          9.90          6.14         6.18 o
  -4  16   6          0.50          6.70         6.10 o
  -3  16   6         60.75         77.66        21.42 o
  -2  16   6         11.51          2.68        12.05 o
  -1  16   6        100.95        105.77        11.67 o
   0  16   6         26.81         37.58         5.93 o
   1  16   6         41.80         52.32         7.32 o
   2  16   6        133.72        197.30        13.91 o
   3  16   6          1.54         -1.75         3.88 o
   4  16   6        105.68        125.87        26.78 o
  -3  17   6        404.64        365.56        45.53 o
  -2  17   6         35.61         21.42        10.71 o
  -1  17   6        108.65         83.38        18.75 o
   0  17   6        168.66        181.14        13.30 o
   1  17   6         78.44         83.59         8.70 o
 -13   0   7        678.72        668.18        61.60 o
 -11   0   7         65.86         52.08        12.05 o
  -9   0   7         24.93         26.20         4.73 o
  -7   0   7       2912.76       2841.70       165.64 o
  -5   0   7       1087.76       1076.66        49.49 o
  -3   0   7         61.34         92.90         6.23 o
  -1   0   7        902.11        833.15        42.60 o
   1   0   7       2118.22       2158.89       122.69 o
   3   0   7        506.11        486.66        21.26 o
   5   0   7       2586.50       2484.13        78.91 o
   7   0   7       3612.99       3583.24       128.17 o
   9   0   7        466.56        450.45        35.86 o
  11   0   7         58.01         49.01        10.18 o
 -14   1   7          0.08         -0.67         6.63 o
 -13   1   7         10.83         12.22         9.37 o
 -12   1   7        124.98        131.63        16.74 o
 -11   1   7         11.14          4.49         3.93 o
 -10   1   7          3.78          1.28         3.48 o
  -9   1   7        421.65        374.80        14.21 o
  -8   1   7        180.00        194.62         8.86 o
  -7   1   7        222.43        236.44         9.61 o
  -6   1   7       1396.73       1421.94        41.68 o
  -5   1   7        115.80        134.90         5.65 o
  -4   1   7        256.02        319.36        10.78 o
  -3   1   7        688.98        769.36        22.07 o
  -2   1   7       4545.17       5059.35       135.31 o
  -1   1   7       1276.41       1436.14        37.79 o
   0   1   7        113.72        141.44         4.97 o
   1   1   7        124.53        141.14         4.66 o
   2   1   7       2873.84       2857.17        80.12 o
   3   1   7       1646.61       1663.69        44.16 o
   4   1   7         71.63         96.52         4.78 o
   5   1   7         56.81         65.96         4.78 o
   6   1   7        101.17         90.25         5.16 o
   7   1   7        209.45        191.72         8.94 o
   8   1   7         79.32         80.94         5.61 o
   9   1   7        327.61        330.21        14.67 o
  10   1   7        339.84        332.53        16.08 o
  11   1   7         66.16         62.61        10.08 o
 -14   2   7        168.46        185.77        20.77 o
 -13   2   7         15.06         12.22         9.37 o
 -12   2   7         97.03        131.41        37.49 o
 -11   2   7        339.06        338.85        18.47 o
 -10   2   7          1.33          4.02         3.01 o
  -9   2   7        468.33        488.15        20.12 o
  -8   2   7        485.92        518.15        18.41 o
  -7   2   7       1080.85       1143.40        37.60 o
  -6   2   7        180.28        164.19         6.11 o
  -5   2   7        130.12        150.29         4.96 o
  -4   2   7         91.10        151.88         4.91 o
  -3   2   7        209.11        238.66         7.74 o
  -2   2   7       2002.44       1973.61        62.09 o
  -1   2   7        999.57       1063.50        28.12 o
   0   2   7       8303.31       8933.91       239.96 o
   1   2   7        569.80        599.78        16.65 o
   2   2   7        913.63       1013.41        26.75 o
   3   2   7        103.83        116.08         6.44 o
   4   2   7        307.76        378.61        16.07 o
   5   2   7          3.33          3.05         1.97 o
   6   2   7         58.09         55.97         4.36 o
   7   2   7        704.44        678.89        21.33 o
   8   2   7        868.05        853.32        25.26 o
   9   2   7         50.82         70.02        13.97 o
  10   2   7          2.06          3.34         4.39 o
  11   2   7         31.30         26.31         6.46 o
 -13   3   7         22.15         39.52        20.09 o
 -12   3   7          1.66         -1.34         9.37 o
 -11   3   7        121.92        129.34        12.32 o
 -10   3   7         23.48         25.53         4.28 o
  -9   3   7          9.84          6.22         3.26 o
  -8   3   7          8.99          6.51         2.30 o
  -7   3   7        550.93        595.06        17.40 o
  -6   3   7        423.48        447.31        12.74 o
  -5   3   7        139.19        159.56         5.32 o
  -4   3   7          0.09         -0.93         0.93 o
  -3   3   7        362.80        462.15        12.10 o
  -2   3   7       3153.76       3432.15        93.51 o
  -1   3   7       2397.66       2580.57        65.92 o
   0   3   7        262.53        266.68         7.46 o
   1   3   7       1883.60       2087.90        50.98 o
   2   3   7         21.77         26.12         2.47 o
   3   3   7        561.68        590.58        20.87 o
   4   3   7         13.91         10.36         2.35 o
   5   3   7        131.21        141.18         8.10 o
   6   3   7        291.38        289.46        11.44 o
   7   3   7         21.80         26.46         3.99 o
   8   3   7          0.86          2.52         2.85 o
   9   3   7        104.40        105.79         7.97 o
  10   3   7          0.17         -4.15         4.15 o
  11   3   7        300.17        307.80        16.23 o
 -13   4   7        154.81        156.99        17.92 o
 -12   4   7        159.90        177.77        17.99 o
 -11   4   7          8.41          7.36         5.68 o
 -10   4   7         93.31        110.11        10.88 o
  -9   4   7          2.48          1.38         2.78 o
  -8   4   7         37.07         40.30         3.46 o
  -7   4   7        554.05        561.57        16.70 o
  -6   4   7         20.27          9.08         1.51 o
  -5   4   7          0.29          0.39         1.10 o
  -4   4   7        206.43        263.35         7.92 o
  -3   4   7         10.82          2.11         0.96 o
  -2   4   7       3584.14       3869.62        99.34 o
  -1   4   7        479.17        525.97        15.48 o
   0   4   7         91.50        106.42         3.97 o
   1   4   7         20.77         34.02         1.85 o
   2   4   7        525.73        505.83        15.39 o
   3   4   7         52.91         33.62         2.53 o
   4   4   7        409.83        417.01        13.75 o
   5   4   7        236.59        228.22         9.63 o
   6   4   7        105.14        108.89         6.61 o
   7   4   7        951.57        941.11        30.71 o
   8   4   7         84.71         81.14         6.69 o
   9   4   7         26.71         20.18         5.78 o
  10   4   7          5.33          7.68         5.32 o
  11   4   7         62.37         60.27         8.86 o
 -13   5   7         24.61          6.70        12.05 o
 -12   5   7          6.95         20.09        12.05 o
 -11   5   7        151.68        158.01        24.10 o
 -10   5   7         46.87         47.94         7.17 o
  -9   5   7        295.98        297.21        18.01 o
  -8   5   7        184.59        201.84        10.18 o
  -7   5   7          6.69          2.69         1.42 o
  -6   5   7        115.87        117.67         4.75 o
  -5   5   7        509.78        500.65        14.02 o
  -4   5   7         41.59         40.96         2.63 o
  -3   5   7          7.31          8.72         1.41 o
  -2   5   7        587.99        655.32        16.99 o
  -1   5   7        192.12        206.55         6.83 o
   0   5   7         72.29         80.92         3.05 o
   1   5   7        155.72        180.38         6.86 o
   2   5   7        546.50        542.18        16.47 o
   3   5   7         28.69         29.65         2.39 o
   4   5   7          7.43          9.16         2.36 o
   5   5   7        567.65        561.24        19.10 o
   6   5   7        618.12        632.33        21.51 o
   7   5   7        518.07        529.15        21.44 o
   8   5   7        258.65        271.79        13.56 o
   9   5   7         16.21          9.76         4.95 o
  10   5   7        408.39        416.78        20.22 o
 -13   6   7          6.62          9.37        14.73 o
 -12   6   7         46.36         10.71        13.39 o
 -11   6   7        741.23        752.54        66.95 o
 -10   6   7        383.69        337.87        23.61 o
  -9   6   7        298.01        324.17        19.57 o
  -8   6   7        316.49        285.57        15.77 o
  -7   6   7        281.43        304.00        14.27 o
  -6   6   7          1.94          0.64         1.47 o
  -5   6   7        675.11        695.14        20.96 o
  -4   6   7         19.87         21.09         2.15 o
  -3   6   7        345.37        332.72        10.49 o
  -2   6   7        292.81        286.96         8.96 o
  -1   6   7       1471.39       1428.12        37.89 o
   0   6   7          1.97          1.66         0.84 o
   1   6   7        866.86        843.17        23.43 o
   2   6   7         47.35         49.27         3.34 o
   3   6   7       1077.80       1070.38        30.92 o
   4   6   7         66.35         87.89         5.48 o
   5   6   7        258.72        242.66        10.05 o
   6   6   7       1689.54       1672.20        51.88 o
   7   6   7       1145.05       1108.04        35.49 o
   8   6   7        796.77        732.85        26.89 o
   9   6   7          0.03          3.97         4.50 o
  10   6   7        115.71        118.53        10.76 o
 -13   7   7        117.67        132.56        28.12 o
 -12   7   7         79.21        100.43        24.10 o
 -11   7   7        133.05        117.84        21.42 o
 -10   7   7        292.16        281.99        22.09 o
  -9   7   7         46.25         41.00        12.50 o
  -8   7   7        321.06        351.47        15.30 o
  -7   7   7        573.49        598.23        21.40 o
  -6   7   7          1.29         -0.65         1.99 o
  -5   7   7          0.01          2.31         1.50 o
  -4   7   7          9.24          6.12         1.66 o
  -3   7   7        850.29        851.66        24.36 o
  -2   7   7       1473.27       1510.59        41.62 o
  -1   7   7         96.42        112.90         4.87 o
   0   7   7         56.89         62.94         4.08 o
   1   7   7       1580.23       1489.09        42.21 o
   2   7   7        195.88        199.03         9.09 o
   3   7   7        235.63        226.86         9.23 o
   4   7   7        265.94        260.87        14.16 o
   5   7   7        141.25        137.79         7.46 o
   6   7   7          2.24          3.60         2.63 o
   7   7   7        148.44        153.11         8.61 o
   8   7   7          3.45         11.21         4.15 o
   9   7   7        168.24        185.58        12.42 o
  10   7   7        173.86        177.40        17.20 o
 -12   8   7          0.05         -4.02        14.73 o
 -11   8   7        313.49        312.00        38.83 o
 -10   8   7        821.90        870.93        51.02 o
  -9   8   7        667.75        657.83        32.42 o
  -8   8   7        302.54        282.61        13.97 o
  -7   8   7         62.01         62.06         5.00 o
  -6   8   7        433.37        427.14        17.77 o
  -5   8   7        307.67        349.11        12.90 o
  -4   8   7        582.48        528.95        17.11 o
  -3   8   7         53.41         50.00         3.22 o
  -2   8   7       3215.95       3108.15        84.48 o
  -1   8   7        101.90         91.23         4.24 o
   0   8   7        309.72        334.02        11.72 o
   1   8   7        254.85        259.08         9.78 o
   2   8   7         23.26         22.80         2.93 o
   3   8   7         56.92         54.95         4.62 o
   4   8   7        930.06        935.84        32.08 o
   5   8   7         29.47         36.36         5.66 o
   6   8   7        392.00        377.43        15.17 o
   7   8   7          1.60          0.69         3.31 o
   8   8   7         44.29         39.97         6.14 o
   9   8   7        280.66        287.31        16.24 o
  10   8   7        152.98        159.35        26.78 o
 -12   9   7         83.79         84.36        24.10 o
 -11   9   7          2.26        -10.71        10.71 o
 -10   9   7        145.53        188.80        28.12 o
  -9   9   7       1305.52       1323.24        59.69 o
  -8   9   7         38.55         41.09         4.44 o
  -7   9   7         42.29         37.34         4.67 o
  -6   9   7        527.93        567.87        22.77 o
  -5   9   7         61.72         61.13         5.54 o
  -4   9   7          0.12         -1.55         1.55 o
  -3   9   7        260.97        253.32         8.64 o
  -2   9   7        679.29        626.79        18.61 o
  -1   9   7       1595.42       1591.94        43.90 o
   0   9   7        413.36        428.18        14.65 o
   1   9   7        784.14        752.17        24.08 o
   2   9   7       1140.42       1050.94        32.87 o
   3   9   7          0.72          1.17         2.20 o
   4   9   7          0.35          1.74         2.44 o
   5   9   7          2.73          2.47         3.93 o
   6   9   7        288.12        310.84        17.46 o
   7   9   7        586.93        622.18        36.18 o
   8   9   7         35.48         31.59         8.94 o
   9   9   7        441.17        474.08        29.63 o
 -11  10   7        210.63        202.20        30.80 o
 -10  10   7         71.20         82.50        12.55 o
  -9  10   7          8.44          8.80         3.80 o
  -8  10   7       1966.35       2052.21        86.59 o
  -7  10   7          9.42          7.30         3.82 o
  -6  10   7       1020.11        989.28        36.96 o
  -5  10   7        477.63        469.97        19.35 o
  -4  10   7        121.30        111.84         5.64 o
  -3  10   7         46.74         46.82         3.56 o
  -2  10   7       1867.42       1864.88        51.66 o
  -1  10   7        225.81        220.54         9.84 o
   0  10   7       5341.80       5172.15       192.93 o
   1  10   7         63.25         54.88         4.41 o
   2  10   7          8.34          9.28         2.49 o
   3  10   7        226.97        211.99         9.51 o
   4  10   7        109.88        118.24         6.81 o
   5  10   7        146.82        179.23        11.18 o
   6  10   7        282.00        249.23        14.44 o
   7  10   7        230.07        213.95        14.92 o
   8  10   7        276.37        266.29        20.84 o
   9  10   7         30.78         34.18        10.55 o
 -11  11   7         63.64         74.99        21.42 o
 -10  11   7         36.08         50.44        10.14 o
  -9  11   7        167.54        146.01        13.14 o
  -8  11   7         31.02         36.42         5.66 o
  -7  11   7          5.98          6.22         3.53 o
  -6  11   7        181.56        163.88        12.21 o
  -5  11   7        285.81        290.42        13.15 o
  -4  11   7          1.21         -1.48         2.29 o
  -3  11   7         77.79         71.53         4.35 o
  -2  11   7        288.83        287.20         9.79 o
  -1  11   7        159.36        186.81         8.32 o
   0  11   7          1.27          0.81         2.13 o
   1  11   7        324.44        290.63        17.72 o
   2  11   7        973.81        902.74        29.00 o
   3  11   7          0.02         -0.94         2.39 o
   4  11   7         20.66         24.52         3.62 o
   5  11   7        130.85        128.14         9.78 o
   6  11   7        157.96        151.93        12.02 o
   7  11   7         18.16         22.29         6.39 o
   8  11   7        492.59        501.89        26.05 o
 -10  12   7         93.59        100.38        16.74 o
  -9  12   7        530.23        551.39        55.16 o
  -8  12   7          9.87         22.26         8.01 o
  -7  12   7        735.63        796.55        39.01 o
  -6  12   7          0.12         -0.18         3.04 o
  -5  12   7        145.25        152.25        11.39 o
  -4  12   7        119.83        106.51         7.29 o
  -3  12   7         55.05         65.77         4.26 o
  -2  12   7        126.77        135.31         6.33 o
  -1  12   7        396.02        397.80        15.46 o
   0  12   7        834.10        805.26        26.13 o
   1  12   7        362.31        332.87        14.25 o
   2  12   7        152.63        149.43        10.04 o
   3  12   7          3.29          1.39         2.60 o
   4  12   7          1.67          4.01         2.76 o
   5  12   7         62.86         67.22         9.80 o
   6  12   7          4.48         10.47         5.01 o
   7  12   7        304.69        305.33        29.99 o
  -9  13   7         97.81        103.76        12.18 o
  -8  13   7         10.95          7.40         6.24 o
  -7  13   7        122.46        117.05        11.37 o
  -6  13   7          4.23          6.39         4.96 o
  -5  13   7          0.02          2.61         4.06 o
  -4  13   7          1.91         -2.06         2.62 o
  -3  13   7          9.31          8.13         2.26 o
  -2  13   7        312.25        316.51        11.95 o
  -1  13   7         51.53         66.68         4.98 o
   0  13   7        498.67        461.37        22.56 o
   1  13   7         14.13         14.77         3.20 o
   2  13   7         84.28         74.24         5.99 o
   3  13   7         19.09         19.36         4.85 o
   4  13   7         37.48         45.85         7.19 o
   5  13   7        153.88        189.29        13.60 o
   6  13   7         53.16         53.85         7.69 o
  -8  14   7        205.06        191.22        15.71 o
  -7  14   7         35.86         23.94         8.24 o
  -6  14   7        113.38        106.32        10.39 o
  -5  14   7         35.67         31.94         7.05 o
  -4  14   7        291.81        343.59        20.05 o
  -3  14   7        127.36        118.26         8.88 o
  -2  14   7        252.09        246.71        15.10 o
  -1  14   7        149.83        148.95        17.77 o
   0  14   7        318.67        309.82        21.31 o
   1  14   7         81.85         88.99         8.48 o
   2  14   7        142.86        146.13        10.85 o
   3  14   7         13.21          6.18         5.80 o
   4  14   7        181.24        214.99        16.60 o
   5  14   7          8.85         13.26         5.63 o
  -7  15   7         17.43         17.48         7.29 o
  -6  15   7         37.05         28.39         8.91 o
  -5  15   7          0.01         -2.97         6.03 o
  -4  15   7         31.95         43.05         8.10 o
  -3  15   7         86.90         77.66        17.41 o
  -2  15   7         17.84         20.30         5.36 o
  -1  15   7        671.90        758.42        32.52 o
   0  15   7         22.59         24.62         4.99 o
   1  15   7         24.37         20.20         5.26 o
   2  15   7          8.92         10.14         6.93 o
   3  15   7          1.55          1.65         3.88 o
   4  15   7          1.99         -4.54         4.57 o
  -5  16   7          0.59         -5.99         5.99 o
  -4  16   7        657.85        681.72        40.21 o
  -3  16   7         86.73         96.41        21.42 o
  -2  16   7        761.14        863.68        79.00 o
  -1  16   7        685.56        812.72        34.59 o
   0  16   7         32.56         37.01         6.12 o
   1  16   7        159.79        177.36        12.63 o
   2  16   7         54.73         47.48         7.06 o
   3  16   7         27.68         37.10         7.27 o
  -2  17   7         54.89         54.90        18.75 o
  -1  17   7         27.17         14.73        10.71 o
 -12   0   8        239.91        295.93        36.15 o
 -10   0   8        104.51        120.39        11.33 o
  -8   0   8        517.94        545.07        27.23 o
  -6   0   8       3331.26       3599.82       159.02 o
  -4   0   8        978.51       1005.99        40.08 o
  -2   0   8       1601.02       1798.62        62.93 o
   0   0   8          3.00          3.35         1.47 o
   2   0   8       6798.25       6726.70       265.25 o
   4   0   8       3035.61       3128.78       125.42 o
   6   0   8        241.99        227.51        16.76 o
   8   0   8        168.08        170.67        14.38 o
  10   0   8       1143.00       1129.36        78.46 o
 -13   1   8        147.25        184.98        28.12 o
 -12   1   8        131.76        126.77        15.06 o
 -11   1   8         15.66          9.18         6.18 o
 -10   1   8          0.66          4.00         2.33 o
  -9   1   8          2.53         -2.00         2.00 o
  -8   1   8        567.17        524.68        19.06 o
  -7   1   8        911.90        872.27        37.01 o
  -6   1   8       1486.63       1469.45        43.26 o
  -5   1   8        807.88        860.65        23.24 o
  -4   1   8        350.62        307.65         9.20 o
  -3   1   8         66.84         85.37         3.70 o
  -2   1   8        308.31        306.31         9.11 o
  -1   1   8        293.51        345.47         9.60 o
   0   1   8        148.47        204.52         6.32 o
   1   1   8       2324.04       2500.75        70.76 o
   2   1   8        103.52         90.61         4.52 o
   3   1   8        225.40        221.86        12.34 o
   4   1   8        451.66        425.81        14.87 o
   5   1   8         15.89         10.13         2.82 o
   6   1   8         24.51         27.82         3.61 o
   7   1   8        661.25        606.19        19.92 o
   8   1   8         17.28         17.87         4.75 o
   9   1   8        138.18        135.26         9.33 o
  10   1   8         13.51         14.94         5.55 o
 -13   2   8         17.74         20.76         8.52 o
 -12   2   8        117.42        166.51        17.92 o
 -11   2   8        161.54        170.80        14.03 o
 -10   2   8         58.81         56.55         5.65 o
  -9   2   8        393.42        367.06        21.86 o
  -8   2   8        197.54        229.89         9.81 o
  -7   2   8        516.74        542.10        18.99 o
  -6   2   8        673.07        681.97        19.82 o
  -5   2   8       2162.09       2273.76        60.43 o
  -4   2   8        355.12        368.63        10.09 o
  -3   2   8       2312.24       2298.63        55.59 o
  -2   2   8         19.47         24.86         2.61 o
  -1   2   8         83.60         65.49         3.31 o
   0   2   8        280.03        328.11         9.67 o
   1   2   8        198.20        188.40         6.87 o
   2   2   8        372.96        393.14        11.33 o
   3   2   8       1395.17       1562.41        47.89 o
   4   2   8        789.00        829.58        31.05 o
   5   2   8        767.60        757.04        24.84 o
   6   2   8         93.12        101.39         6.92 o
   7   2   8         76.02         76.59         5.94 o
   8   2   8        234.56        239.27        13.69 o
   9   2   8        253.05        258.90        22.77 o
  10   2   8        215.44        225.17        14.51 o
 -13   3   8         66.33         87.04        13.15 o
 -12   3   8         76.39        106.50        14.65 o
 -11   3   8         62.54         69.11        16.85 o
 -10   3   8         33.40         30.17         4.52 o
  -9   3   8        834.54        802.61        27.31 o
  -8   3   8          0.23          0.06         2.00 o
  -7   3   8        288.80        282.74         9.71 o
  -6   3   8       1657.94       1811.51        46.78 o
  -5   3   8       1743.06       1834.95        45.00 o
  -4   3   8       1575.51       1536.01        37.84 o
  -3   3   8         88.66        131.74         4.29 o
  -2   3   8          7.21         21.25         2.00 o
  -1   3   8        280.98        302.17        10.31 o
   0   3   8        835.09        939.12        23.86 o
   1   3   8        136.14        154.70         7.91 o
   2   3   8        279.72        331.39        10.65 o
   3   3   8        279.53        296.63        12.98 o
   4   3   8         31.91         38.49         4.32 o
   5   3   8         78.42         78.79         4.98 o
   6   3   8         23.57         15.63         3.13 o
   7   3   8         65.28         58.03         5.10 o
   8   3   8         15.01         15.60         5.67 o
   9   3   8         64.44         68.59         7.87 o
  10   3   8          1.15          6.51         5.83 o
 -13   4   8         17.83         -1.34        10.71 o
 -12   4   8          6.92          4.53         6.10 o
 -11   4   8          4.21          9.89         6.70 o
 -10   4   8        125.81        134.79        10.35 o
  -9   4   8         40.99         24.72         5.99 o
  -8   4   8         91.84         87.16         6.61 o
  -7   4   8          0.91          0.33         1.63 o
  -6   4   8        148.20        151.68         8.29 o
  -5   4   8        611.21        674.27        17.56 o
  -4   4   8        103.36        122.47         4.81 o
  -3   4   8        306.39        305.89        10.57 o
  -2   4   8        408.70        504.01        14.02 o
  -1   4   8        253.52        226.79         7.12 o
   0   4   8        855.84       1115.42        28.10 o
   1   4   8       1300.88       1222.63        30.78 o
   2   4   8        649.37        661.53        19.83 o
   3   4   8         62.02         66.42         4.89 o
   4   4   8       2205.23       2301.07        65.59 o
   5   4   8         14.26          7.03         2.49 o
   6   4   8         17.00         11.82         3.14 o
   7   4   8        205.75        208.29        10.50 o
   8   4   8          0.41          0.12         3.80 o
   9   4   8        698.50        748.53        30.39 o
  10   4   8        300.80        330.26        18.54 o
 -13   5   8        115.36        111.14        22.76 o
 -12   5   8        190.02        168.72        26.78 o
 -11   5   8         10.83         -8.03         8.03 o
 -10   5   8        134.23        119.35        13.15 o
  -9   5   8        577.31        577.08        30.36 o
  -8   5   8        253.46        246.74        10.63 o
  -7   5   8        724.85        723.80        24.84 o
  -6   5   8        190.86        187.58         7.72 o
  -5   5   8        129.41        124.86         5.47 o
  -4   5   8          2.76          2.04         1.33 o
  -3   5   8        208.54        192.84         6.28 o
  -2   5   8         67.30         64.60         3.08 o
  -1   5   8       1128.38       1099.90        29.00 o
   0   5   8        487.88        489.52        13.48 o
   1   5   8        179.55        190.46         6.96 o
   2   5   8         76.31         90.90         4.74 o
   3   5   8        167.70        176.12         7.22 o
   4   5   8        163.70        159.75         7.48 o
   5   5   8         67.81         64.88         4.98 o
   6   5   8         64.12         69.62         5.61 o
   7   5   8          0.53          5.58         4.80 o
   8   5   8         78.36         61.13         7.13 o
   9   5   8          2.71         -0.46         4.93 o
  10   5   8         74.38         67.74         8.71 o
 -13   6   8         11.92          0.00        10.71 o
 -12   6   8        263.05        239.69        34.82 o
 -11   6   8        153.16        143.28        24.10 o
 -10   6   8          9.97         11.67         6.43 o
  -9   6   8        179.08        157.83        27.73 o
  -8   6   8        582.57        595.74        25.43 o
  -7   6   8        235.92        232.08        15.44 o
  -6   6   8        426.39        467.61        16.53 o
  -5   6   8        692.42        697.46        20.28 o
  -4   6   8        408.12        415.56        13.80 o
  -3   6   8       1747.22       1731.44        47.60 o
  -2   6   8         93.04         70.31         3.83 o
  -1   6   8        371.15        356.81        11.00 o
   0   6   8       3213.16       3331.15        81.30 o
   1   6   8        131.75        125.98         6.02 o
   2   6   8        517.54        484.40        14.26 o
   3   6   8       1509.64       1377.52        47.23 o
   4   6   8        386.30        354.42        13.16 o
   5   6   8          4.96          5.29         3.12 o
   6   6   8        736.75        751.99        26.51 o
   7   6   8         13.08          1.09         5.76 o
   8   6   8        300.64        302.22        16.97 o
   9   6   8         31.07         25.88         6.41 o
  10   6   8         41.17         76.77        22.90 o
 -12   7   8          0.42        -12.05        12.05 o
 -11   7   8        163.47        192.82        29.46 o
 -10   7   8         23.65         -2.78        18.75 o
  -9   7   8          2.01          0.00         5.60 o
  -8   7   8        213.89        201.17        10.74 o
  -7   7   8        377.14        356.29        15.28 o
  -6   7   8        240.63        230.64         9.03 o
  -5   7   8        107.38        102.35         5.97 o
  -4   7   8          2.41          0.71         1.55 o
  -3   7   8       1352.59       1346.60        38.08 o
  -2   7   8        342.53        315.41        11.26 o
  -1   7   8        178.65        180.95         6.69 o
   0   7   8       2535.48       2539.17        75.39 o
   1   7   8         62.98         55.63         4.43 o
   2   7   8          2.75          0.56         2.10 o
   3   7   8        972.11        943.81        32.33 o
   4   7   8        112.90        124.77         7.65 o
   5   7   8        273.20        246.29        15.15 o
   6   7   8        437.08        435.72        16.24 o
   7   7   8         44.80         56.96         5.96 o
   8   7   8          1.44          1.87         4.73 o
   9   7   8         17.55         26.17         6.60 o
 -12   8   8        335.64        320.03        41.51 o
 -11   8   8          2.29        -10.71        10.71 o
 -10   8   8        320.73        319.26        25.09 o
  -9   8   8        283.06        276.36        17.19 o
  -8   8   8        235.61        242.25        11.34 o
  -7   8   8        272.93        267.78        12.67 o
  -6   8   8        440.11        446.48        16.14 o
  -5   8   8        438.98        488.05        19.95 o
  -4   8   8        650.75        638.40        20.33 o
  -3   8   8        179.38        182.91         7.39 o
  -2   8   8        997.04       1060.36        32.08 o
  -1   8   8         61.01         58.85         3.49 o
   0   8   8          9.13         12.47         2.49 o
   1   8   8       2841.92       2699.22        94.40 o
   2   8   8        246.24        267.34        11.21 o
   3   8   8        622.48        636.76        22.74 o
   4   8   8        261.27        263.12        12.98 o
   5   8   8        310.40        314.30        17.21 o
   6   8   8        574.61        527.49        35.50 o
   7   8   8        283.90        294.66        21.09 o
   8   8   8        215.55        192.03        12.64 o
   9   8   8        490.08        468.74        22.31 o
 -12   9   8        837.46        820.83        76.33 o
 -11   9   8          7.00         17.41        14.73 o
 -10   9   8        217.69        225.71        16.13 o
  -9   9   8        490.44        474.32        22.03 o
  -8   9   8        357.15        357.31        21.45 o
  -7   9   8         81.92         63.58         5.74 o
  -6   9   8        385.38        379.26        17.51 o
  -5   9   8       1841.43       1879.72        55.74 o
  -4   9   8         50.96         44.25         3.54 o
  -3   9   8        360.35        317.79        11.34 o
  -2   9   8         84.21         93.57         4.76 o
  -1   9   8       1970.35       1888.66        68.26 o
   0   9   8       1056.63       1102.37        34.39 o
   1   9   8          0.96          1.70         2.07 o
   2   9   8       1873.08       1818.91        55.19 o
   3   9   8        559.36        579.28        19.70 o
   4   9   8        655.01        620.24        22.82 o
   5   9   8        310.42        301.84        16.86 o
   6   9   8        294.51        314.39        21.32 o
   7   9   8        157.95        139.66        14.33 o
   8   9   8          1.69          3.24         8.22 o
 -11  10   8        571.82        522.23        54.90 o
 -10  10   8         81.84         82.80         9.89 o
  -9  10   8         21.29         21.05         5.91 o
  -8  10   8        568.09        544.70        29.65 o
  -7  10   8         31.49         23.19         7.92 o
  -6  10   8         27.99         20.35         3.87 o
  -5  10   8       1870.28       1937.65        61.89 o
  -4  10   8        445.71        452.80        15.24 o
  -3  10   8       3623.10       3682.34       107.07 o
  -2  10   8       1067.33       1107.42        31.58 o
  -1  10   8          0.95          1.74         2.17 o
   0  10   8        400.26        350.29        12.81 o
   1  10   8        401.32        411.85        17.69 o
   2  10   8        192.70        182.99         8.79 o
   3  10   8       1478.42       1532.93        47.21 o
   4  10   8          8.00          8.21         3.08 o
   5  10   8        199.97        214.70        16.52 o
   6  10   8        157.05        153.02        12.02 o
   7  10   8         40.10         36.28         9.12 o
   8  10   8        159.76        176.02        33.94 o
 -10  11   8         24.98         13.09         9.37 o
  -9  11   8          6.65         -1.79        13.39 o
  -8  11   8         40.34         32.79         6.81 o
  -7  11   8        641.72        636.40        28.04 o
  -6  11   8        102.24         95.62         9.32 o
  -5  11   8          8.47          6.73         4.01 o
  -4  11   8        164.18        191.84         8.20 o
  -3  11   8          5.72          2.08         2.00 o
  -2  11   8        247.90        215.36         8.05 o
  -1  11   8          7.84          9.25         2.58 o
   0  11   8        163.71        143.74         7.58 o
   1  11   8        118.90        114.09         6.68 o
   2  11   8        453.14        407.65        14.87 o
   3  11   8         74.71         71.66         5.59 o
   4  11   8         11.57          7.60         2.95 o
   5  11   8         12.00         13.51         4.34 o
   6  11   8        499.57        510.59        25.59 o
   7  11   8          0.52          3.78         5.47 o
 -10  12   8        148.54        155.60        18.01 o
  -9  12   8         61.42         58.69        13.52 o
  -8  12   8         96.81        104.33        11.02 o
  -7  12   8        215.72        219.36        15.84 o
  -6  12   8        117.19        120.21        10.64 o
  -5  12   8         10.99         10.02         3.33 o
  -4  12   8        153.53        144.41         7.00 o
  -3  12   8        299.68        326.15        11.87 o
  -2  12   8        294.16        325.10        13.15 o
  -1  12   8        266.57        286.53        11.28 o
   0  12   8        105.39        104.36         6.46 o
   1  12   8        258.34        233.96        10.09 o
   2  12   8        454.64        457.50        16.46 o
   3  12   8          0.14         -1.97         2.50 o
   4  12   8        337.98        331.39        14.26 o
   5  12   8        168.05        164.30        14.90 o
   6  12   8        108.20        103.10        12.56 o
   7  12   8          7.71          1.71         9.55 o
  -9  13   8        110.42        106.68        16.94 o
  -8  13   8         78.24         63.00         9.64 o
  -7  13   8         13.87         14.73         6.13 o
  -6  13   8        139.39        171.53        13.78 o
  -5  13   8         34.82         30.21         6.48 o
  -4  13   8         41.78         42.85         5.03 o
  -3  13   8         14.52         14.61         2.74 o
  -2  13   8         69.30         92.12         8.86 o
  -1  13   8          4.50         -0.37         2.44 o
   0  13   8        169.66        174.49         8.83 o
   1  13   8          5.58          7.71         3.39 o
   2  13   8          6.49          5.30         3.75 o
   3  13   8         87.04         77.95         8.57 o
   4  13   8         82.28         84.79         8.82 o
   5  13   8        125.17        152.53        12.09 o
   6  13   8         43.49         55.14        11.60 o
  -8  14   8         95.57        104.75        11.82 o
  -7  14   8         76.99         82.29        12.48 o
  -6  14   8          4.12          6.03         5.98 o
  -5  14   8         23.77         13.58        10.71 o
  -4  14   8         53.60         39.32        10.53 o
  -3  14   8        324.12        317.59        19.13 o
  -2  14   8         59.23         58.45         6.96 o
  -1  14   8        381.61        355.58        18.75 o
   0  14   8         76.47         83.27         8.23 o
   1  14   8        348.98        352.50        18.21 o
   2  14   8          3.81          3.71         4.16 o
   3  14   8         84.74         79.34         8.68 o
   4  14   8          2.63          6.78         4.93 o
   5  14   8          0.07         -0.89         5.16 o
  -6  15   8          1.66          7.29         7.91 o
  -5  15   8         36.13         66.27        17.41 o
  -4  15   8          9.76          5.46         4.89 o
  -3  15   8         90.23        124.53        24.10 o
  -2  15   8        486.32        525.49        27.57 o
  -1  15   8         22.69         23.73         5.29 o
   0  15   8         42.63         50.62         7.46 o
   1  15   8        119.34        120.13        10.26 o
   2  15   8         15.68         29.44         5.96 o
   3  15   8        262.93        283.96        17.40 o
  -4  16   8         83.74        113.82        24.10 o
  -3  16   8        123.50         92.39        21.42 o
  -2  16   8         99.62         60.26        20.09 o
  -1  16   8        434.07        425.57        30.24 o
   0  16   8        131.20        117.99        10.59 o
   1  16   8       1033.78       1159.78        48.99 o
 -13   0   9        177.65        215.59        30.80 o
 -11   0   9        715.38        636.89        59.59 o
  -9   0   9       1581.59       1556.84        71.68 o
  -7   0   9        258.01        238.21        14.26 o
  -5   0   9        573.34        678.30        50.99 o
  -3   0   9         81.17         73.06         6.50 o
  -1   0   9        225.60        221.58         8.70 o
   1   0   9        164.99        143.30         8.57 o
   3   0   9        642.78        666.53        29.03 o
   5   0   9          0.33          0.56         2.61 o
   7   0   9         23.02         21.31         6.09 o
   9   0   9        198.80        238.14        23.07 o
 -13   1   9         34.96         31.47         9.47 o
 -12   1   9        553.43        524.48        40.17 o
 -11   1   9        210.26        208.71        13.12 o
 -10   1   9        402.27        376.37        14.77 o
  -9   1   9          6.77          5.13         3.56 o
  -8   1   9        188.92        195.31         9.24 o
  -7   1   9        507.82        446.14        16.26 o
  -6   1   9        372.43        375.85        14.02 o
  -5   1   9       1340.51       1392.94        41.55 o
  -4   1   9       1230.60       1238.09        32.76 o
  -3   1   9        338.96        348.34        10.15 o
  -2   1   9        412.52        403.53        11.66 o
  -1   1   9         26.87         29.98         2.00 o
   0   1   9        861.94        836.97        29.10 o
   1   1   9        401.65        416.28        13.27 o
   2   1   9       2304.29       2186.82        66.37 o
   3   1   9         93.07         88.46         6.09 o
   4   1   9       2656.38       2701.00        75.13 o
   5   1   9        101.44         95.62         6.79 o
   6   1   9        844.73        859.27        31.12 o
   7   1   9         18.85         12.02         3.64 o
   8   1   9         19.60         11.45         4.95 o
   9   1   9        157.23        159.60        11.61 o
  10   1   9         11.33         11.16         6.26 o
 -13   2   9         11.69         11.82        12.72 o
 -12   2   9        363.01        370.59        27.46 o
 -11   2   9          2.36          2.23         3.51 o
 -10   2   9        738.31        641.74        27.05 o
  -9   2   9         98.43         96.97         6.40 o
  -8   2   9          5.29          1.83         2.79 o
  -7   2   9         25.78         21.87         2.70 o
  -6   2   9          2.25          5.22         1.78 o
  -5   2   9        144.81        158.99         6.43 o
  -4   2   9          1.32          0.38         1.18 o
  -3   2   9         11.75         14.98         1.69 o
  -2   2   9        215.94        229.57         6.93 o
  -1   2   9        364.39        412.87        12.03 o
   0   2   9        107.96         89.79         4.06 o
   1   2   9          8.46          8.89         1.50 o
   2   2   9        262.65        245.25         8.47 o
   3   2   9         29.65         21.81         2.58 o
   4   2   9        796.93        791.35        28.05 o
   5   2   9        593.63        625.46        23.32 o
   6   2   9        586.25        614.81        21.87 o
   7   2   9        318.88        332.04        13.63 o
   8   2   9         54.07         54.34         6.89 o
   9   2   9          0.13         -4.92         4.92 o
  10   2   9          7.49          8.03         6.63 o
 -13   3   9          6.09         17.71         9.37 o
 -12   3   9        194.94        174.87        17.99 o
 -11   3   9        131.15        125.22        10.77 o
 -10   3   9        187.77        177.88         9.49 o
  -9   3   9        575.32        620.02        21.84 o
  -8   3   9        143.94        131.60         7.40 o
  -7   3   9        902.25        967.74        27.72 o
  -6   3   9         27.10         36.57         2.99 o
  -5   3   9        294.58        248.60         7.51 o
  -4   3   9        764.60        845.00        21.56 o
  -3   3   9       1329.26       1322.13        32.71 o
  -2   3   9         17.98         11.89         1.59 o
  -1   3   9       1464.84       1598.67        39.68 o
   0   3   9          5.45         16.06         2.26 o
   1   3   9        858.91        872.69        22.42 o
   2   3   9         48.98         50.31         2.61 o
   3   3   9        587.11        582.67        21.31 o
   4   3   9         26.81         35.27         4.13 o
   5   3   9        828.94        858.91        30.63 o
   6   3   9        407.40        407.82        15.83 o
   7   3   9         64.57         64.68         6.27 o
   8   3   9          0.54          0.23         5.11 o
   9   3   9          0.41         -4.39         5.21 o
  10   3   9         59.18         65.43         9.36 o
 -13   4   9          5.85         -9.37         9.37 o
 -12   4   9         85.99         58.92        17.41 o
 -11   4   9        186.58        199.78        17.69 o
 -10   4   9         41.88         32.38         6.09 o
  -9   4   9         20.03         23.19         3.57 o
  -8   4   9        267.93        237.33        10.24 o
  -7   4   9         65.42         62.11         4.05 o
  -6   4   9        446.62        487.57        14.15 o
  -5   4   9        134.75        138.91         5.14 o
  -4   4   9          6.05          5.57         1.58 o
  -3   4   9       2143.01       2254.25        54.92 o
  -2   4   9        155.09        220.42         7.33 o
  -1   4   9        182.51        206.31         6.40 o
   0   4   9         25.52         37.39         2.29 o
   1   4   9       1563.79       1550.06        38.77 o
   2   4   9        148.05        150.71         7.38 o
   3   4   9         41.22         28.66         3.58 o
   4   4   9         49.46         49.08         4.76 o
   5   4   9         15.00         12.02         3.06 o
   6   4   9         37.94         46.96         4.96 o
   7   4   9         83.53         98.33         7.59 o
   8   4   9        289.56        276.24        15.50 o
   9   4   9        613.41        636.58        27.41 o
  10   4   9        275.15        300.30        28.36 o
 -13   5   9         82.11         70.97        20.09 o
 -12   5   9        268.86        267.81        34.82 o
 -11   5   9          9.46          8.70         5.68 o
 -10   5   9        196.22        215.82        19.25 o
  -9   5   9        462.76        497.89        21.75 o
  -8   5   9        604.61        568.24        19.90 o
  -7   5   9        179.95        199.81         9.16 o
  -6   5   9        628.06        585.30        20.56 o
  -5   5   9          5.90          4.10         2.03 o
  -4   5   9        559.37        479.97        15.64 o
  -3   5   9       1136.04       1145.85        31.65 o
  -2   5   9          4.22          2.06         1.26 o
  -1   5   9        751.43        695.80        18.14 o
   0   5   9       1704.01       1661.32        41.18 o
   1   5   9          8.16          2.04         1.70 o
   2   5   9        944.19        983.48        28.81 o
   3   5   9        107.26         79.64         5.64 o
   4   5   9          4.70          2.11         2.49 o
   5   5   9          0.01         -2.74         2.74 o
   6   5   9        733.40        703.82        24.02 o
   7   5   9         81.46         89.50         7.98 o
   8   5   9        718.26        682.15        28.25 o
   9   5   9          5.94         10.17         5.77 o
 -12   6   9         37.24         45.53        16.07 o
 -11   6   9          1.09          0.85         5.14 o
 -10   6   9        513.49        462.46        30.67 o
  -9   6   9         53.30         57.21         8.16 o
  -8   6   9          5.41          5.80         2.29 o
  -7   6   9          8.92          9.47         2.67 o
  -6   6   9       1412.24       1502.75        46.88 o
  -5   6   9        245.09        264.42         9.76 o
  -4   6   9         54.78         60.28         4.37 o
  -3   6   9         33.27         31.55         2.95 o
  -2   6   9         97.54        102.33         4.84 o
  -1   6   9         53.42         60.84         3.36 o
   0   6   9          1.95          7.33         2.09 o
   1   6   9        145.97        155.49         8.98 o
   2   6   9          3.32          3.64         1.75 o
   3   6   9       1431.62       1450.11        48.97 o
   4   6   9        457.06        467.63        18.22 o
   5   6   9        175.59        161.84         9.33 o
   6   6   9        134.81        116.45         8.27 o
   7   6   9          0.53         -3.76         3.76 o
   8   6   9        520.97        509.05        22.82 o
   9   6   9        857.40        914.37        36.62 o
 -12   7   9         32.61         18.75        16.07 o
 -11   7   9         76.21         61.35        16.07 o
 -10   7   9       1034.93       1098.28        62.83 o
  -9   7   9        107.83        101.29         9.77 o
  -8   7   9        440.54        441.81        31.06 o
  -7   7   9        557.18        546.91        19.32 o
  -6   7   9        317.67        323.98        14.07 o
  -5   7   9       1716.89       1745.02        51.77 o
  -4   7   9         57.33         68.67         4.40 o
  -3   7   9        194.27        167.30         7.49 o
  -2   7   9        246.33        261.89         9.01 o
  -1   7   9         64.90         58.52         3.29 o
   0   7   9       2542.92       2420.70        71.88 o
   1   7   9       1172.72       1146.53        38.50 o
   2   7   9        151.34        140.39         7.61 o
   3   7   9        660.46        661.96        23.10 o
   4   7   9        277.82        237.09        14.17 o
   5   7   9          2.85          7.83         3.53 o
   6   7   9        145.82        128.58        15.26 o
   7   7   9         36.57         25.22         5.60 o
   8   7   9        747.87        781.18        31.82 o
   9   7   9        326.11        339.60        18.90 o
 -12   8   9        135.61        117.84        25.44 o
 -11   8   9        100.72         95.88        16.74 o
 -10   8   9         42.27         26.48         8.36 o
  -9   8   9         28.38         27.84         7.32 o
  -8   8   9        828.84        826.04        34.40 o
  -7   8   9        873.51        845.21        43.22 o
  -6   8   9         12.92         10.37         3.25 o
  -5   8   9          3.03          0.07         1.80 o
  -4   8   9          2.11          0.45         1.79 o
  -3   8   9        266.75        288.95        10.34 o
  -2   8   9         63.79         63.53         3.81 o
  -1   8   9        226.67        200.32         7.08 o
   0   8   9          0.02          2.46         2.20 o
   1   8   9        110.49        111.14         6.15 o
   2   8   9        921.78        852.92        29.70 o
   3   8   9          8.22          5.53         2.74 o
   4   8   9        238.45        262.88        15.62 o
   5   8   9        372.17        382.09        21.07 o
   6   8   9         91.55         98.28        16.54 o
   7   8   9        329.69        374.88        45.14 o
   8   8   9          5.84          3.15         8.61 o
 -11   9   9        180.82        196.86        19.95 o
 -10   9   9        511.99        490.72        26.91 o
  -9   9   9        493.44        490.66        22.23 o
  -8   9   9        694.85        702.85        35.21 o
  -7   9   9        100.41        100.91         7.78 o
  -6   9   9        551.78        516.67        23.19 o
  -5   9   9        947.71        914.34        28.51 o
  -4   9   9        216.26        219.96         8.95 o
  -3   9   9       2316.62       2268.56        66.76 o
  -2   9   9        313.38        275.62         9.39 o
  -1   9   9       5432.34       4949.76       135.70 o
   0   9   9         10.23         23.40         3.63 o
   1   9   9         32.62         43.62         5.84 o
   2   9   9       1085.35       1066.22        33.51 o
   3   9   9         10.01          4.97         2.82 o
   4   9   9          0.38         -2.20         3.60 o
   5   9   9         83.48        105.39        11.27 o
   6   9   9        270.96        254.38        21.77 o
   7   9   9         57.99         69.56        11.00 o
   8   9   9         89.30        107.17        20.21 o
 -11  10   9        219.45        235.28        23.07 o
 -10  10   9         43.60         33.28         7.65 o
  -9  10   9         24.33         12.03         5.44 o
  -8  10   9        209.45        190.73        12.49 o
  -7  10   9        371.61        375.70        23.39 o
  -6  10   9        293.39        313.60        14.55 o
  -5  10   9        301.97        334.03        12.25 o
  -4  10   9        184.07        170.53         9.06 o
  -3  10   9        106.31        101.17         5.62 o
  -2  10   9        604.35        545.18        16.67 o
  -1  10   9        163.63        127.03         7.01 o
   0  10   9       1686.32       1690.87        51.81 o
   1  10   9        157.89        150.20         7.93 o
   2  10   9         28.15         27.57         3.75 o
   3  10   9        420.46        433.10        15.94 o
   4  10   9        103.72         92.57         8.07 o
   5  10   9         15.40         17.74         5.66 o
   6  10   9        194.34        203.80        17.48 o
   7  10   9          1.62          2.93         7.27 o
 -10  11   9        308.40        274.64        23.80 o
  -9  11   9        426.16        401.31        28.59 o
  -8  11   9          5.96          4.22         5.44 o
  -7  11   9        302.98        302.98        19.02 o
  -6  11   9        111.58        108.01         8.60 o
  -5  11   9         48.37         44.27         5.30 o
  -4  11   9        127.98        112.33         6.71 o
  -3  11   9       1294.44       1183.59        35.75 o
  -2  11   9         28.40         26.76         2.72 o
  -1  11   9        292.83        276.37        10.88 o
   0  11   9        127.58        136.98         8.93 o
   1  11   9        171.03        138.05         7.49 o
   2  11   9        266.32        265.53        11.58 o
   3  11   9        173.81        178.54         9.88 o
   4  11   9        253.16        268.22        14.69 o
   5  11   9        396.35        468.13        23.92 o
   6  11   9         42.10         52.36         8.11 o
   7  11   9          8.77          6.94         6.38 o
  -9  12   9          5.75          6.70         8.03 o
  -8  12   9        376.95        416.27        24.34 o
  -7  12   9         53.25         48.50         8.27 o
  -6  12   9        122.70        112.91        11.26 o
  -5  12   9          4.82          0.25         4.33 o
  -4  12   9        490.92        506.88        17.25 o
  -3  12   9         59.96         56.81         5.81 o
  -2  12   9         10.63          9.05         2.91 o
  -1  12   9        461.10        476.12        16.85 o
   0  12   9        122.89         94.82         6.42 o
   1  12   9          2.10          1.15         2.77 o
   2  12   9        104.38         92.21         7.02 o
   3  12   9          5.87         13.63         3.87 o
   4  12   9         33.44         33.34         7.75 o
   5  12   9         11.90          7.42         4.77 o
   6  12   9          0.33         -3.40         5.75 o
  -8  13   9        165.47        186.73        22.90 o
  -7  13   9        192.74        206.38        36.97 o
  -6  13   9         44.04         59.60         8.35 o
  -5  13   9        158.08        148.82        11.99 o
  -4  13   9        358.11        389.94        16.23 o
  -3  13   9        168.18        205.36        11.28 o
  -2  13   9        188.06        162.72        16.43 o
  -1  13   9        229.34        232.27        12.31 o
   0  13   9         93.01        102.58         7.89 o
   1  13   9        189.59        183.41        11.30 o
   2  13   9         45.46         45.76         6.21 o
   3  13   9         37.99         48.57         6.60 o
   4  13   9        147.04        144.98        11.02 o
   5  13   9         10.96          5.47         5.69 o
  -7  14   9          0.00         -5.18         5.36 o
  -6  14   9         20.70         18.27         7.27 o
  -5  14   9          1.67          2.86         5.36 o
  -4  14   9          0.05          5.70         4.34 o
  -3  14   9         42.33         50.83         8.12 o
  -2  14   9         40.30         46.25         9.08 o
  -1  14   9        184.87        164.31        11.79 o
   0  14   9        148.74        151.93        11.17 o
   1  14   9          9.31          8.59         4.44 o
   2  14   9         58.84         58.71        11.40 o
   3  14   9          0.52          0.70         4.61 o
   4  14   9         84.24         93.84         9.89 o
  -6  15   9          3.55         -2.31         7.91 o
  -5  15   9        408.77        455.69        30.56 o
  -4  15   9          9.58          6.31         5.36 o
  -3  15   9        332.86        331.45        38.16 o
  -2  15   9         40.16         50.30         9.65 o
  -1  15   9        267.15        239.81        17.67 o
   0  15   9        283.83        309.28        17.78 o
   1  15   9         55.92         48.10         7.13 o
   2  15   9        230.67        205.33        14.28 o
  -3  16   9        167.05        139.26        26.78 o
  -2  16   9        269.58        307.13        22.84 o
  -1  16   9         31.37         40.49        10.02 o
 -12   0  10         89.39         73.65        16.07 o
 -10   0  10         25.28         32.80         6.24 o
  -8   0  10        221.04        199.09        13.53 o
  -6   0  10       1663.70       1699.97        77.10 o
  -4   0  10       3610.43       3506.72       174.33 o
  -2   0  10         10.50         11.70         2.31 o
   0   0  10        373.88        450.69        19.99 o
   2   0  10       1576.64       1674.44        68.24 o
   4   0  10       1212.17       1156.24        71.48 o
   6   0  10         60.35         60.55         8.74 o
   8   0  10         58.39         36.04        10.86 o
 -13   1  10        123.24        115.38        18.08 o
 -12   1  10         34.19         18.04         8.01 o
 -11   1  10        117.71        112.26         7.82 o
 -10   1  10        234.15        230.86        10.83 o
  -9   1  10         19.01         23.87         3.69 o
  -8   1  10         47.97         38.71         4.15 o
  -7   1  10        220.92        257.70        10.85 o
  -6   1  10        135.18        119.75         7.87 o
  -5   1  10        139.07        143.27         6.82 o
  -4   1  10        470.94        490.30        14.80 o
  -3   1  10        108.80         93.98         4.71 o
  -2   1  10        120.61        115.25         4.56 o
  -1   1  10       1390.23       1198.09        36.08 o
   0   1  10         10.97          9.60         2.10 o
   1   1  10       1894.82       1858.66        57.00 o
   2   1  10        243.33        235.19         9.43 o
   3   1  10       1888.16       1845.10        60.05 o
   4   1  10        507.70        503.32        16.00 o
   5   1  10        123.89        123.39         8.16 o
   6   1  10          8.11          4.42         3.49 o
   7   1  10         81.37         77.62        13.34 o
   8   1  10         19.19         17.06         6.96 o
   9   1  10        481.14        544.22        27.44 o
 -13   2  10        530.09        550.21        42.85 o
 -12   2  10         27.10         48.13        18.75 o
 -11   2  10         18.02          9.17         7.21 o
 -10   2  10        340.29        323.30        13.35 o
  -9   2  10        321.10        311.01        15.12 o
  -8   2  10        798.47        786.43        27.11 o
  -7   2  10       1168.94       1151.78        36.35 o
  -6   2  10        461.76        467.04        16.10 o
  -5   2  10       1704.30       1682.21        46.64 o
  -4   2  10        159.73        169.79         5.74 o
  -3   2  10          3.45          1.52         1.36 o
  -2   2  10       1234.49       1291.82        36.71 o
  -1   2  10       1270.51       1410.46        37.69 o
   0   2  10         94.71        104.69         4.32 o
   1   2  10        117.75        127.41         5.60 o
   2   2  10        573.55        551.56        17.11 o
   3   2  10       1321.54       1353.49        40.62 o
   4   2  10         38.03         36.15         4.23 o
   5   2  10        142.50        144.59         9.69 o
   6   2  10        179.87        173.05        11.08 o
   7   2  10        143.12        143.47        11.87 o
   8   2  10        160.93        152.62        12.73 o
   9   2  10         18.62         18.62         6.85 o
 -13   3  10         44.68         70.97        18.75 o
 -12   3  10         71.19         65.48         8.86 o
 -11   3  10          0.00         -1.09         4.33 o
 -10   3  10        105.25        103.41         7.76 o
  -9   3  10          0.12         -2.12         2.62 o
  -8   3  10        131.30        137.22         7.81 o
  -7   3  10        389.43        407.72        13.17 o
  -6   3  10       2192.88       2321.55        69.46 o
  -5   3  10          2.73          2.12         1.52 o
  -4   3  10        813.82        875.62        22.38 o
  -3   3  10        563.18        629.28        17.49 o
  -2   3  10         35.89         26.25         2.78 o
  -1   3  10        141.05        167.41         5.83 o
   0   3  10        461.27        442.60        12.29 o
   1   3  10         96.03         90.68         4.68 o
   2   3  10       5422.56       5399.99       148.80 o
   3   3  10       1134.05       1134.37        39.09 o
   4   3  10        186.38        210.00        10.80 o
   5   3  10        173.68        161.11         9.43 o
   6   3  10        108.72         98.42         7.72 o
   7   3  10         83.17         88.40        15.66 o
   8   3  10        313.47        292.32        18.73 o
   9   3  10         29.15         21.06         7.95 o
 -13   4  10         77.18         97.75        21.42 o
 -12   4  10         31.88         19.25         6.89 o
 -11   4  10          9.97         12.82         6.43 o
 -10   4  10          1.17          1.59         3.17 o
  -9   4  10         78.48         73.52         6.53 o
  -8   4  10        404.77        430.16        20.99 o
  -7   4  10       1002.65        980.41        30.86 o
  -6   4  10       1900.30       1894.13        57.77 o
  -5   4  10       1082.28       1099.61        27.89 o
  -4   4  10        103.20         89.17         5.25 o
  -3   4  10        258.51        235.79         7.72 o
  -2   4  10        698.81        722.53        19.83 o
  -1   4  10        789.85        812.32        21.08 o
   0   4  10        717.01        734.31        19.25 o
   1   4  10       1071.16       1111.94        30.32 o
   2   4  10        366.10        367.08        14.68 o
   3   4  10         31.19         28.75         4.00 o
   4   4  10          5.07          1.89         2.68 o
   5   4  10       1030.49       1033.92        34.07 o
   6   4  10        583.48        568.98        24.10 o
   7   4  10        278.68        264.31        17.39 o
   8   4  10         12.41         16.40         7.96 o
   9   4  10        163.86        147.34        22.42 o
 -12   5  10        251.57        278.15        23.80 o
 -11   5  10        705.08        728.71        44.38 o
 -10   5  10          1.16          9.27         6.10 o
  -9   5  10        420.16        407.72        19.14 o
  -8   5  10        146.40        134.44         7.32 o
  -7   5  10         60.45         62.26         5.02 o
  -6   5  10         84.82         96.76         7.60 o
  -5   5  10        953.33        944.86        31.43 o
  -4   5  10        630.70        599.44        19.23 o
  -3   5  10        520.58        537.24        19.93 o
  -2   5  10        151.15        148.63         6.07 o
  -1   5  10        280.73        275.09         9.20 o
   0   5  10        258.11        237.76         7.38 o
   1   5  10        468.55        473.41        15.16 o
   2   5  10        758.41        850.68        29.93 o
   3   5  10       4938.78       4889.00       158.47 o
   4   5  10         56.03         81.59         5.99 o
   5   5  10        446.45        432.99        17.71 o
   6   5  10         81.20         71.27         8.93 o
   7   5  10         55.43         60.88         8.32 o
   8   5  10          0.32          0.00         6.27 o
   9   5  10         73.38         55.05         8.82 o
 -12   6  10         41.89         47.40        10.61 o
 -11   6  10          0.03          5.25         6.10 o
 -10   6  10         59.59         51.50         9.91 o
  -9   6  10         14.81         12.80         3.10 o
  -8   6  10        402.78        399.81        14.94 o
  -7   6  10         36.06         33.70         3.56 o
  -6   6  10       2281.80       2198.72        70.22 o
  -5   6  10        642.11        675.58        21.57 o
  -4   6  10        356.77        334.98        11.79 o
  -3   6  10          0.02          1.84         1.79 o
  -2   6  10          0.11         -0.91         1.43 o
  -1   6  10         72.56         59.37         3.71 o
   0   6  10       1416.16       1323.10        37.53 o
   1   6  10          6.76         -2.00         2.00 o
   2   6  10       1662.05       1619.99        58.28 o
   3   6  10        106.39         97.27         7.49 o
   4   6  10        263.48        261.84        14.92 o
   5   6  10        465.96        410.20        24.29 o
   6   6  10        186.80        218.56        14.71 o
   7   6  10         30.80         30.35         6.63 o
   8   6  10        212.20        220.79        16.35 o
 -12   7  10          5.11          7.81        14.06 o
 -11   7  10        221.18        209.30        20.57 o
 -10   7  10         67.58         78.04        33.48 o
  -9   7  10         34.48         26.88         6.92 o
  -8   7  10          0.06          1.89         2.77 o
  -7   7  10         75.20         72.64         5.65 o
  -6   7  10        193.31        181.00         7.95 o
  -5   7  10        530.74        532.17        17.49 o
  -4   7  10        434.41        415.70        14.17 o
  -3   7  10        426.26        414.72        14.31 o
  -2   7  10         11.59          9.88         1.95 o
  -1   7  10          4.28          2.54         1.53 o
   0   7  10         12.66         11.48         2.73 o
   1   7  10       1039.15        911.66        31.19 o
   2   7  10       1354.84       1250.73        42.19 o
   3   7  10        399.65        394.87        26.91 o
   4   7  10        322.44        314.77        17.18 o
   5   7  10        442.33        433.83        25.22 o
   6   7  10          1.19          1.89         5.89 o
   7   7  10          0.85          3.24         5.46 o
   8   7  10        263.38        272.07        23.07 o
 -11   8  10        464.24        479.46        33.93 o
 -10   8  10          0.24         -6.10         6.10 o
  -9   8  10        197.11        220.54        16.41 o
  -8   8  10        297.06        293.72        18.20 o
  -7   8  10       1087.56       1022.67        34.11 o
  -6   8  10          1.68          2.39         2.06 o
  -5   8  10        850.98        823.52        25.92 o
  -4   8  10        127.06        119.15         6.26 o
  -3   8  10         58.37         70.18         4.57 o
  -2   8  10         97.73         81.92         4.50 o
  -1   8  10          0.03         -1.21         1.53 o
   0   8  10         48.29         52.40         4.45 o
   1   8  10        343.79        322.79        12.23 o
   2   8  10        193.38        176.14         9.46 o
   3   8  10         14.24         12.70         4.09 o
   4   8  10          0.29          4.82         4.92 o
   5   8  10        119.41        100.82        15.56 o
   6   8  10          0.08         -5.64         5.64 o
   7   8  10         74.36         89.19        11.84 o
   8   8  10          7.64          4.10         8.66 o
 -11   9  10         15.73         11.35         8.10 o
 -10   9  10          0.48         -4.73         4.73 o
  -9   9  10          4.70          0.22         4.73 o
  -8   9  10        148.61        168.48        15.21 o
  -7   9  10         26.55         19.09         2.92 o
  -6   9  10       1186.83       1175.31        38.80 o
  -5   9  10          3.60          1.43         2.08 o
  -4   9  10       3901.33       3775.19       116.52 o
  -3   9  10         20.34         13.46         2.58 o
  -2   9  10        789.38        811.09        25.68 o
  -1   9  10         38.59         39.62         4.86 o
   0   9  10         40.11         49.69         4.47 o
   1   9  10          2.70         -0.43         2.31 o
   2   9  10        272.72        275.17        11.58 o
   3   9  10          0.04         -0.38         3.20 o
   4   9  10        124.37        119.87        12.32 o
   5   9  10        290.93        302.19        20.55 o
   6   9  10        216.01        222.41        18.77 o
   7   9  10          0.27         -6.24         6.24 o
 -10  10  10          1.95          9.61         7.05 o
  -9  10  10        143.85        156.07        16.39 o
  -8  10  10        219.01        269.49        31.47 o
  -7  10  10        291.66        305.82        20.39 o
  -6  10  10        124.57        122.09        12.08 o
  -5  10  10          3.36          2.95         2.26 o
  -4  10  10          3.46          4.45         2.44 o
  -3  10  10        111.16        129.03         6.50 o
  -2  10  10         67.75         72.21         4.54 o
  -1  10  10        524.39        605.29        20.32 o
   0  10  10         66.66         81.06         5.76 o
   1  10  10        126.09        104.50         6.69 o
   2  10  10        239.81        212.66        12.71 o
   3  10  10          4.69          9.37         6.03 o
   4  10  10          9.96          5.07         4.71 o
   5  10  10         36.33         36.37         7.67 o
   6  10  10          0.07         -3.25         6.81 o
   7  10  10        273.64        329.20        24.71 o
 -10  11  10         20.23         12.45        12.05 o
  -9  11  10          3.92         -0.92        11.38 o
  -8  11  10         80.64         86.82        11.88 o
  -7  11  10         29.72         33.85         6.81 o
  -6  11  10        324.65        286.50        17.53 o
  -5  11  10         11.91         11.24         2.97 o
  -4  11  10          2.75          0.50         2.37 o
  -3  11  10         48.63         61.14         5.99 o
  -2  11  10         65.04         71.87         5.10 o
  -1  11  10          1.06          1.18         2.53 o
   0  11  10         17.94         22.54         5.09 o
   1  11  10        538.39        557.40        27.05 o
   2  11  10          0.54          1.45         2.98 o
   3  11  10        326.80        362.00        15.04 o
   4  11  10         64.00         55.27         6.94 o
   5  11  10         49.97         38.75         7.52 o
   6  11  10        356.99        393.51        25.90 o
  -9  12  10         88.28         81.64        12.85 o
  -8  12  10         94.14         74.53        10.03 o
  -7  12  10         14.17         11.71         7.66 o
  -6  12  10         34.25         32.90         6.81 o
  -5  12  10        121.17        115.18         8.32 o
  -4  12  10         40.53         46.77         4.25 o
  -3  12  10         10.05         15.09         3.04 o
  -2  12  10        255.10        260.99        13.17 o
  -1  12  10          2.51         -0.50         3.24 o
   0  12  10         42.61         48.89         5.77 o
   1  12  10        365.61        368.50        16.90 o
   2  12  10         20.49         20.96         5.16 o
   3  12  10        100.05        103.52        11.50 o
   4  12  10        148.71        143.72        10.89 o
   5  12  10        361.07        375.79        21.54 o
  -8  13  10          1.92          5.76         5.55 o
  -7  13  10        710.19        699.77        35.90 o
  -6  13  10         40.23         43.32         8.43 o
  -5  13  10          2.56         10.33         5.85 o
  -4  13  10        453.37        437.43        17.72 o
  -3  13  10         22.02         34.08         5.06 o
  -2  13  10        227.73        187.58        12.52 o
  -1  13  10        455.54        476.55        22.73 o
   0  13  10         25.13         20.94         4.77 o
   1  13  10        104.44         90.09         8.12 o
   2  13  10        147.04        135.66        10.27 o
   3  13  10          8.25          5.87         4.56 o
   4  13  10         80.48         71.96         8.46 o
  -7  14  10        170.76        158.01        28.12 o
  -6  14  10        139.02        145.74        13.10 o
  -5  14  10         39.85         43.30        14.62 o
  -4  14  10         37.88         45.34         8.02 o
  -3  14  10          8.07          7.07         5.04 o
  -2  14  10         26.85         20.77         5.70 o
  -1  14  10        366.50        375.45        19.45 o
   0  14  10          5.75          3.04         3.81 o
   1  14  10          3.36         -0.53         4.07 o
   2  14  10         37.10         35.77         6.71 o
   3  14  10          0.19         -3.79         4.71 o
  -4  15  10        256.33        261.11        36.15 o
  -3  15  10        205.03        209.04        14.75 o
  -2  15  10         35.27         49.85         7.93 o
  -1  15  10        216.26        211.08        16.71 o
   0  15  10         97.23         83.20         8.69 o
   1  15  10          2.42         -4.92         5.15 o
 -13   0  11         33.13         34.82        14.73 o
 -11   0  11        318.94        373.70        35.48 o
  -9   0  11        209.84        250.94        16.92 o
  -7   0  11       3320.28       3336.37       148.66 o
  -5   0  11        302.23        311.75        17.38 o
  -3   0  11        416.32        388.88        15.62 o
  -1   0  11        643.99        629.37        36.72 o
   1   0  11       8397.57       8768.26       345.26 o
   3   0  11       2869.33       2925.59       117.26 o
   5   0  11        280.63        274.84        18.52 o
   7   0  11        212.20        176.72        33.48 o
   9   0  11          2.61         -0.54         8.91 o
 -13   1  11          0.91          2.59         7.05 o
 -12   1  11          1.66          1.62         5.11 o
 -11   1  11        452.51        423.74        19.54 o
 -10   1  11         23.75         15.00         4.05 o
  -9   1  11          6.40          3.70         3.99 o
  -8   1  11        138.06        144.33         8.20 o
  -7   1  11          0.09         -0.12         2.46 o
  -6   1  11        694.23        707.18        24.71 o
  -5   1  11        106.35        114.48         6.08 o
  -4   1  11        930.84        943.44        27.13 o
  -3   1  11         13.48          8.97         1.92 o
  -2   1  11          0.48          1.94         1.54 o
  -1   1  11         40.86         38.84         3.48 o
   0   1  11          3.79          5.23         2.20 o
   1   1  11        718.75        708.01        23.26 o
   2   1  11          1.36          3.26         2.16 o
   3   1  11         36.71         28.30         2.95 o
   4   1  11        258.67        260.62        11.11 o
   5   1  11        316.74        288.10        13.47 o
   6   1  11        130.17        148.08        11.64 o
   7   1  11         15.60         12.25         5.66 o
   8   1  11        153.95        163.76        13.56 o
   9   1  11          1.08          0.05         6.12 o
 -13   2  11        520.80        528.41        69.63 o
 -12   2  11        336.44        363.03        21.23 o
 -11   2  11        621.98        594.33        25.41 o
 -10   2  11         68.04         89.43         7.72 o
  -9   2  11        199.03        197.36        10.05 o
  -8   2  11        660.35        649.04        23.09 o
  -7   2  11         38.58         36.85         3.76 o
  -6   2  11       1098.40       1112.58        31.86 o
  -5   2  11       1922.91       2076.41        62.01 o
  -4   2  11       3633.92       3691.36        93.96 o
  -3   2  11        161.10        155.58         5.63 o
  -2   2  11        671.31        637.27        17.02 o
  -1   2  11        649.71        621.71        16.72 o
   0   2  11        811.03        783.55        23.13 o
   1   2  11        177.95        213.74         8.02 o
   2   2  11        312.69        297.93        10.43 o
   3   2  11        947.34        926.55        28.87 o
   4   2  11        311.52        306.39        13.97 o
   5   2  11        364.07        368.46        15.64 o
   6   2  11        123.86        124.59        10.59 o
   7   2  11         53.56         46.34         7.82 o
   8   2  11          5.07          8.30         6.44 o
 -13   3  11        559.77        589.18        57.58 o
 -12   3  11        102.27        103.14        12.55 o
 -11   3  11         20.97         22.41         4.50 o
 -10   3  11         62.97         62.39         6.49 o
  -9   3  11        178.36        192.56        19.44 o
  -8   3  11         14.53         15.78         3.38 o
  -7   3  11        964.22        991.38        34.80 o
  -6   3  11        427.83        437.47        15.09 o
  -5   3  11        119.34        104.06         5.37 o
  -4   3  11         48.08         57.78         4.11 o
  -3   3  11        602.92        576.14        17.36 o
  -2   3  11        547.19        510.78        14.04 o
  -1   3  11       2044.49       1982.19        49.52 o
   0   3  11        596.61        580.72        16.74 o
   1   3  11         72.77         77.04         4.38 o
   2   3  11        646.62        588.25        17.93 o
   3   3  11         86.79         91.30         6.75 o
   4   3  11        163.30        179.42        10.28 o
   5   3  11       1017.80       1059.65        40.62 o
   6   3  11        114.22         94.59         7.88 o
   7   3  11         34.91         40.03         7.72 o
   8   3  11         31.73         42.93         8.29 o
 -12   4  11        190.48        209.16        19.61 o
 -11   4  11        102.69        108.61        18.08 o
 -10   4  11        164.34        197.76        12.95 o
  -9   4  11         20.54         16.53         4.83 o
  -8   4  11          2.66         -0.69         2.46 o
  -7   4  11        228.41        221.98        15.98 o
  -6   4  11         88.22         81.18         5.64 o
  -5   4  11        102.01         98.99         5.70 o
  -4   4  11       4601.67       3952.54       167.83 o
  -3   4  11        194.10        176.99         7.55 o
  -2   4  11        110.42        119.85         5.29 o
  -1   4  11          8.27          3.77         1.77 o
   0   4  11        106.11         85.28         4.49 o
   1   4  11       1233.28       1185.97        34.07 o
   2   4  11         77.47         83.02         6.14 o
   3   4  11          2.79          2.16         3.69 o
   4   4  11       1891.76       1933.37        64.77 o
   5   4  11         22.61         23.19         4.42 o
   6   4  11          1.08          3.89         3.64 o
   7   4  11          6.84          2.02         6.23 o
   8   4  11        107.61        102.35        11.51 o
 -12   5  11        607.63        570.06        36.78 o
 -11   5  11         71.09         84.66        12.20 o
 -10   5  11        350.98        370.90        19.46 o
  -9   5  11         40.25         43.89         6.24 o
  -8   5  11         13.73         16.49         3.07 o
  -7   5  11         95.77        107.91         6.59 o
  -6   5  11       1401.22       1353.15        43.77 o
  -5   5  11        382.28        376.01        14.33 o
  -4   5  11          7.59          5.57         2.23 o
  -3   5  11         53.18         46.18         3.82 o
  -2   5  11        840.16        787.25        24.47 o
  -1   5  11        869.40        815.73        23.85 o
   0   5  11        238.60        231.19         8.27 o
   1   5  11        595.46        572.97        17.83 o
   2   5  11         10.92         11.27         3.69 o
   3   5  11         92.63         85.26         7.14 o
   4   5  11       1053.53       1029.49        34.11 o
   5   5  11        324.58        340.91        15.23 o
   6   5  11        139.88        145.94        10.85 o
   7   5  11        522.65        566.57        28.23 o
   8   5  11          2.50         -6.39         6.39 o
 -12   6  11          1.25          4.28         7.05 o
 -11   6  11       1382.19       1428.32        80.33 o
 -10   6  11          6.45          9.37         9.37 o
  -9   6  11        204.56        232.06        12.43 o
  -8   6  11         27.16         30.75         4.69 o
  -7   6  11        574.40        597.03        21.27 o
  -6   6  11         59.37         54.07         4.97 o
  -5   6  11       2120.58       2089.40        61.83 o
  -4   6  11        431.91        409.72        15.54 o
  -3   6  11       4105.79       3889.48       139.53 o
  -2   6  11          4.67         11.19         2.20 o
  -1   6  11          1.08         -1.56         1.56 o
   0   6  11        114.00        108.83         5.00 o
   1   6  11        103.72        130.71        11.50 o
   2   6  11       1404.88       1403.26        58.35 o
   3   6  11       1944.12       1656.08       129.33 o
   4   6  11         99.76         77.21         9.28 o
   5   6  11        491.57        466.58        22.87 o
   6   6  11         76.86         91.51        11.34 o
   7   6  11        198.68        192.86        14.82 o
   8   6  11         12.63         26.53         8.16 o
 -11   7  11          5.31         -4.02         6.89 o
 -10   7  11         28.05         31.90        25.44 o
  -9   7  11        162.18        166.85        11.79 o
  -8   7  11         61.97         64.62         5.56 o
  -7   7  11        737.99        728.39        27.57 o
  -6   7  11        220.91        241.87        14.03 o
  -5   7  11        478.19        471.67        16.05 o
  -4   7  11         32.00         27.64         4.19 o
  -3   7  11         85.77         93.10         5.60 o
  -2   7  11        531.57        488.54        16.31 o
  -1   7  11        393.54        339.99        10.77 o
   0   7  11         45.68         43.10         4.38 o
   1   7  11        120.31        130.98         8.88 o
   2   7  11        143.02        139.08         9.66 o
   3   7  11         53.00         71.21         7.92 o
   4   7  11         18.53          6.21         5.89 o
   5   7  11        661.39        673.88        36.34 o
   6   7  11        223.14        213.28        17.75 o
   7   7  11          2.78          9.55         8.07 o
 -11   8  11        216.95        241.75        23.44 o
 -10   8  11        183.15        183.20        14.86 o
  -9   8  11         73.22         80.01         9.69 o
  -8   8  11        590.79        550.43        23.51 o
  -7   8  11          0.52          3.79         4.83 o
  -6   8  11        940.17        905.52        30.91 o
  -5   8  11         42.99         46.72         4.11 o
  -4   8  11        934.28        960.46        31.74 o
  -3   8  11        142.41        132.05         6.81 o
  -2   8  11        474.29        452.11        14.43 o
  -1   8  11        446.72        414.65        12.61 o
   0   8  11        392.05        362.52        18.06 o
   1   8  11          0.24         -2.24         2.24 o
   2   8  11        143.60        147.36        10.01 o
   3   8  11          0.38         -2.23         4.64 o
   4   8  11        207.61        221.18        25.51 o
   5   8  11        422.46        445.35        26.79 o
   6   8  11         52.65         75.39        11.60 o
   7   8  11        176.65        233.73        29.21 o
 -11   9  11         99.57        131.23        26.78 o
 -10   9  11          4.34          5.21         5.94 o
  -9   9  11          2.60          7.87         9.37 o
  -8   9  11        104.76        110.92        13.51 o
  -7   9  11        364.17        339.78        16.39 o
  -6   9  11          5.69          2.03         2.50 o
  -5   9  11        444.22        447.74        15.73 o
  -4   9  11         97.06         78.59         5.68 o
  -3   9  11          0.24          2.11         2.22 o
  -2   9  11         23.06         19.09         3.14 o
  -1   9  11          3.11          9.11         2.63 o
   0   9  11        138.60        115.41         6.95 o
   1   9  11         54.86         43.35         4.58 o
   2   9  11        308.44        292.63        12.61 o
   3   9  11        130.57        120.95        13.67 o
   4   9  11        178.04        158.42        14.33 o
   5   9  11         73.68         62.65        13.19 o
   6   9  11          8.96          5.59         7.52 o
 -10  10  11        345.61        381.47        28.94 o
  -9  10  11         12.65         10.16         7.05 o
  -8  10  11        213.72        219.36        19.61 o
  -7  10  11         10.74          1.81         5.22 o
  -6  10  11         33.79         31.68         4.24 o
  -5  10  11        156.02        170.11         8.65 o
  -4  10  11        552.67        561.67        21.75 o
  -3  10  11         51.52         45.38         4.05 o
  -2  10  11        807.14        814.04        24.22 o
  -1  10  11         11.82          5.45         2.90 o
   0  10  11        144.95        113.22         7.25 o
   1  10  11        432.70        414.98        16.63 o
   2  10  11          1.36          2.71         3.23 o
   3  10  11        567.25        534.01        22.64 o
   4  10  11        218.14        262.73        17.02 o
   5  10  11         60.89         74.38        12.14 o
   6  10  11        178.06        189.91        17.99 o
  -9  11  11         12.84          8.78        13.39 o
  -8  11  11         71.34         65.06        10.61 o
  -7  11  11        347.66        356.91        30.44 o
  -6  11  11        862.05        909.02        36.52 o
  -5  11  11         79.30         81.82         6.62 o
  -4  11  11         84.97         64.52         5.14 o
  -3  11  11        505.44        497.71        17.72 o
  -2  11  11        234.26        226.75        14.10 o
  -1  11  11         97.75         84.80         8.70 o
   0  11  11          8.77          5.12         4.31 o
   1  11  11          3.24          0.30         3.15 o
   2  11  11         57.74         57.42         5.87 o
   3  11  11         20.61         23.31         5.38 o
   4  11  11        364.71        376.10        27.20 o
   5  11  11          4.82          3.94         5.59 o
  -8  12  11         85.37        106.83        14.11 o
  -7  12  11          5.12         -0.45         4.66 o
  -6  12  11        112.03        119.36        11.62 o
  -5  12  11        105.50        113.42         7.70 o
  -4  12  11        761.40        812.71        30.19 o
  -3  12  11        101.93        109.92         7.70 o
  -2  12  11         65.12         54.02         9.19 o
  -1  12  11        344.44        421.39        25.51 o
   0  12  11        180.45        179.99        15.19 o
   1  12  11        562.90        641.83        26.03 o
   2  12  11         15.24          9.12         4.50 o
   3  12  11          0.06         -2.17         4.48 o
   4  12  11         10.66          0.76         4.43 o
  -7  13  11          0.04         -0.78         5.55 o
  -6  13  11         27.36         18.76         8.84 o
  -5  13  11         56.09         52.41         5.69 o
  -4  13  11        172.00        162.21        13.85 o
  -3  13  11          0.57         -1.79         6.76 o
  -2  13  11         10.60         11.66         5.54 o
  -1  13  11         11.78         -3.26         4.33 o
   0  13  11         34.17         42.86         6.19 o
   1  13  11         13.74          8.76         5.16 o
   2  13  11         38.21         42.43         6.49 o
   3  13  11         56.52         81.34         8.59 o
  -5  14  11          5.17          6.34         6.24 o
  -4  14  11        209.37        191.70        10.87 o
  -3  14  11         96.12        119.95        10.28 o
  -2  14  11        232.46        259.91        16.33 o
  -1  14  11         16.04         16.81         7.52 o
   0  14  11        106.74        120.27        12.18 o
   1  14  11         67.59         73.32         8.10 o
 -12   0  12        150.27        147.71        15.09 o
 -10   0  12       1334.68       1310.96        62.46 o
  -8   0  12        212.64        173.01        13.37 o
  -6   0  12         11.97         23.07         5.11 o
  -4   0  12        397.38        362.55        19.91 o
  -2   0  12       3816.92       3444.32       137.56 o
   0   0  12       1736.32       1885.60        77.06 o
   2   0  12       1319.78       1322.84        55.54 o
   4   0  12       2726.38       2640.93       146.68 o
   6   0  12        211.72        201.53        20.83 o
   8   0  12         10.84         22.76        16.74 o
 -12   1  12        261.43        211.83        13.03 o
 -11   1  12         95.21         97.65         8.51 o
 -10   1  12          7.00          4.72         3.69 o
  -9   1  12        402.36        381.39        18.26 o
  -8   1  12        280.89        309.67        13.00 o
  -7   1  12         25.41         20.34         3.62 o
  -6   1  12        887.75        871.26        29.62 o
  -5   1  12       1330.15       1411.69        45.97 o
  -4   1  12        204.37        184.61         8.29 o
  -3   1  12        533.73        550.07        16.05 o
  -2   1  12       1774.13       1653.58        44.11 o
  -1   1  12        429.08        445.34        20.90 o
   0   1  12        167.65        160.41         7.94 o
   1   1  12        653.65        609.01        20.77 o
   2   1  12         22.10         23.86         3.33 o
   3   1  12        103.62        115.53         6.11 o
   4   1  12        124.54        117.97         7.50 o
   5   1  12         18.48         25.05         5.43 o
   6   1  12         44.19         44.98         7.47 o
   7   1  12        157.92        158.34        13.37 o
   8   1  12        121.37        111.33        11.90 o
 -12   2  12         79.77         79.58        11.21 o
 -11   2  12        240.71        252.11        14.50 o
 -10   2  12         74.59         86.82         7.72 o
  -9   2  12         74.51         80.96         6.66 o
  -8   2  12        479.06        526.79        21.18 o
  -7   2  12        189.50        214.62        11.38 o
  -6   2  12          7.96          7.38         2.47 o
  -5   2  12       2548.29       2526.13        68.91 o
  -4   2  12        316.00        315.75        10.13 o
  -3   2  12          0.31          2.73         1.86 o
  -2   2  12        237.49        248.67         7.99 o
  -1   2  12         58.55         52.06         3.98 o
   0   2  12        955.75        926.55        27.25 o
   1   2  12        180.07        171.53         7.46 o
   2   2  12        312.00        295.54        10.55 o
   3   2  12       1610.05       1578.58        50.42 o
   4   2  12         25.54         21.48         4.23 o
   5   2  12         12.24         12.77         4.29 o
   6   2  12        127.57        159.85        12.80 o
   7   2  12          1.52         -0.28         5.54 o
   8   2  12         63.13         66.14         9.76 o
 -12   3  12        203.31        241.84        28.79 o
 -11   3  12        113.33        130.13        13.31 o
 -10   3  12        449.77        478.56        24.85 o
  -9   3  12         23.97         23.35         4.75 o
  -8   3  12        343.93        318.51        13.09 o
  -7   3  12        229.38        263.65        10.46 o
  -6   3  12        440.85        452.96        15.42 o
  -5   3  12        413.33        352.84        13.47 o
  -4   3  12         98.67         85.42         4.55 o
  -3   3  12        521.07        478.91        15.07 o
  -2   3  12         35.70         36.62         2.81 o
  -1   3  12        632.92        603.04        16.45 o
   0   3  12        440.76        435.58        14.16 o
   1   3  12        566.42        581.16        17.92 o
   2   3  12         84.57         77.24         4.64 o
   3   3  12         88.80         81.60         6.70 o
   4   3  12         24.69         32.69         5.21 o
   5   3  12         25.45         26.36         5.04 o
   6   3  12        125.02        108.51        10.43 o
   7   3  12        238.53        235.07        16.68 o
   8   3  12          6.56          2.12         6.54 o
 -12   4  12         17.05         14.06         7.57 o
 -11   4  12        149.86        143.22        11.59 o
 -10   4  12        109.12        132.14        10.99 o
  -9   4  12        535.24        529.68        26.60 o
  -8   4  12         56.87         40.87         4.87 o
  -7   4  12        623.69        656.88        23.00 o
  -6   4  12         26.68         27.99         3.99 o
  -5   4  12        268.20        251.19        12.14 o
  -4   4  12         60.49         42.86         3.68 o
  -3   4  12         74.65         68.79         5.65 o
  -2   4  12        692.29        602.93        17.10 o
  -1   4  12       1009.76        939.46        25.80 o
   0   4  12         16.43         24.42         2.87 o
   1   4  12        537.23        522.59        16.49 o
   2   4  12          6.40          9.61         3.26 o
   3   4  12          5.50         -2.15         2.97 o
   4   4  12        413.16        400.14        18.05 o
   5   4  12         89.66        109.21         8.16 o
   6   4  12          3.32          2.33         5.19 o
   7   4  12        798.23        763.40        35.58 o
 -12   5  12          9.45          5.02        12.05 o
 -11   5  12        809.49        881.79        52.92 o
 -10   5  12        988.98       1005.71        46.39 o
  -9   5  12        625.11        691.75        29.02 o
  -8   5  12         15.33         10.32         3.21 o
  -7   5  12          0.50         -0.10         2.46 o
  -6   5  12        703.14        677.02        26.26 o
  -5   5  12        381.69        376.69        14.52 o
  -4   5  12         68.99         79.99         5.76 o
  -3   5  12        494.79        424.52        19.14 o
  -2   5  12       1623.92       1489.50        42.29 o
  -1   5  12          4.16          0.94         1.83 o
   0   5  12        141.34        114.10         5.37 o
   1   5  12        360.95        329.18        16.05 o
   2   5  12        447.66        424.31        18.78 o
   3   5  12        364.03        346.46        17.97 o
   4   5  12         13.50         12.41         4.99 o
   5   5  12        103.32        108.51        10.01 o
   6   5  12         79.28         62.12         8.75 o
   7   5  12        163.87        168.45        14.22 o
 -11   6  12         62.07         67.92        16.74 o
 -10   6  12          8.76          9.64         4.17 o
  -9   6  12          0.04         -0.35         4.45 o
  -8   6  12        786.20        775.67        28.53 o
  -7   6  12         14.27         10.93         3.45 o
  -6   6  12        327.93        334.70        14.76 o
  -5   6  12         44.04         40.99         3.82 o
  -4   6  12         31.00         29.05         3.34 o
  -3   6  12        785.24        825.02        27.91 o
  -2   6  12       1668.19       1611.76        47.95 o
  -1   6  12        128.89         97.50         5.05 o
   0   6  12       1477.04       1475.64        41.80 o
   1   6  12          0.07          0.88         3.37 o
   2   6  12          8.13         17.87         5.16 o
   3   6  12        205.61        221.27        16.97 o
   4   6  12          8.74         10.78         6.09 o
   5   6  12         17.98         17.30         7.27 o
   6   6  12        709.90        729.71        34.14 o
   7   6  12         63.12         56.74        12.95 o
 -11   7  12          2.89          8.03        10.71 o
 -10   7  12        597.89        598.43        31.08 o
  -9   7  12        463.10        476.38        21.04 o
  -8   7  12        233.62        207.76        12.05 o
  -7   7  12         35.90         35.11         5.10 o
  -6   7  12        794.04        740.88        40.09 o
  -5   7  12          1.20          0.60         2.24 o
  -4   7  12        470.19        444.35        15.51 o
  -3   7  12        151.68        190.00         8.70 o
  -2   7  12          0.35          0.23         1.87 o
  -1   7  12       1040.39       1102.43        31.17 o
   0   7  12         52.41         51.03         4.88 o
   1   7  12        265.81        222.30        12.20 o
   2   7  12         96.84        106.46        10.82 o
   3   7  12         18.81          3.29         5.85 o
   4   7  12        134.85        123.80        13.10 o
   5   7  12         74.40         58.93         9.99 o
   6   7  12         41.24         46.40        10.03 o
 -11   8  12        246.18        263.79        38.83 o
 -10   8  12         22.22         14.64         6.46 o
  -9   8  12        128.61        162.85        17.69 o
  -8   8  12         47.90         42.60         6.57 o
  -7   8  12         57.98         60.53         7.42 o
  -6   8  12        125.42        110.67         6.83 o
  -5   8  12        688.43        691.32        23.96 o
  -4   8  12          5.57          2.87         2.46 o
  -3   8  12        985.36        888.90        28.03 o
  -2   8  12        122.40        112.83         6.26 o
  -1   8  12         94.17         96.34         5.63 o
   0   8  12         95.04         89.99         7.17 o
   1   8  12         14.77         11.06         3.47 o
   2   8  12        241.20        218.29        16.74 o
   3   8  12        376.86        351.59        26.69 o
   4   8  12         12.24         24.65         9.60 o
   5   8  12        185.65        186.94        16.70 o
   6   8  12         28.12         24.17         8.43 o
 -10   9  12         16.48         17.41         8.38 o
  -9   9  12        114.26        126.46        15.43 o
  -8   9  12         38.78         38.11         6.80 o
  -7   9  12          4.87          2.04         3.90 o
  -6   9  12        407.33        356.77        28.33 o
  -5   9  12        480.12        453.73        16.85 o
  -4   9  12        473.14        482.29        17.56 o
  -3   9  12          8.80         15.26         3.23 o
  -2   9  12          4.71          8.25         2.29 o
  -1   9  12        186.28        157.67         8.02 o
   0   9  12         72.68         95.79         6.86 o
   1   9  12          3.82          3.05         3.15 o
   2   9  12          2.49          5.97         5.43 o
   3   9  12         20.03         17.28         6.36 o
   4   9  12          1.82          2.47         7.09 o
   5   9  12          1.06         -4.37         7.27 o
  -9  10  12         78.31         60.38        11.88 o
  -8  10  12        159.80        150.51        16.34 o
  -7  10  12        263.19        254.28        15.25 o
  -6  10  12         24.69         25.15         4.12 o
  -5  10  12        728.81        697.52        26.43 o
  -4  10  12         13.73         11.83         3.04 o
  -3  10  12        104.37         93.23         6.19 o
  -2  10  12        222.59        228.48        12.10 o
  -1  10  12         37.44         28.27         4.67 o
   0  10  12         87.08         89.22         6.92 o
   1  10  12         84.13         80.27         6.70 o
   2  10  12         31.58         22.31         6.47 o
   3  10  12         75.16         90.55         9.77 o
   4  10  12         81.48         84.21        10.67 o
   5  10  12         63.04         75.68        12.79 o
  -8  11  12         52.28         42.26         9.91 o
  -7  11  12        178.80        177.49        26.97 o
  -6  11  12         92.47        102.26         7.48 o
  -5  11  12          9.12          8.49         4.22 o
  -4  11  12         32.97         34.51         6.80 o
  -3  11  12        130.88        137.54        10.72 o
  -2  11  12        100.38         89.89         8.02 o
  -1  11  12        148.54        157.65        11.71 o
   0  11  12        188.01        205.96        12.23 o
   1  11  12         64.11         71.68         7.44 o
   2  11  12          0.69         -0.03         4.06 o
   3  11  12         39.20         34.77         6.62 o
   4  11  12          1.02         -4.80         4.99 o
  -7  12  12        221.48        196.30        15.71 o
  -6  12  12         49.24         49.39         6.33 o
  -5  12  12         26.46         17.58         4.58 o
  -4  12  12        311.98        352.67        15.68 o
  -3  12  12        185.57        186.22        13.06 o
  -2  12  12         54.09         48.21         7.92 o
  -1  12  12          6.70          4.36         4.96 o
   0  12  12         16.13         19.61         5.71 o
   1  12  12         82.85        108.77         9.40 o
   2  12  12         93.33         96.94         8.93 o
   3  12  12         16.22         21.16         6.14 o
  -6  13  12        199.32        209.78        19.04 o
  -5  13  12         66.38         78.58         7.05 o
  -4  13  12         50.86         58.20         5.99 o
  -3  13  12          0.65          3.82         5.43 o
  -2  13  12         15.07         18.25         5.63 o
  -1  13  12         34.35         25.08         6.20 o
   0  13  12          8.50          9.59         5.39 o
   1  13  12         87.98         79.46         7.99 o
  -3  14  12         60.57         68.03         8.19 o
  -2  14  12          4.21          2.28         5.03 o
  -1  14  12         17.93         26.52         8.43 o
 -11   0  13        119.52        119.10        26.11 o
  -9   0  13          2.44         -4.08         4.08 o
  -7   0  13        936.22        919.99        44.76 o
  -5   0  13        474.02        408.77        23.76 o
  -3   0  13       2272.34       2070.85        97.17 o
  -1   0  13       1246.74       1101.64        77.12 o
   1   0  13         32.35         29.28         5.41 o
   3   0  13       1612.48       1665.43        80.03 o
   5   0  13        532.84        513.50        35.50 o
   7   0  13        455.84        477.59        45.53 o
 -12   1  13        577.05        577.75        25.75 o
 -11   1  13        405.90        420.21        20.08 o
 -10   1  13        219.17        239.23        14.27 o
  -9   1  13        951.77        931.21        34.60 o
  -8   1  13          4.62          7.16         3.26 o
  -7   1  13         96.47        105.72         6.53 o
  -6   1  13       1153.33       1087.03        33.35 o
  -5   1  13        200.79        200.68        10.18 o
  -4   1  13       3039.90       2855.56        84.83 o
  -3   1  13       1195.73       1066.06        33.21 o
  -2   1  13       1086.52       1093.36        34.44 o
  -1   1  13         86.99         88.08         5.75 o
   0   1  13          4.36          8.77         2.79 o
   1   1  13        927.77        897.89        29.49 o
   2   1  13       1016.31        985.44        29.36 o
   3   1  13         95.76         94.62         5.59 o
   4   1  13        194.24        203.68        11.14 o
   5   1  13        417.74        418.17        21.59 o
   6   1  13         81.57         80.30        10.82 o
   7   1  13          0.04         -4.15         5.92 o
 -12   2  13        321.14        352.37        20.68 o
 -11   2  13        100.62         78.45         7.83 o
 -10   2  13          1.59          1.89         3.74 o
  -9   2  13         84.46         74.25         7.47 o
  -8   2  13        501.15        523.72        21.26 o
  -7   2  13        572.20        563.37        20.42 o
  -6   2  13        403.03        378.46        14.66 o
  -5   2  13          1.25          2.63         2.19 o
  -4   2  13         10.06          9.62         2.58 o
  -3   2  13        685.39        613.62        17.94 o
  -2   2  13        567.74        513.20        15.27 o
  -1   2  13         18.76         10.53         2.41 o
   0   2  13        911.63        888.60        26.68 o
   1   2  13        144.09        144.46         6.97 o
   2   2  13        102.80        107.11         5.95 o
   3   2  13        112.16        115.97         7.41 o
   4   2  13          0.21         -3.49         3.49 o
   5   2  13          2.57          8.29         4.83 o
   6   2  13        170.30        170.09        13.92 o
   7   2  13         38.57         33.52         7.82 o
 -12   3  13         45.64         44.28         7.54 o
 -11   3  13        354.33        423.45        38.58 o
 -10   3  13         86.33         81.16         9.10 o
  -9   3  13        262.05        289.61        18.08 o
  -8   3  13         24.19         26.36         4.92 o
  -7   3  13        543.32        552.22        18.58 o
  -6   3  13        226.39        218.02        10.76 o
  -5   3  13        929.93        900.57        30.32 o
  -4   3  13         44.90         52.36         3.86 o
  -3   3  13        770.63        749.35        22.53 o
  -2   3  13         91.91         89.05         4.84 o
  -1   3  13          2.02          3.77         2.14 o
   0   3  13         47.03         51.40         3.97 o
   1   3  13        227.79        252.70         9.57 o
   2   3  13        329.68        300.48        10.69 o
   3   3  13        854.80        818.82        32.26 o
   4   3  13        123.89        138.55         9.99 o
   5   3  13         10.63         15.57         5.99 o
   6   3  13         22.66         22.36         6.21 o
   7   3  13          0.31         -0.17         5.96 o
 -11   4  13          2.03          6.21         5.02 o
 -10   4  13        123.12        119.71        13.44 o
  -9   4  13          0.39          0.50         4.33 o
  -8   4  13        398.32        373.35        17.46 o
  -7   4  13        338.65        324.23        13.21 o
  -6   4  13          0.09          1.06         2.65 o
  -5   4  13         59.77         59.72         5.38 o
  -4   4  13        126.39        101.81         5.74 o
  -3   4  13        280.60        280.99        11.44 o
  -2   4  13         12.86          5.32         2.30 o
  -1   4  13         10.10          5.59         2.02 o
   0   4  13         19.15         10.52         2.48 o
   1   4  13         27.53         16.14         2.61 o
   2   4  13         68.02         70.62         6.76 o
   3   4  13        126.76        121.87        10.01 o
   4   4  13        225.08        235.75        18.75 o
   5   4  13        326.37        339.76        19.67 o
   6   4  13         12.01          4.60         5.02 o
   7   4  13         17.97         47.62        14.73 o
 -11   5  13         55.15         38.16         7.42 o
 -10   5  13        161.68        205.93        16.03 o
  -9   5  13        116.80        103.47         8.72 o
  -8   5  13        200.04        226.23        12.18 o
  -7   5  13        421.07        438.14        19.71 o
  -6   5  13        495.16        459.50        39.08 o
  -5   5  13        200.55        187.08        10.48 o
  -4   5  13        127.14        118.34         6.49 o
  -3   5  13        216.72        202.29         8.99 o
  -2   5  13         20.20         23.92         3.19 o
  -1   5  13          6.76          3.98         2.09 o
   0   5  13        508.47        476.41        17.62 o
   1   5  13        152.22        158.61         9.93 o
   2   5  13        603.88        562.55        30.40 o
   3   5  13          1.28          3.81         4.31 o
   4   5  13          5.66          4.89         4.64 o
   5   5  13          5.83          0.54         5.29 o
   6   5  13         10.09          8.53         6.11 o
 -11   6  13         11.11         19.04         8.36 o
 -10   6  13         10.79          9.65         5.30 o
  -9   6  13         28.03         33.82         5.43 o
  -8   6  13         66.13         66.17         8.47 o
  -7   6  13          6.06          3.63         3.24 o
  -6   6  13         23.29         18.66         5.41 o
  -5   6  13        235.14        213.11        11.49 o
  -4   6  13        109.72        106.31         6.28 o
  -3   6  13         32.98         31.68         3.42 o
  -2   6  13        140.85        138.83         6.77 o
  -1   6  13        134.22        119.77         6.32 o
   0   6  13        403.70        414.40        14.52 o
   1   6  13          3.39          8.88         5.11 o
   2   6  13         55.13         46.08         7.73 o
   3   6  13        317.11        315.34        25.72 o
   4   6  13        171.75        147.43        14.55 o
   5   6  13         26.55         31.04         8.86 o
   6   6  13          9.65         -6.93         6.93 o
 -10   7  13         11.54          7.56         4.31 o
  -9   7  13        953.20        961.23        44.57 o
  -8   7  13         39.44         43.94         5.70 o
  -7   7  13        292.69        254.39        15.27 o
  -6   7  13        173.93        169.03        11.60 o
  -5   7  13         53.40         59.44         5.41 o
  -4   7  13        467.62        460.19        16.93 o
  -3   7  13        316.39        337.21        13.24 o
  -2   7  13        585.10        557.19        20.70 o
  -1   7  13        276.41        243.62         9.25 o
   0   7  13        764.43        771.04        26.83 o
   1   7  13         79.96         78.25         9.51 o
   2   7  13        629.91        688.94        36.07 o
   3   7  13         19.74          6.50         5.85 o
   4   7  13         43.73         26.48         8.28 o
   5   7  13         65.15         66.10        12.51 o
 -10   8  13          3.61         -5.88        12.72 o
  -9   8  13         73.73         80.94         9.64 o
  -8   8  13         77.40         87.20         8.55 o
  -7   8  13         13.84         13.06         5.14 o
  -6   8  13         39.23         44.28         6.59 o
  -5   8  13         52.08         41.60         5.04 o
  -4   8  13          0.86         -0.64         2.46 o
  -3   8  13          9.74          7.23         2.56 o
  -2   8  13         50.81         47.16         4.04 o
  -1   8  13        154.92        170.78         8.92 o
   0   8  13        145.03        111.53         7.45 o
   1   8  13          0.11         -0.24         3.81 o
   2   8  13          8.85         10.44         5.51 o
   3   8  13         37.28         54.72         9.21 o
   4   8  13         13.93         11.89         8.87 o
   5   8  13         58.84         66.18        10.83 o
  -9   9  13        216.39        202.76        20.26 o
  -8   9  13         11.43         12.73         5.11 o
  -7   9  13        521.79        537.19        27.29 o
  -6   9  13         78.90         84.44        10.71 o
  -5   9  13        672.59        700.84        26.52 o
  -4   9  13        228.90        207.14        16.43 o
  -3   9  13        719.88        702.61        27.55 o
  -2   9  13          1.35          1.88         2.32 o
  -1   9  13          3.52          5.98         3.19 o
   0   9  13         60.75         69.37        10.48 o
   1   9  13          0.09         -0.57         3.59 o
   2   9  13          3.35          1.27         4.75 o
   3   9  13        502.66        561.07        31.95 o
   4   9  13         32.44         32.41        15.53 o
  -9  10  13          5.08         18.75        17.41 o
  -8  10  13        142.61        131.22        10.02 o
  -7  10  13        261.68        264.90        16.99 o
  -6  10  13         12.54          5.79         3.81 o
  -5  10  13        104.03        102.53         7.84 o
  -4  10  13         28.01         31.86         4.70 o
  -3  10  13          6.53          2.76         4.14 o
  -2  10  13         11.48         15.19         4.12 o
  -1  10  13         88.15         82.51         8.30 o
   0  10  13         21.41         21.64         4.92 o
   1  10  13         22.71         17.84         5.01 o
   2  10  13          2.58          3.74         4.31 o
   3  10  13          6.71         14.90         6.35 o
   4  10  13          0.01         -0.54         5.66 o
  -8  11  13         50.76         49.54        20.09 o
  -7  11  13         22.85         20.49         5.70 o
  -6  11  13          2.94          5.10         4.31 o
  -5  11  13         66.34         64.99         6.67 o
  -4  11  13        247.23        255.58        16.45 o
  -3  11  13        126.54        148.34         8.96 o
  -2  11  13        469.14        475.91        23.58 o
  -1  11  13        108.74        102.90        12.70 o
   0  11  13        133.92        154.61        15.08 o
   1  11  13         48.51         53.51         6.56 o
   2  11  13         77.88         85.95         8.89 o
   3  11  13        269.87        280.86        18.55 o
  -6  12  13        107.25        104.04         8.10 o
  -5  12  13        246.27        257.62        13.56 o
  -4  12  13         43.59         51.39         5.81 o
  -3  12  13         14.15         16.59         5.32 o
  -2  12  13          0.26          4.20         6.62 o
  -1  12  13          5.52         -1.29         4.80 o
   0  12  13          0.03         11.06         5.45 o
   1  12  13         11.91         16.14         5.41 o
  -4  13  13         13.53          7.19         5.84 o
  -3  13  13         63.01         73.24         9.20 o
  -2  13  13        126.19        134.94        11.68 o
  -1  13  13          4.73         -4.83         4.83 o
 -10   0  14       2555.93       2518.77       142.61 o
  -8   0  14       1018.93        955.87        52.44 o
  -6   0  14        670.39        605.86        31.65 o
  -4   0  14          8.35         11.81         5.02 o
  -2   0  14       2324.07       2172.86       102.51 o
   0   0  14       1852.79       1971.18        93.06 o
   2   0  14          2.55         -0.24         4.71 o
   4   0  14         40.61         42.51         5.47 o
   6   0  14          4.52         10.04         8.52 o
 -11   1  14         65.70         60.07         7.08 o
 -10   1  14         70.72         65.10        11.21 o
  -9   1  14        820.12        823.33        34.07 o
  -8   1  14         35.89         34.45         5.04 o
  -7   1  14        984.84        986.73        33.03 o
  -6   1  14        262.69        277.29        11.25 o
  -5   1  14          1.00         -0.68         2.74 o
  -4   1  14         26.61         26.07         4.21 o
  -3   1  14         21.73         19.09         3.68 o
  -2   1  14        275.52        315.13        12.41 o
  -1   1  14       1759.15       1677.66        52.17 o
   0   1  14        111.69         96.76         7.24 o
   1   1  14        230.74        228.52         9.46 o
   2   1  14         83.26         84.12         5.44 o
   3   1  14         14.30         15.68         3.16 o
   4   1  14          9.56          5.24         4.71 o
   5   1  14        221.23        247.32        12.85 o
   6   1  14         12.97          6.80         5.64 o
 -11   2  14        492.48        527.64        27.69 o
 -10   2  14        535.75        540.91        24.36 o
  -9   2  14         64.66         64.07         7.08 o
  -8   2  14          7.34          0.18         3.60 o
  -7   2  14         92.99        111.38         7.46 o
  -6   2  14        126.61        145.49         8.45 o
  -5   2  14        180.33        151.85        12.38 o
  -4   2  14        236.31        237.34        10.84 o
  -3   2  14         33.18         46.80         3.52 o
  -2   2  14        241.68        238.78        11.43 o
  -1   2  14        220.86        211.76         8.84 o
   0   2  14         16.89         13.17         2.74 o
   1   2  14         15.20         20.74         3.14 o
   2   2  14        138.63        144.28         7.52 o
   3   2  14         53.46         62.38         6.17 o
   4   2  14        109.80        125.88        14.30 o
   5   2  14        522.27        571.14        27.75 o
   6   2  14          4.88          5.46         6.18 o
 -11   3  14          7.91          5.24         5.64 o
 -10   3  14        715.89        735.81        36.22 o
  -9   3  14        154.05        150.30        13.65 o
  -8   3  14        320.27        323.65        16.48 o
  -7   3  14        125.03        134.33        14.30 o
  -6   3  14         26.74         19.49         5.03 o
  -5   3  14          4.86          2.68         2.72 o
  -4   3  14        520.23        513.18        18.79 o
  -3   3  14        374.13        406.17        13.39 o
  -2   3  14        658.23        613.90        20.36 o
  -1   3  14        418.75        363.56        13.43 o
   0   3  14        232.14        224.56        12.24 o
   1   3  14        120.17        117.28         7.02 o
   2   3  14          2.86          1.62         2.30 o
   3   3  14          0.11         -0.77         4.06 o
   4   3  14        204.14        224.88        15.56 o
   5   3  14         11.01          4.87         4.99 o
   6   3  14        167.59        199.78        15.61 o
 -11   4  14        303.32        305.03        19.29 o
 -10   4  14        237.90        241.86        27.66 o
  -9   4  14         96.05         93.70        10.03 o
  -8   4  14         50.13         50.16         9.28 o
  -7   4  14         93.69        109.36        11.02 o
  -6   4  14         45.33         43.85         5.43 o
  -5   4  14         86.71         77.06         6.55 o
  -4   4  14        374.25        314.43        14.26 o
  -3   4  14        291.81        282.77        10.97 o
  -2   4  14         20.16         15.79         2.86 o
  -1   4  14          2.96          2.00         2.69 o
   0   4  14        172.09        150.93        13.17 o
   1   4  14          1.70          2.03         2.49 o
   2   4  14          3.15          2.47         3.39 o
   3   4  14         51.12         58.30         7.76 o
   4   4  14          9.42         13.47         5.50 o
   5   4  14         50.62         49.66         7.92 o
   6   4  14        224.01        262.45        26.97 o
 -11   5  14          6.74         -1.34         9.37 o
 -10   5  14          1.54         -0.92         5.11 o
  -9   5  14         97.79         87.31         8.44 o
  -8   5  14          5.77          0.82         3.57 o
  -7   5  14          0.33         -1.80         3.11 o
  -6   5  14         20.91         10.80         5.99 o
  -5   5  14         13.41          8.98         3.74 o
  -4   5  14         52.28         50.73         4.30 o
  -3   5  14        464.93        420.83        13.99 o
  -2   5  14          3.15          3.75         2.43 o
  -1   5  14        547.38        496.59        18.09 o
   0   5  14         19.80         22.23         3.60 o
   1   5  14         15.36         15.44         4.82 o
   2   5  14          2.40          8.76         5.02 o
   3   5  14          0.71         -0.24         5.02 o
   4   5  14         55.80         87.15        17.65 o
   5   5  14        157.24        160.72        24.94 o
 -10   6  14         23.76         28.80         5.99 o
  -9   6  14         31.50         17.41         5.33 o
  -8   6  14          8.19          8.15         4.08 o
  -7   6  14         86.45         76.89        10.86 o
  -6   6  14        161.40        178.10        13.30 o
  -5   6  14          0.16          2.76         3.24 o
  -4   6  14        756.17        714.14        34.20 o
  -3   6  14         28.66         26.28         3.95 o
  -2   6  14        189.33        187.26         9.75 o
  -1   6  14          3.46          2.92         3.07 o
   0   6  14          2.46          1.93         3.45 o
   1   6  14         69.58         46.00         7.65 o
   2   6  14        189.83        188.98        16.20 o
   3   6  14          9.08          9.92         6.09 o
   4   6  14        125.10        132.40        14.11 o
   5   6  14         25.74         38.20        10.55 o
 -10   7  14        115.47        104.09         9.09 o
  -9   7  14          0.53          5.62         7.32 o
  -8   7  14         64.17         62.83         8.32 o
  -7   7  14         13.26         18.67         5.44 o
  -6   7  14         56.76         56.16         7.65 o
  -5   7  14        207.66        195.01        15.26 o
  -4   7  14         52.06         27.86         5.20 o
  -3   7  14        857.84        869.43        27.29 o
  -2   7  14        383.44        384.56        13.85 o
  -1   7  14        218.18        213.14        10.40 o
   0   7  14         93.97         79.45         6.99 o
   1   7  14         12.58          3.75         5.81 o
   2   7  14          4.23          1.89         6.13 o
   3   7  14        224.20        243.66        19.30 o
   4   7  14          0.02         -0.43         6.73 o
  -9   8  14        421.16        418.82        23.47 o
  -8   8  14         37.44         38.92         7.27 o
  -7   8  14         99.69         85.39         9.55 o
  -6   8  14        245.69        233.77        15.96 o
  -5   8  14        172.42        139.76         8.92 o
  -4   8  14        385.31        399.11        17.13 o
  -3   8  14         26.01         27.51         4.56 o
  -2   8  14         64.68         65.48         4.71 o
  -1   8  14         77.25         78.44         6.87 o
   0   8  14         43.98         41.01         5.77 o
   1   8  14          2.59          2.68         5.41 o
   2   8  14        168.22        191.50        16.41 o
   3   8  14         77.71         89.95        11.74 o
   4   8  14          4.63          7.98         7.17 o
  -8   9  14        687.71        670.11        33.06 o
  -7   9  14        149.01        136.61        11.99 o
  -6   9  14        278.59        271.90        22.08 o
  -5   9  14          5.88          2.77         3.80 o
  -4   9  14          9.34          8.40         3.67 o
  -3   9  14         11.91         14.81         4.03 o
  -2   9  14          3.95          7.12         2.89 o
  -1   9  14         32.78         21.03         4.72 o
   0   9  14        175.21        179.82        15.71 o
   1   9  14         39.60         43.28         6.28 o
   2   9  14        119.93        139.78        12.16 o
   3   9  14          1.61         11.19        13.05 o
  -7  10  14         92.74        120.41        13.91 o
  -6  10  14         35.33         36.58         6.46 o
  -5  10  14          0.25          2.83         3.99 o
  -4  10  14         83.88         90.87         7.30 o
  -3  10  14        727.86        722.78        27.89 o
  -2  10  14        147.75        156.49        11.98 o
  -1  10  14         70.81         74.23         9.64 o
   0  10  14          3.25         -1.58         4.70 o
   1  10  14         21.36         22.82         5.90 o
   2  10  14         84.77        107.51         9.97 o
  -6  11  14          1.79         -4.46         5.94 o
  -5  11  14          9.88         11.00         5.11 o
  -4  11  14          8.44         13.15         4.98 o
  -3  11  14        155.74        204.55        14.10 o
  -2  11  14        288.86        325.04        25.13 o
  -1  11  14        422.03        422.29        22.01 o
   0  11  14        516.76        560.20        26.78 o
   1  11  14        100.43         98.91         9.47 o
  -4  12  14        328.90        350.64        16.77 o
  -3  12  14          4.00          5.29         5.19 o
  -2  12  14        777.45        864.45        38.15 o
  -1  12  14         62.18         75.03        11.84 o
 -11   0  15        281.85        300.73        24.40 o
  -9   0  15          1.13         -3.35         5.68 o
  -7   0  15          0.44         -2.49         4.51 o
  -5   0  15       3220.25       3124.89       141.64 o
  -3   0  15       1854.53       1845.82       109.05 o
  -1   0  15        904.34        908.33        46.15 o
   1   0  15        859.54        891.93        45.65 o
   3   0  15         65.31         84.85         8.76 o
   5   0  15         50.83         49.46        11.81 o
 -11   1  15         13.22         16.37         5.11 o
 -10   1  15         51.67         50.20         8.31 o
  -9   1  15          0.07          0.33         4.02 o
  -8   1  15        345.02        360.36        18.37 o
  -7   1  15         24.07         27.63         4.30 o
  -6   1  15         78.66         90.36         6.66 o
  -5   1  15         13.83         31.28         6.51 o
  -4   1  15         43.36         28.04         5.12 o
  -3   1  15          0.16         -3.57         3.57 o
  -2   1  15         20.23         23.86         3.56 o
  -1   1  15         99.73        120.32         7.33 o
   0   1  15         49.65         59.70         5.12 o
   1   1  15         23.41         36.71         5.04 o
   2   1  15        125.71        119.94        10.79 o
   3   1  15         88.83         99.35         7.37 o
   4   1  15        101.67         98.98        10.20 o
   5   1  15         13.07         15.07         6.76 o
 -11   2  15         20.47         13.39        12.05 o
 -10   2  15        443.92        437.92        24.17 o
  -9   2  15          1.79          2.34         4.86 o
  -8   2  15        749.34        717.93        27.38 o
  -7   2  15        197.13        189.27        10.89 o
  -6   2  15          0.75          3.74         3.69 o
  -5   2  15        154.19        140.98         9.25 o
  -4   2  15         55.14         41.65         5.59 o
  -3   2  15          6.82          6.25         3.24 o
  -2   2  15         21.35         18.16         3.69 o
  -1   2  15        256.14        279.40        11.30 o
   0   2  15         37.19         24.99         3.69 o
   1   2  15        178.53        208.55        10.25 o
   2   2  15        158.45        187.51        10.67 o
   3   2  15         41.90         46.70         7.14 o
   4   2  15        250.33        313.19        18.91 o
   5   2  15          9.55         11.49         5.78 o
 -10   3  15         24.70         10.44         7.20 o
  -9   3  15        128.49        126.94        18.87 o
  -8   3  15          6.75         14.69         4.94 o
  -7   3  15        196.10        193.69        21.65 o
  -6   3  15         86.40         81.63         7.53 o
  -5   3  15         14.98         21.46         4.49 o
  -4   3  15         16.46         10.84         3.57 o
  -3   3  15          1.32         -0.63         2.72 o
  -2   3  15         66.43         60.43         5.69 o
  -1   3  15         53.86         39.01         4.56 o
   0   3  15         47.90         40.61         4.23 o
   1   3  15          2.23         -2.39         2.76 o
   2   3  15         69.92         67.79         6.89 o
   3   3  15         34.27         27.06         6.33 o
   4   3  15         32.19         32.15         7.15 o
   5   3  15          0.79          8.16         5.60 o
 -10   4  15        108.22        110.45        11.55 o
  -9   4  15        366.14        373.22        18.80 o
  -8   4  15        129.26        121.79         9.91 o
  -7   4  15         14.83          6.62         4.08 o
  -6   4  15        305.23        321.46        18.55 o
  -5   4  15          0.11          1.46         3.48 o
  -4   4  15         80.59         90.47         7.71 o
  -3   4  15         78.63         71.27         5.52 o
  -2   4  15        157.98        161.31         9.69 o
  -1   4  15         39.22         30.10         4.54 o
   0   4  15        175.43        175.61         9.91 o
   1   4  15         78.36         90.76         6.21 o
   2   4  15         86.76        103.13         9.64 o
   3   4  15         19.08         25.83         6.33 o
   4   4  15         49.83         42.81         7.27 o
 -10   5  15         41.60         49.46        13.24 o
  -9   5  15         75.51         79.86         8.37 o
  -8   5  15          1.10         -1.59         4.64 o
  -7   5  15        138.26        148.95        12.85 o
  -6   5  15          5.68          2.61         4.23 o
  -5   5  15         18.71         21.11         5.30 o
  -4   5  15          7.16          8.55         3.57 o
  -3   5  15          5.55         10.62         3.10 o
  -2   5  15          2.33          3.78         3.11 o
  -1   5  15          0.98          1.36         3.45 o
   0   5  15          0.01         -2.84         3.06 o
   1   5  15         57.69         67.77         7.35 o
   2   5  15         69.92         49.90         9.00 o
   3   5  15        189.68        217.22        17.96 o
   4   5  15         65.20         76.38        11.32 o
  -9   6  15        131.23        141.36        12.70 o
  -8   6  15        113.55        101.82        10.18 o
  -7   6  15        546.18        578.55        29.53 o
  -6   6  15         59.91         71.28         8.32 o
  -5   6  15        260.48        259.62        16.27 o
  -4   6  15         18.86         11.62         4.09 o
  -3   6  15         85.77         76.20         5.83 o
  -2   6  15          8.17          4.66         3.42 o
  -1   6  15        732.59        720.72        30.04 o
   0   6  15        131.56        103.34         9.23 o
   1   6  15        432.03        404.28        52.42 o
   2   6  15        146.15        138.32        13.39 o
   3   6  15          0.73          3.13         6.24 o
   4   6  15         28.51          9.61         7.27 o
  -9   7  15         94.76         63.71        11.49 o
  -8   7  15          1.91          1.06         5.11 o
  -7   7  15         43.34         54.84         9.80 o
  -6   7  15         57.59         54.92         7.42 o
  -5   7  15        323.50        340.27        19.40 o
  -4   7  15        101.08        109.38         8.03 o
  -3   7  15         21.55         21.06         4.44 o
  -2   7  15         33.41         38.35         4.43 o
  -1   7  15        213.04        252.77        12.54 o
   0   7  15         37.75         58.80         9.21 o
   1   7  15         57.15         73.64        10.73 o
   2   7  15         22.78         19.53         7.65 o
   3   7  15        114.07        141.34        14.89 o
  -8   8  15        336.80        344.60        20.72 o
  -7   8  15         45.04         53.88         8.45 o
  -6   8  15         54.18         49.06         7.65 o
  -5   8  15         73.33         72.58         8.61 o
  -4   8  15        262.26        275.05        14.03 o
  -3   8  15        261.33        246.48        12.92 o
  -2   8  15          6.84         13.69         4.12 o
  -1   8  15        694.06        750.23        45.14 o
   0   8  15         60.04         87.43        13.26 o
   1   8  15          5.92         10.90         6.59 o
   2   8  15        513.89        630.96        48.54 o
  -7   9  15         29.27         36.46         7.76 o
  -6   9  15         95.17         90.11        10.19 o
  -5   9  15         60.46         59.94         8.56 o
  -4   9  15         94.49        114.98         8.53 o
  -3   9  15         97.97         93.94         7.38 o
  -2   9  15        112.43        102.76        10.06 o
  -1   9  15          7.52          8.94         5.60 o
   0   9  15          4.82         12.62         7.34 o
   1   9  15         32.18         26.39         7.21 o
  -6  10  15        503.38        488.64        26.99 o
  -5  10  15         85.78         79.48        10.93 o
  -4  10  15         14.15         11.36         4.59 o
  -3  10  15        122.86        109.92         8.56 o
  -2  10  15        193.31        237.91        21.07 o
  -1  10  15          0.20          2.03         5.22 o
   0  10  15        613.12        726.80        33.05 o
  -3  11  15          1.44          2.71        12.93 o
 -10   0  16        333.92        343.09        34.82 o
  -8   0  16        618.21        632.61        39.73 o
  -6   0  16        853.91        824.67        49.21 o
  -4   0  16        829.19        695.03        89.05 o
  -2   0  16        918.20        888.64        60.93 o
   0   0  16         23.06         10.36         7.05 o
   2   0  16          3.32          9.71         8.44 o
   4   0  16         15.73         20.76         8.52 o
 -10   1  16        151.98        169.99        15.06 o
  -9   1  16        334.73        348.11        18.53 o
  -8   1  16          0.24         -4.31         4.31 o
  -7   1  16        307.71        319.83        15.38 o
  -6   1  16         49.50         40.99         6.76 o
  -5   1  16        187.68        197.11        20.57 o
  -4   1  16        276.62        263.39        15.39 o
  -3   1  16        269.73        287.60        16.58 o
  -2   1  16         29.71         43.26         5.99 o
  -1   1  16         56.12         61.01         6.26 o
   0   1  16         76.03         85.06         8.90 o
   1   1  16          6.25         16.96         5.31 o
   2   1  16         28.44         33.35         5.12 o
   3   1  16        148.09        167.19        10.31 o
   4   1  16         37.84         28.59         5.53 o
 -10   2  16         45.53         40.89         7.82 o
  -9   2  16         37.09         23.72         6.59 o
  -8   2  16         11.04          5.57         4.49 o
  -7   2  16         21.81         33.02         5.78 o
  -6   2  16          0.05          2.75         3.93 o
  -5   2  16        116.43        129.02        10.20 o
  -4   2  16         83.70         84.83         7.99 o
  -3   2  16         11.51          6.70         4.33 o
  -2   2  16        104.44        100.13        14.69 o
  -1   2  16         10.47         14.04         4.24 o
   0   2  16         10.93          4.54         3.63 o
   1   2  16        179.13        219.37        12.21 o
   2   2  16         29.09         27.57         4.65 o
   3   2  16         11.50          7.19         5.61 o
   4   2  16         95.86        122.79        17.04 o
  -9   3  16         10.02          4.42         5.46 o
  -8   3  16          9.51          6.13         4.83 o
  -7   3  16          1.23          0.45         4.64 o
  -6   3  16         21.92         18.04         5.44 o
  -5   3  16        170.23        173.82        13.74 o
  -4   3  16         13.05         13.39         5.02 o
  -3   3  16          2.60          6.14         5.45 o
  -2   3  16         76.44         79.15        13.29 o
  -1   3  16        116.87        113.92        10.03 o
   0   3  16        288.06        323.06        15.18 o
   1   3  16          4.60         17.39         5.76 o
   2   3  16        267.03        276.84        17.33 o
   3   3  16         93.33         87.91         9.83 o
  -9   4  16         15.65         15.68         5.01 o
  -8   4  16          0.33         -4.80         4.80 o
  -7   4  16         41.52         50.11         7.73 o
  -6   4  16         13.31          8.22         4.51 o
  -5   4  16        173.24        198.72        17.55 o
  -4   4  16          3.23          3.77         4.51 o
  -3   4  16         13.35          6.18         4.06 o
  -2   4  16          0.47         -0.75         4.33 o
  -1   4  16         10.76          9.45         4.71 o
   0   4  16          0.94         13.38         4.42 o
   1   4  16        103.36         87.41        10.55 o
   2   4  16          0.19         -1.16         7.62 o
   3   4  16        101.74        100.64        18.67 o
  -9   5  16         29.78         27.46         6.61 o
  -8   5  16        177.65        184.24        14.43 o
  -7   5  16         55.54         64.48         8.61 o
  -6   5  16         43.35         48.68         8.00 o
  -5   5  16        184.26        212.24        15.31 o
  -4   5  16         17.44         14.57         4.26 o
  -3   5  16         10.72          6.53         4.09 o
  -2   5  16          0.23         -3.74         3.74 o
  -1   5  16         17.58         15.85         6.05 o
   0   5  16         10.31         16.18         5.03 o
   1   5  16        255.87        295.06        21.32 o
   2   5  16          0.19          1.94         5.30 o
   3   5  16         90.22         82.08        11.32 o
  -8   6  16         10.94         12.87         7.14 o
  -7   6  16        138.95        139.48        12.32 o
  -6   6  16         38.49         48.65         7.47 o
  -5   6  16         45.82         20.63         7.76 o
  -4   6  16        214.05        225.31        17.44 o
  -3   6  16        368.53        326.84        15.54 o
  -2   6  16        216.25        215.32        11.94 o
  -1   6  16         41.86         47.13         7.32 o
   0   6  16          5.92         18.43         6.67 o
   1   6  16        161.96        174.71        27.29 o
   2   6  16        217.76        249.91        20.07 o
  -8   7  16         57.02         62.93        17.41 o
  -7   7  16        103.95        110.62        10.67 o
  -6   7  16        148.21        146.18        12.70 o
  -5   7  16        124.27        129.71        14.79 o
  -4   7  16        321.07        370.36        32.38 o
  -3   7  16        475.88        444.35        19.07 o
  -2   7  16          0.85         -2.12         3.54 o
  -1   7  16        365.41        343.45        18.97 o
   0   7  16          4.26         21.69         8.91 o
   1   7  16          3.20         -9.52        12.03 o
  -7   8  16         70.50         62.93        17.41 o
  -6   8  16        159.62        211.28        15.53 o
  -5   8  16         85.95         83.50         9.72 o
  -4   8  16         32.39         33.61         5.57 o
  -3   8  16         17.64         10.15         4.52 o
  -2   8  16         11.41         14.52         4.48 o
  -1   8  16        251.56        247.18        20.14 o
   0   8  16        152.56        147.39        15.42 o
   1   8  16         49.35         68.29        17.41 o
  -5   9  16          2.20         10.92         5.89 o
  -4   9  16          5.93         15.45         4.87 o
  -3   9  16          1.25          3.51         4.25 o
  -2   9  16        325.48        391.06        21.23 o
  -1   9  16          1.36          1.40         5.51 o
  -9   0  17        100.31        109.80        21.42 o
  -7   0  17         31.78         46.04         7.82 o
  -5   0  17        157.11        151.31        24.10 o
  -3   0  17          4.47          9.37        10.71 o
  -1   0  17        130.93        181.92        18.94 o
   1   0  17        339.47        385.43        30.25 o
  -9   1  17          1.25          5.36        12.05 o
  -8   1  17        151.50        147.05        11.55 o
  -7   1  17        181.07        190.58        16.43 o
  -6   1  17        153.58        158.55        11.67 o
  -5   1  17         55.19         66.33        14.66 o
  -4   1  17        668.87        620.23        31.39 o
  -3   1  17         50.09         58.02        11.26 o
  -2   1  17         61.09         54.27        10.88 o
  -1   1  17         10.50          6.34         4.00 o
   0   1  17        264.65        292.45        15.07 o
   1   1  17        219.04        228.75        15.02 o
   2   1  17        109.08        159.93        10.69 o
  -8   2  17        276.57        303.98        17.18 o
  -7   2  17          3.72          8.73         5.30 o
  -6   2  17         14.86         11.62         5.81 o
  -5   2  17         34.96         36.55         7.19 o
  -4   2  17         65.13         66.43        10.86 o
  -3   2  17        185.55        157.47        13.00 o
  -2   2  17         15.75          6.78         4.86 o
  -1   2  17         25.49         27.10         5.63 o
   0   2  17         60.03         71.70         7.14 o
   1   2  17         13.14          9.37         4.54 o
   2   2  17        391.80        411.36        17.75 o
  -8   3  17         18.36         18.45         6.36 o
  -7   3  17          2.16         -3.59         4.51 o
  -6   3  17          1.72          1.74         8.11 o
  -5   3  17         27.35         44.50         9.39 o
  -4   3  17         91.82         66.48         8.61 o
  -3   3  17        417.51        453.30        29.54 o
  -2   3  17          5.75          7.55         5.02 o
  -1   3  17        160.03        176.27        13.98 o
   0   3  17          9.32          8.63         4.61 o
   1   3  17        230.87        249.91        19.91 o
   2   3  17        138.40        144.86        12.52 o
  -8   4  17          0.65          2.01         5.14 o
  -7   4  17         52.39         63.09         8.94 o
  -6   4  17        175.71        189.68        15.04 o
  -5   4  17          4.05         10.91         4.96 o
  -4   4  17         21.10         29.15         6.24 o
  -3   4  17         31.09         37.74        12.05 o
  -2   4  17          4.36         -0.20         5.30 o
  -1   4  17          2.58          8.26         5.44 o
   0   4  17          7.66          6.12         4.31 o
   1   4  17         12.87         10.76         6.41 o
  -7   5  17          0.47         -3.43         5.19 o
  -6   5  17         41.98         30.41         6.87 o
  -5   5  17         49.93         64.32         8.43 o
  -4   5  17        182.85        181.27        16.93 o
  -3   5  17         29.06         28.14         6.87 o
  -2   5  17         22.70         20.58         8.64 o
  -1   5  17         27.43         25.36         5.98 o
   0   5  17         94.18        107.12        15.15 o
   1   5  17         77.39         81.55        11.32 o
  -7   6  17        160.96        162.02        26.78 o
  -6   6  17         48.02         44.73         7.65 o
  -5   6  17          4.74          1.83         4.86 o
  -4   6  17         16.88         17.12         6.24 o
  -3   6  17          9.18          5.25         4.31 o
  -2   6  17         10.90          7.25         4.48 o
  -1   6  17         28.80         33.93         6.24 o
   0   6  17          4.55         -1.34         6.70 o
  -5   7  17          0.19         -3.61         4.11 o
  -4   7  17        341.34        347.93        21.03 o
  -3   7  17        173.45        172.16        17.75 o
  -2   7  17          5.02         -3.94         6.03 o
  -1   7  17         12.06         21.93         7.88 o
  -6   0  18        454.76        500.29        34.05 o
  -4   0  18       1055.28       1091.73        66.95 o
  -2   0  18        525.38        642.86        40.17 o
   0   0  18        104.38         91.76        12.77 o
  -7   1  18        177.03        169.84        21.83 o
  -6   1  18        465.68        482.61        23.22 o
  -5   1  18          2.09          9.37         5.67 o
  -4   1  18          1.79          2.83         5.02 o
  -3   1  18        142.94        146.34        13.34 o
  -2   1  18        130.41        149.87        19.28 o
  -1   1  18         95.65        104.72         9.93 o
   0   1  18         53.14         53.65         8.04 o
  -7   2  18         25.75         25.44        14.73 o
  -6   2  18         59.56         58.89         8.61 o
  -5   2  18         56.22         71.12        10.90 o
  -4   2  18         96.83        117.97        28.79 o
  -3   2  18          3.12          7.75         5.85 o
  -2   2  18        120.71        136.31        20.76 o
  -1   2  18        454.79        462.15        22.51 o
   0   2  18        166.75        168.00        11.22 o
  -6   3  18         97.36         98.91        19.21 o
  -5   3  18         43.47         38.92         7.55 o
  -4   3  18         20.16         15.90         8.70 o
  -3   3  18         41.77         22.06        15.40 o
  -2   3  18        134.94        152.66        16.07 o
  -1   3  18        231.36        261.73        18.11 o
  -6   4  18        174.03        223.62        33.48 o
  -5   4  18        283.83        294.38        19.57 o
  -4   4  18         34.07         37.33         9.11 o
  -3   4  18         92.47         99.87        18.75 o
  -2   4  18          9.52          9.21         7.40 o
  -1   4  18          0.24         14.67         6.31 o
  -4   5  18          0.27          0.62         5.36 o
  -3   5  18        289.45        273.68        32.81 o
                                                
