# Supplementary material for: N′-[(4Z)-1-(3-Methyl-5-oxo-1-phenyl-4,5-di­hydro-1H-pyrazol-4-yl­idene)hex­yl]benzene­sulfono­hydrazide
Source: Acta Crystallogr Sect E Struct Rep Online. 2014 May 31;70(Pt 6):o730–1. doi: 10.1107/S1600536814012045 (PMC4051048; doi:10.1107/S1600536814012045)
Supplement: Supplementary file 3 [file e-70-0o730-Isup3.mol]

  ACD/Labs04291408472D

  0  0  0  0  0  0  0  0  0  0999 V3000
M  V30 BEGIN CTAB
M  V30 COUNTS 30 32 0 0 0
M  V30 BEGIN ATOM
M  V30 1 C 25.8628 -15.1922 0 0
M  V30 2 C 25.8628 -16.5222 0 0
M  V30 3 C 24.7109 -14.5272 0 0
M  V30 4 C 24.7109 -17.1872 0 0
M  V30 5 C 23.5591 -15.1922 0 0
M  V30 6 C 23.5591 -16.5222 0 0
M  V30 7 N 24.7109 -13.1972 0 0
M  V30 8 N 23.6349 -12.4155 0 0
M  V30 9 C 25.7869 -12.4154 0 0
M  V30 10 C 24.0458 -11.1506 0 0
M  V30 11 C 25.3758 -11.1504 0 0
M  V30 12 C 23.264 -10.0746 0 0
M  V30 13 O 27.0518 -12.8263 0 0
M  V30 14 C 26.1574 -10.0743 0 0
M  V30 15 N 27.4802 -10.2132 0 0
M  V30 16 N 28.0212 -11.4281 0 0
M  V30 17 S 29.344 -11.567 0 0
M  V30 18 O 29.885 -12.782 0 0
M  V30 19 O 28.8029 -10.3521 0 0
M  V30 20 C 30.5589 -11.026 0 0
M  V30 21 C 30.6979 -9.7033 0 0
M  V30 22 C 31.6351 -11.8077 0 0
M  V30 23 C 31.9129 -9.1622 0 0
M  V30 24 C 32.85 -11.2666 0 0
M  V30 25 C 32.989 -9.9439 0 0
M  V30 26 C 25.6164 -8.8593 0 0
M  V30 27 C 26.398 -7.7833 0 0
M  V30 28 C 25.857 -6.5683 0 0
M  V30 29 C 26.6386 -5.4922 0 0
M  V30 30 C 26.0976 -4.2773 0 0
M  V30 END ATOM
M  V30 BEGIN BOND
M  V30 1 1 2 1
M  V30 2 2 3 1
M  V30 3 2 4 2
M  V30 4 1 5 3
M  V30 5 1 6 4
M  V30 6 2 6 5
M  V30 7 1 8 7
M  V30 8 1 9 7
M  V30 9 2 10 8
M  V30 10 1 11 9
M  V30 11 1 11 10
M  V30 12 1 3 7
M  V30 13 1 10 12
M  V30 14 2 9 13
M  V30 15 2 11 14
M  V30 16 1 14 15
M  V30 17 1 15 16
M  V30 18 1 16 17
M  V30 19 2 17 18
M  V30 20 2 17 19
M  V30 21 1 21 20
M  V30 22 2 22 20
M  V30 23 2 23 21
M  V30 24 1 24 22
M  V30 25 1 25 23
M  V30 26 2 25 24
M  V30 27 1 17 20
M  V30 28 1 14 26
M  V30 29 1 26 27
M  V30 30 1 27 28
M  V30 31 1 28 29
M  V30 32 1 29 30
M  V30 END BOND
M  V30 END CTAB
M  END
